# Supplementary material for: Genome-wide promoter methylation profiling in a cellular model of melanoma progression reveals markers of malignancy and metastasis that predict melanoma survival
Source: Clin Epigenetics. 2022 May 23;14:68. doi: 10.1186/s13148-022-01291-x (PMC9128240; doi:10.1186/s13148-022-01291-x)
Supplement: Supplementary file 1 — Additional file 1: Table S1. Complete list of differentially methylated CpGs with the respective genes for each pairwise comparison. [file 13148_2022_1291_MOESM1_ESM.xlsx]

## Sheet: min3cpgs_prom500_hyper_a
Hypermethylated genes - melan-a vs. 4C
RefSeq_id	gene_symbol	gene_name	distance_to_TSS	TSS_strand	chr	start	end	CpG_strand	pvalue	qvalue	difference_of_methylation	number_of_CpGs
NM_029525	Prex2	phosphatidylinositol-3,4,5-trisphosphate-dependent Rac exchange factor 2	103	+	chr1	10993566	10993566	+	5.39744e-62	1.25724e-59	57.5317	31
NM_029525	Prex2	phosphatidylinositol-3,4,5-trisphosphate-dependent Rac exchange factor 2	115	+	chr1	10993578	10993578	+	0.000703932	0.0085577	39.9183	31
NM_029525	Prex2	phosphatidylinositol-3,4,5-trisphosphate-dependent Rac exchange factor 2	146	+	chr1	10993609	10993609	-	1.55813e-35	1.63041e-33	35.2041	31
NM_029525	Prex2	phosphatidylinositol-3,4,5-trisphosphate-dependent Rac exchange factor 2	147	+	chr1	10993610	10993610	+	4.32903e-39	5.1465e-37	39.7422	31
NM_029525	Prex2	phosphatidylinositol-3,4,5-trisphosphate-dependent Rac exchange factor 2	148	+	chr1	10993611	10993611	-	2.85627e-54	5.4036e-52	50.8997	31
NM_029525	Prex2	phosphatidylinositol-3,4,5-trisphosphate-dependent Rac exchange factor 2	157	+	chr1	10993620	10993620	-	6.00331e-105	3.87036e-102	79.3353	31
NM_029525	Prex2	phosphatidylinositol-3,4,5-trisphosphate-dependent Rac exchange factor 2	164	+	chr1	10993627	10993627	-	6.15719e-40	7.54187e-38	40.2433	31
NM_029525	Prex2	phosphatidylinositol-3,4,5-trisphosphate-dependent Rac exchange factor 2	189	+	chr1	10993652	10993652	-	1.62989e-42	2.17808e-40	41.8435	31
NM_029525	Prex2	phosphatidylinositol-3,4,5-trisphosphate-dependent Rac exchange factor 2	221	+	chr1	10993684	10993684	+	8.41233e-45	1.2066e-42	62.5019	31
NM_029525	Prex2	phosphatidylinositol-3,4,5-trisphosphate-dependent Rac exchange factor 2	241	+	chr1	10993704	10993704	+	0.000290905	0.00439568	49.1582	31
NM_029525	Prex2	phosphatidylinositol-3,4,5-trisphosphate-dependent Rac exchange factor 2	265	+	chr1	10993728	10993728	+	0.000374282	0.00533668	45.0816	31
NM_029525	Prex2	phosphatidylinositol-3,4,5-trisphosphate-dependent Rac exchange factor 2	275	+	chr1	10993738	10993738	-	2.66164e-68	7.31579e-66	69.4656	31
NM_029525	Prex2	phosphatidylinositol-3,4,5-trisphosphate-dependent Rac exchange factor 2	285	+	chr1	10993748	10993748	-	8.01434e-67	2.12126e-64	68.1648	31
NM_029525	Prex2	phosphatidylinositol-3,4,5-trisphosphate-dependent Rac exchange factor 2	287	+	chr1	10993750	10993750	-	3.72928e-24	2.52097e-22	29.6992	31
NM_029525	Prex2	phosphatidylinositol-3,4,5-trisphosphate-dependent Rac exchange factor 2	295	+	chr1	10993758	10993758	-	3.19274e-49	5.22728e-47	54.4776	31
NM_029525	Prex2	phosphatidylinositol-3,4,5-trisphosphate-dependent Rac exchange factor 2	313	+	chr1	10993776	10993776	-	0.000783835	0.00925544	56.4483	31
NM_029525	Prex2	phosphatidylinositol-3,4,5-trisphosphate-dependent Rac exchange factor 2	320	+	chr1	10993783	10993783	-	2.39122e-21	1.43554e-19	26.2172	31
NM_029525	Prex2	phosphatidylinositol-3,4,5-trisphosphate-dependent Rac exchange factor 2	322	+	chr1	10993785	10993785	+	1.74306e-64	4.32853e-62	84.3882	31
NM_029525	Prex2	phosphatidylinositol-3,4,5-trisphosphate-dependent Rac exchange factor 2	323	+	chr1	10993786	10993786	-	2.29004e-05	0.000495122	95.655	31
NM_029525	Prex2	phosphatidylinositol-3,4,5-trisphosphate-dependent Rac exchange factor 2	335	+	chr1	10993798	10993798	+	0.000786388	0.00927724	78.7947	31
NM_029525	Prex2	phosphatidylinositol-3,4,5-trisphosphate-dependent Rac exchange factor 2	338	+	chr1	10993801	10993801	+	2.34876e-50	3.97436e-48	71.1282	31
NM_029525	Prex2	phosphatidylinositol-3,4,5-trisphosphate-dependent Rac exchange factor 2	344	+	chr1	10993807	10993807	+	5.6051e-46	8.3325e-44	67.0056	31
NM_029525	Prex2	phosphatidylinositol-3,4,5-trisphosphate-dependent Rac exchange factor 2	408	+	chr1	10993871	10993871	-	8.17578e-81	3.09345e-78	86.6279	31
NM_029525	Prex2	phosphatidylinositol-3,4,5-trisphosphate-dependent Rac exchange factor 2	412	+	chr1	10993875	10993875	-	0.00018111	0.00301812	67.8571	31
NM_029525	Prex2	phosphatidylinositol-3,4,5-trisphosphate-dependent Rac exchange factor 2	414	+	chr1	10993877	10993877	-	5.63157e-69	1.57523e-66	79.4118	31
NM_029525	Prex2	phosphatidylinositol-3,4,5-trisphosphate-dependent Rac exchange factor 2	420	+	chr1	10993883	10993883	-	0.000173803	0.0029168	86.1837	31
NM_029525	Prex2	phosphatidylinositol-3,4,5-trisphosphate-dependent Rac exchange factor 2	428	+	chr1	10993891	10993891	-	4.29122e-78	1.5184e-75	85.2071	31
NM_029525	Prex2	phosphatidylinositol-3,4,5-trisphosphate-dependent Rac exchange factor 2	446	+	chr1	10993909	10993909	-	1.84244e-86	7.89156e-84	92.3024	31
NM_029525	Prex2	phosphatidylinositol-3,4,5-trisphosphate-dependent Rac exchange factor 2	457	+	chr1	10993920	10993920	-	3.14371e-45	4.56832e-43	45.3532	31
NM_029525	Prex2	phosphatidylinositol-3,4,5-trisphosphate-dependent Rac exchange factor 2	463	+	chr1	10993926	10993926	-	2.98338e-27	2.30227e-25	77.451	31
NM_029525	Prex2	phosphatidylinositol-3,4,5-trisphosphate-dependent Rac exchange factor 2	465	+	chr1	10993928	10993928	-	3.50028e-20	1.99378e-18	62.7451	31
NM_010164	Eya1	EYA transcriptional coactivator and phosphatase 1	408	-	chr1	14309792	14309792	+	1.49713e-19	8.28642e-18	36.413	3
NM_010164	Eya1	EYA transcriptional coactivator and phosphatase 1	407	-	chr1	14309793	14309793	-	1.81682e-13	7.31961e-12	36.875	3
NM_010164	Eya1	EYA transcriptional coactivator and phosphatase 1	402	-	chr1	14309798	14309798	-	7.17878e-14	2.95919e-12	37.9747	3
NM_025303	Stau2	staufen double-stranded RNA binding protein 2	440	-	chr1	16518863	16518863	-	1.39723e-23	9.22899e-22	60.1876	3
NM_025303	Stau2	staufen double-stranded RNA binding protein 2	434	-	chr1	16518869	16518869	-	0.000638412	0.00796439	61.2332	3
NM_025303	Stau2	staufen double-stranded RNA binding protein 2	174	-	chr1	16519129	16519129	+	1.32601e-14	5.68352e-13	26.8775	3
NM_172124	B3gat2	beta-1,3-glucuronyltransferase 2 (glucuronosyltransferase S)	111	+	chr1	23762035	23762035	+	3.13055e-33	3.03044e-31	34.6547	4
NM_172124	B3gat2	beta-1,3-glucuronyltransferase 2 (glucuronosyltransferase S)	313	+	chr1	23762237	23762237	+	2.53748e-17	1.25871e-15	25.4908	4
NM_172124	B3gat2	beta-1,3-glucuronyltransferase 2 (glucuronosyltransferase S)	410	+	chr1	23762334	23762334	-	0.000750177	0.00896296	58.2246	4
NM_172124	B3gat2	beta-1,3-glucuronyltransferase 2 (glucuronosyltransferase S)	446	+	chr1	23762370	23762370	-	9.42293e-28	7.42342e-26	46.3376	4
NM_030266	Inpp4a	inositol polyphosphate-4-phosphatase, type I	219	+	chr1	37300055	37300055	+	7.47701e-11	2.56739e-09	25.9259	6
NM_030266	Inpp4a	inositol polyphosphate-4-phosphatase, type I	228	+	chr1	37300064	37300064	+	3.56982e-12	1.33236e-10	28.75	6
NM_030266	Inpp4a	inositol polyphosphate-4-phosphatase, type I	322	+	chr1	37300158	37300158	+	0.000611815	0.00771849	37.8378	6
NM_030266	Inpp4a	inositol polyphosphate-4-phosphatase, type I	332	+	chr1	37300168	37300168	-	3.65079e-17	1.79662e-15	32.7889	6
NM_030266	Inpp4a	inositol polyphosphate-4-phosphatase, type I	345	+	chr1	37300181	37300181	+	8.89481e-21	5.21358e-19	33.5135	6
NM_030266	Inpp4a	inositol polyphosphate-4-phosphatase, type I	346	+	chr1	37300182	37300182	-	4.42725e-17	2.17014e-15	32.6087	6
NM_021342	Kcne4	potassium voltage-gated channel, Isk-related subfamily, gene 4	-90	+	chr1	78816859	78816859	+	0.000235402	0.00371975	70.5338	3
NM_021342	Kcne4	potassium voltage-gated channel, Isk-related subfamily, gene 4	-89	+	chr1	78816860	78816860	-	1.75147e-33	1.70877e-31	73.1579	3
NM_021342	Kcne4	potassium voltage-gated channel, Isk-related subfamily, gene 4	-85	+	chr1	78816864	78816864	+	7.87366e-16	3.61205e-14	38.7442	3
NM_010933	Nppc	natriuretic peptide type C	319	-	chr1	86670255	86670255	-	2.4004e-29	2.0117e-27	49.7538	7
NM_010933	Nppc	natriuretic peptide type C	221	-	chr1	86670353	86670353	-	0.000140847	0.00245694	53.5246	7
NM_010933	Nppc	natriuretic peptide type C	177	-	chr1	86670397	86670397	+	4.10409e-27	3.14668e-25	26.7217	7
NM_010933	Nppc	natriuretic peptide type C	-96	-	chr1	86670668	86670668	-	1.31538e-18	6.95633e-17	48.4213	7
NM_010933	Nppc	natriuretic peptide type C	-97	-	chr1	86670669	86670669	+	1.99083e-13	8.00231e-12	43.9693	7
NM_010933	Nppc	natriuretic peptide type C	-98	-	chr1	86670670	86670670	-	1.16256e-07	3.19063e-06	29.3859	7
NM_010933	Nppc	natriuretic peptide type C	-197	-	chr1	86670769	86670769	-	0.000509872	0.00673736	38.7623	7
NM_001277925	Ecel1	endothelin converting enzyme-like 1	251	-	chr1	87155886	87155886	-	0.000331982	0.00487253	69.9196	8
NM_001277925	Ecel1	endothelin converting enzyme-like 1	202	-	chr1	87155935	87155935	+	0.000182496	0.00303665	79.4379	8
NM_001277925	Ecel1	endothelin converting enzyme-like 1	188	-	chr1	87155949	87155949	+	0.000216132	0.00347542	43.1566	8
NM_001277925	Ecel1	endothelin converting enzyme-like 1	136	-	chr1	87156001	87156001	-	1.33561e-14	5.72313e-13	28.8705	8
NM_001277925	Ecel1	endothelin converting enzyme-like 1	14	-	chr1	87156123	87156123	+	1.60159e-17	8.01652e-16	27.6917	8
NM_001277925	Ecel1	endothelin converting enzyme-like 1	-5	-	chr1	87156140	87156140	-	0.00072749	0.00876266	47.9135	8
NM_001277925	Ecel1	endothelin converting enzyme-like 1	-10	-	chr1	87156145	87156145	-	0.000342615	0.00499048	67.4763	8
NM_001277925	Ecel1	endothelin converting enzyme-like 1	-15	-	chr1	87156150	87156150	-	3.95477e-18	2.04057e-16	50.9727	8
NM_178779	Rnf152	ring finger protein 152	296	-	chr1	105356415	105356415	+	6.07651e-14	2.51509e-12	47.4141	3
NM_178779	Rnf152	ring finger protein 152	295	-	chr1	105356416	105356416	-	6.35231e-14	2.62588e-12	49.4107	3
NM_178779	Rnf152	ring finger protein 152	98	-	chr1	105356613	105356613	-	3.07774e-05	0.000649556	34.9299	3
NM_009399	Tnfrsf11a	tumor necrosis factor receptor superfamily, member 11a, NFKB activator	8	+	chr1	105780729	105780729	-	2.58911e-14	1.09241e-12	54.8861	4
NM_009399	Tnfrsf11a	tumor necrosis factor receptor superfamily, member 11a, NFKB activator	16	+	chr1	105780737	105780737	+	7.08018e-15	3.08477e-13	55.5267	4
NM_009399	Tnfrsf11a	tumor necrosis factor receptor superfamily, member 11a, NFKB activator	20	+	chr1	105780741	105780741	+	1.02008e-10	3.47298e-09	42.8289	4
NM_009399	Tnfrsf11a	tumor necrosis factor receptor superfamily, member 11a, NFKB activator	52	+	chr1	105780773	105780773	+	2.30897e-06	5.652e-05	27.7498	4
NM_009911	Cxcr4	chemokine (C-X-C motif) receptor 4	46	-	chr1	128592254	128592254	+	0.000571196	0.00733414	27.6922	3
NM_009911	Cxcr4	chemokine (C-X-C motif) receptor 4	-52	-	chr1	128592350	128592350	+	1.16678e-13	4.7524e-12	28.7417	3
NM_009911	Cxcr4	chemokine (C-X-C motif) receptor 4	-58	-	chr1	128592356	128592356	+	1.73486e-08	5.07659e-07	25.0787	3
NM_175443	Etnk2	ethanolamine kinase 2	337	+	chr1	133363907	133363907	+	1.97736e-13	7.94892e-12	29.4879	3
NM_175443	Etnk2	ethanolamine kinase 2	413	+	chr1	133363983	133363983	+	0.000796343	0.00936471	44.6316	3
NM_175443	Etnk2	ethanolamine kinase 2	417	+	chr1	133363987	133363987	+	1.13237e-31	1.03818e-29	48.5668	3
NM_009307	Syt2	synaptotagmin II	64	+	chr1	134646743	134646743	-	1.34326e-21	8.14888e-20	50.116	4
NM_009307	Syt2	synaptotagmin II	97	+	chr1	134646776	134646776	+	9.26998e-08	2.56558e-06	34.7603	4
NM_009307	Syt2	synaptotagmin II	139	+	chr1	134646818	134646818	+	4.52103e-06	0.00010747	39.0238	4
NM_009307	Syt2	synaptotagmin II	307	+	chr1	134646986	134646986	-	3.20447e-10	1.05615e-08	56.8226	4
NM_011267	Rgs16	regulator of G-protein signaling 16	3	+	chr1	153740354	153740354	+	0.000788416	0.00929609	26.4106	3
NM_011267	Rgs16	regulator of G-protein signaling 16	238	+	chr1	153740589	153740589	-	7.26785e-14	2.99529e-12	26.0746	3
NM_011267	Rgs16	regulator of G-protein signaling 16	240	+	chr1	153740591	153740591	-	1.06657e-16	5.12669e-15	31.7149	3
NM_001081227	Stum	mechanosensory transduction mediator	284	-	chr1	180483221	180483221	+	1.28933e-48	2.07293e-46	70.9385	12
NM_001081227	Stum	mechanosensory transduction mediator	283	-	chr1	180483222	180483222	-	9.24989e-05	0.00172739	68.195	12
NM_001081227	Stum	mechanosensory transduction mediator	282	-	chr1	180483223	180483223	+	1.73676e-27	1.3524e-25	60.2083	12
NM_001081227	Stum	mechanosensory transduction mediator	271	-	chr1	180483234	180483234	-	2.00662e-85	8.39014e-83	73.1202	12
NM_001081227	Stum	mechanosensory transduction mediator	255	-	chr1	180483250	180483250	-	2.55321e-28	2.05676e-26	44.7789	12
NM_001081227	Stum	mechanosensory transduction mediator	96	-	chr1	180483409	180483409	+	2.46329e-11	8.73828e-10	39.8856	12
NM_001081227	Stum	mechanosensory transduction mediator	94	-	chr1	180483411	180483411	+	1.27164e-10	4.30244e-09	38.5583	12
NM_001081227	Stum	mechanosensory transduction mediator	93	-	chr1	180483412	180483412	-	2.35751e-17	1.17188e-15	43.8048	12
NM_001081227	Stum	mechanosensory transduction mediator	86	-	chr1	180483419	180483419	-	5.21297e-34	5.18099e-32	60.3225	12
NM_001081227	Stum	mechanosensory transduction mediator	64	-	chr1	180483441	180483441	-	2.66383e-17	1.31985e-15	41.6891	12
NM_001081227	Stum	mechanosensory transduction mediator	60	-	chr1	180483445	180483445	+	6.88382e-15	3.00148e-13	43.4193	12
NM_001081227	Stum	mechanosensory transduction mediator	41	-	chr1	180483464	180483464	-	5.09356e-20	2.87999e-18	41.6091	12
NM_144796	Susd4	sushi domain containing 4	-269	+	chr1	182764637	182764637	-	4.86355e-12	1.80115e-10	66.1111	5
NM_144796	Susd4	sushi domain containing 4	-248	+	chr1	182764658	182764658	+	9.22605e-34	9.0956e-32	37.5079	5
NM_144796	Susd4	sushi domain containing 4	-202	+	chr1	182764704	182764704	-	0.000308493	0.0046018	44.1718	5
NM_144796	Susd4	sushi domain containing 4	-192	+	chr1	182764714	182764714	-	7.04889e-35	7.21148e-33	40.0096	5
NM_144796	Susd4	sushi domain containing 4	363	+	chr1	182765267	182765267	+	0.000395285	0.0055663	46.1688	5
NM_133485	Ppp1r14c	protein phosphatase 1, regulatory (inhibitor) subunit 14c	459	+	chr10	3366607	3366607	-	1.26228e-08	3.73359e-07	36.9565	3
NM_133485	Ppp1r14c	protein phosphatase 1, regulatory (inhibitor) subunit 14c	462	+	chr10	3366610	3366610	-	2.29936e-06	5.62916e-05	27.2727	3
NM_133485	Ppp1r14c	protein phosphatase 1, regulatory (inhibitor) subunit 14c	488	+	chr10	3366636	3366636	-	4.566e-13	1.7968e-11	54.3478	3
NM_026405	Rab32	RAB32, member RAS oncogene family	170	-	chr10	10558038	10558038	+	0.000241689	0.00379718	82.1968	11
NM_026405	Rab32	RAB32, member RAS oncogene family	150	-	chr10	10558058	10558058	+	1.95271e-27	1.51778e-25	45.5882	11
NM_026405	Rab32	RAB32, member RAS oncogene family	129	-	chr10	10558079	10558079	+	1.64019e-27	1.27955e-25	45.6522	11
NM_026405	Rab32	RAB32, member RAS oncogene family	65	-	chr10	10558143	10558143	-	1.86973e-65	4.76614e-63	78.7234	11
NM_026405	Rab32	RAB32, member RAS oncogene family	61	-	chr10	10558147	10558147	-	5.26159e-71	1.54841e-68	82.4468	11
NM_026405	Rab32	RAB32, member RAS oncogene family	59	-	chr10	10558149	10558149	-	0.000119003	0.00213799	74.7368	11
NM_026405	Rab32	RAB32, member RAS oncogene family	49	-	chr10	10558159	10558159	-	0.00029688	0.00446751	73.2984	11
NM_026405	Rab32	RAB32, member RAS oncogene family	41	-	chr10	10558167	10558167	-	0.000182763	0.00304027	65.7895	11
NM_026405	Rab32	RAB32, member RAS oncogene family	36	-	chr10	10558172	10558172	+	0.000801093	0.00940512	43.6629	11
NM_026405	Rab32	RAB32, member RAS oncogene family	24	-	chr10	10558184	10558184	+	5.57132e-105	3.59472e-102	83.9346	11
NM_026405	Rab32	RAB32, member RAS oncogene family	22	-	chr10	10558186	10558186	+	2.05288e-75	6.83292e-73	67.7798	11
NM_009538	Plagl1	pleiomorphic adenoma gene-like 1	-23	+	chr10	13090765	13090765	-	1.06631e-09	3.3962e-08	25.9022	4
NM_009538	Plagl1	pleiomorphic adenoma gene-like 1	7	+	chr10	13090793	13090793	-	1.45802e-09	4.60494e-08	25.5906	4
NM_009538	Plagl1	pleiomorphic adenoma gene-like 1	27	+	chr10	13090813	13090813	+	3.31687e-16	1.54996e-14	31.2857	4
NM_009538	Plagl1	pleiomorphic adenoma gene-like 1	28	+	chr10	13090814	13090814	-	2.63584e-10	8.73402e-09	26.8252	4
NR_131912	Hymai	hydatidiform mole associated and imprinted transcript	-21	+	chr10	13090824	13090824	+	1.14537e-18	6.07673e-17	32.7586	33
NR_131912	Hymai	hydatidiform mole associated and imprinted transcript	-4	+	chr10	13090841	13090841	+	1.15112e-18	6.10686e-17	32.7684	33
NR_131912	Hymai	hydatidiform mole associated and imprinted transcript	-3	+	chr10	13090842	13090842	-	3.30419e-26	2.43537e-24	37.5	33
NR_131912	Hymai	hydatidiform mole associated and imprinted transcript	9	+	chr10	13090852	13090852	+	5.12319e-19	2.76348e-17	33.1429	33
NR_131912	Hymai	hydatidiform mole associated and imprinted transcript	10	+	chr10	13090853	13090853	-	8.79695e-27	6.6501e-25	37.7778	33
NR_131912	Hymai	hydatidiform mole associated and imprinted transcript	17	+	chr10	13090860	13090860	+	3.1185e-18	1.61817e-16	32.3699	33
NR_131912	Hymai	hydatidiform mole associated and imprinted transcript	18	+	chr10	13090861	13090861	-	1.78364e-27	1.3881e-25	38.8889	33
NR_131912	Hymai	hydatidiform mole associated and imprinted transcript	22	+	chr10	13090865	13090865	-	3.13694e-26	2.31485e-24	37.6404	33
NR_131912	Hymai	hydatidiform mole associated and imprinted transcript	32	+	chr10	13090875	13090875	-	3.64078e-28	2.91311e-26	40	33
NR_131912	Hymai	hydatidiform mole associated and imprinted transcript	36	+	chr10	13090879	13090879	-	6.05441e-28	4.80294e-26	39.548	33
NR_131912	Hymai	hydatidiform mole associated and imprinted transcript	38	+	chr10	13090881	13090881	-	1.41552e-24	9.71934e-23	35.1955	33
NR_131912	Hymai	hydatidiform mole associated and imprinted transcript	44	+	chr10	13090887	13090887	+	0.000672348	0.00827466	37.7303	33
NR_131912	Hymai	hydatidiform mole associated and imprinted transcript	45	+	chr10	13090888	13090888	-	7.63106e-27	5.78444e-25	38.2022	33
NR_131912	Hymai	hydatidiform mole associated and imprinted transcript	50	+	chr10	13090893	13090893	+	2.00117e-31	1.81576e-29	38.5218	33
NR_131912	Hymai	hydatidiform mole associated and imprinted transcript	52	+	chr10	13090895	13090895	+	7.51009e-28	5.93616e-26	38.0089	33
NR_131912	Hymai	hydatidiform mole associated and imprinted transcript	76	+	chr10	13090919	13090919	+	8.15062e-27	6.1719e-25	36.7645	33
NR_131912	Hymai	hydatidiform mole associated and imprinted transcript	91	+	chr10	13090934	13090934	+	1.12494e-30	9.93784e-29	38.7283	33
NR_131912	Hymai	hydatidiform mole associated and imprinted transcript	94	+	chr10	13090937	13090937	+	2.24645e-27	1.74207e-25	35.9622	33
NR_131912	Hymai	hydatidiform mole associated and imprinted transcript	115	+	chr10	13090958	13090958	-	0.000592099	0.00753237	38.1419	33
NR_131912	Hymai	hydatidiform mole associated and imprinted transcript	130	+	chr10	13090973	13090973	-	0.000510325	0.00674209	38.2911	33
NR_131912	Hymai	hydatidiform mole associated and imprinted transcript	197	+	chr10	13091040	13091040	+	7.40592e-36	7.85944e-34	43.2501	33
NR_131912	Hymai	hydatidiform mole associated and imprinted transcript	208	+	chr10	13091051	13091051	+	0.000291165	0.00439878	43.3873	33
NR_131912	Hymai	hydatidiform mole associated and imprinted transcript	219	+	chr10	13091062	13091062	+	3.89437e-39	4.64343e-37	43.8116	33
NR_131912	Hymai	hydatidiform mole associated and imprinted transcript	220	+	chr10	13091063	13091063	-	2.93535e-39	3.51813e-37	46.2963	33
NR_131912	Hymai	hydatidiform mole associated and imprinted transcript	224	+	chr10	13091067	13091067	+	0.000323701	0.00477573	43.7812	33
NR_131912	Hymai	hydatidiform mole associated and imprinted transcript	226	+	chr10	13091069	13091069	+	5.55134e-41	7.02892e-39	43.9516	33
NR_131912	Hymai	hydatidiform mole associated and imprinted transcript	227	+	chr10	13091070	13091070	-	6.00123e-36	6.39224e-34	44.461	33
NR_131912	Hymai	hydatidiform mole associated and imprinted transcript	242	+	chr10	13091085	13091085	+	0.000653891	0.00810455	42.9452	33
NR_131912	Hymai	hydatidiform mole associated and imprinted transcript	243	+	chr10	13091086	13091086	-	6.34687e-21	3.74295e-19	37.8148	33
NR_131912	Hymai	hydatidiform mole associated and imprinted transcript	244	+	chr10	13091087	13091087	+	2.79938e-42	3.71144e-40	44.9799	33
NR_131912	Hymai	hydatidiform mole associated and imprinted transcript	261	+	chr10	13091104	13091104	-	7.16728e-37	7.90529e-35	45.563	33
NR_131912	Hymai	hydatidiform mole associated and imprinted transcript	268	+	chr10	13091111	13091111	+	0.000818686	0.00955081	45.8741	33
NR_131912	Hymai	hydatidiform mole associated and imprinted transcript	269	+	chr10	13091112	13091112	-	0.000363089	0.00521465	44.9405	33
NM_008580	Map3k5	mitogen-activated protein kinase kinase kinase 5	-400	+	chr10	19934126	19934126	+	1.18699e-11	4.29293e-10	30.4304	4
NM_008580	Map3k5	mitogen-activated protein kinase kinase kinase 5	-373	+	chr10	19934153	19934153	-	3.51322e-20	2.00059e-18	42.3358	4
NM_008580	Map3k5	mitogen-activated protein kinase kinase kinase 5	-350	+	chr10	19934176	19934176	-	4.07236e-18	2.09964e-16	39.0977	4
NM_008580	Map3k5	mitogen-activated protein kinase kinase kinase 5	-284	+	chr10	19934242	19934242	+	6.51834e-09	1.9683e-07	29.2979	4
NM_008635	Map7	microtubule-associated protein 7	-73	+	chr10	20148847	20148847	-	2.32663e-10	7.73958e-09	34.7324	3
NM_001198635	Map7	microtubule-associated protein 7	13	+	chr10	20148931	20148931	-	4.45424e-09	1.35966e-07	30.7906	3
NM_001198635	Map7	microtubule-associated protein 7	348	+	chr10	20149266	20149266	-	1.97609e-08	5.75414e-07	25.9745	3
NM_001198914	Myb	myeloblastosis oncogene	330	-	chr10	21160655	21160655	+	0.000294683	0.00444091	53.1365	4
NM_001198914	Myb	myeloblastosis oncogene	312	-	chr10	21160673	21160673	+	1.29403e-42	1.73298e-40	43.1227	4
NM_001198914	Myb	myeloblastosis oncogene	311	-	chr10	21160674	21160674	-	6.2828e-39	7.42008e-37	37.5385	4
NM_010848	Myb	myeloblastosis oncogene	-259	-	chr10	21161242	21161242	-	8.09589e-12	2.95565e-10	32.1335	4
NM_001308327	Enpp1	ectonucleotide pyrophosphatase/phosphodiesterase 1	249	-	chr10	24711911	24711911	-	8.59551e-07	2.19255e-05	29.8499	5
NM_001308327	Enpp1	ectonucleotide pyrophosphatase/phosphodiesterase 1	210	-	chr10	24711950	24711950	-	8.11595e-09	2.43335e-07	39.8164	5
NM_001308327	Enpp1	ectonucleotide pyrophosphatase/phosphodiesterase 1	205	-	chr10	24711955	24711955	-	5.77866e-11	1.99875e-09	38.0952	5
NM_001308327	Enpp1	ectonucleotide pyrophosphatase/phosphodiesterase 1	176	-	chr10	24711984	24711984	+	5.28127e-23	3.41139e-21	46.6887	5
NM_001308327	Enpp1	ectonucleotide pyrophosphatase/phosphodiesterase 1	163	-	chr10	24711997	24711997	+	4.89842e-23	3.16916e-21	42.1452	5
NM_027168	Hddc2	HD domain containing 2	117	+	chr10	31313520	31313520	+	0.000833527	0.00967282	36.9863	11
NM_027168	Hddc2	HD domain containing 2	118	+	chr10	31313521	31313521	-	1.46556e-19	8.11448e-18	40	11
NM_027168	Hddc2	HD domain containing 2	135	+	chr10	31313538	31313538	-	3.98592e-20	2.26417e-18	41.0256	11
NM_027168	Hddc2	HD domain containing 2	164	+	chr10	31313567	31313567	-	7.26512e-19	3.88872e-17	39.4737	11
NM_027168	Hddc2	HD domain containing 2	198	+	chr10	31313601	31313601	+	2.1493e-27	1.66785e-25	37.7146	11
NM_027168	Hddc2	HD domain containing 2	206	+	chr10	31313609	31313609	+	1.79864e-28	1.45646e-26	37.0044	11
NM_027168	Hddc2	HD domain containing 2	212	+	chr10	31313615	31313615	+	1.3341e-30	1.17435e-28	39.3805	11
NM_027168	Hddc2	HD domain containing 2	226	+	chr10	31313629	31313629	+	1.98481e-30	1.73429e-28	39.1111	11
NM_027168	Hddc2	HD domain containing 2	228	+	chr10	31313631	31313631	+	5.25599e-26	3.83755e-24	37.4752	11
NM_027168	Hddc2	HD domain containing 2	296	+	chr10	31313699	31313699	-	0.000813847	0.00950981	33.7838	11
NM_027168	Hddc2	HD domain containing 2	334	+	chr10	31313737	31313737	-	0.000810854	0.00948431	34.2373	11
NM_009413	Tpd52l1	tumor protein D52-like 1	185	-	chr10	31445737	31445737	+	1.63669e-30	1.43493e-28	37.0951	3
NM_009413	Tpd52l1	tumor protein D52-like 1	165	-	chr10	31445757	31445757	+	2.85466e-23	1.86211e-21	29.5402	3
NM_009413	Tpd52l1	tumor protein D52-like 1	154	-	chr10	31445768	31445768	+	1.67125e-28	1.35521e-26	35.0002	3
NM_001146349	Rnf217	ring finger protein 217	465	-	chr10	31609261	31609261	+	3.14147e-13	1.24857e-11	33.3333	10
NM_001146349	Rnf217	ring finger protein 217	459	-	chr10	31609267	31609267	+	1.25463e-10	4.24649e-09	26.2626	10
NM_001146349	Rnf217	ring finger protein 217	458	-	chr10	31609268	31609268	-	1.14164e-11	4.13133e-10	25.3846	10
NM_001146349	Rnf217	ring finger protein 217	429	-	chr10	31609297	31609297	-	1.03524e-19	5.7794e-18	41.8605	10
NM_001146349	Rnf217	ring finger protein 217	231	-	chr10	31609495	31609495	+	2.7597e-11	9.76191e-10	33.4727	10
NM_001146349	Rnf217	ring finger protein 217	225	-	chr10	31609501	31609501	+	1.83036e-15	8.23408e-14	40.6977	10
NM_001146349	Rnf217	ring finger protein 217	223	-	chr10	31609503	31609503	+	2.67016e-08	7.70051e-07	25.7025	10
NM_001146349	Rnf217	ring finger protein 217	222	-	chr10	31609504	31609504	-	1.31849e-12	5.05047e-11	33.3333	10
NM_001146349	Rnf217	ring finger protein 217	215	-	chr10	31609511	31609511	+	5.21505e-13	2.04564e-11	34.0909	10
NM_001146349	Rnf217	ring finger protein 217	137	-	chr10	31609589	31609589	-	3.539e-19	1.92425e-17	38.6861	10
NM_001025286	Nkain2	Na+/K+ transporting ATPase interacting 2	-138	-	chr10	32890052	32890052	-	0.000459907	0.00623867	51.052	5
NM_001025286	Nkain2	Na+/K+ transporting ATPase interacting 2	-143	-	chr10	32890057	32890057	-	2.30499e-55	4.4965e-53	78.972	5
NM_001025286	Nkain2	Na+/K+ transporting ATPase interacting 2	-158	-	chr10	32890072	32890072	-	0.000173785	0.00291667	87.5483	5
NM_001025286	Nkain2	Na+/K+ transporting ATPase interacting 2	-168	-	chr10	32890082	32890082	-	0.000155504	0.00266485	69.2433	5
NM_001025286	Nkain2	Na+/K+ transporting ATPase interacting 2	-178	-	chr10	32890092	32890092	-	0.000154111	0.0026457	91.4601	5
NM_001253355	Hs3st5	heparan sulfate (glucosamine) 3-O-sulfotransferase 5	203	+	chr10	36507008	36507008	-	1.08953e-22	6.94226e-21	60.1855	6
NM_001253355	Hs3st5	heparan sulfate (glucosamine) 3-O-sulfotransferase 5	210	+	chr10	36507015	36507015	-	0.000129851	0.00229817	87.527	6
NM_001253355	Hs3st5	heparan sulfate (glucosamine) 3-O-sulfotransferase 5	343	+	chr10	36507148	36507148	-	0.000614595	0.0077438	52.6888	6
NM_001253355	Hs3st5	heparan sulfate (glucosamine) 3-O-sulfotransferase 5	347	+	chr10	36507152	36507152	-	2.12214e-36	2.29984e-34	65.3704	6
NM_001253355	Hs3st5	heparan sulfate (glucosamine) 3-O-sulfotransferase 5	368	+	chr10	36507173	36507173	-	0.000693661	0.00846564	45.4539	6
NM_001253355	Hs3st5	heparan sulfate (glucosamine) 3-O-sulfotransferase 5	375	+	chr10	36507180	36507180	-	5.17845e-39	6.13556e-37	60.6483	6
NM_010349	Grik2	glutamate receptor, ionotropic, kainate 2 (beta 2)	383	-	chr10	49788372	49788372	+	7.7874e-12	2.84573e-10	34.1308	10
NM_010349	Grik2	glutamate receptor, ionotropic, kainate 2 (beta 2)	225	-	chr10	49788530	49788530	-	0.000592153	0.0075327	78.5294	10
NM_010349	Grik2	glutamate receptor, ionotropic, kainate 2 (beta 2)	223	-	chr10	49788532	49788532	-	0.000708259	0.00859325	73.6277	10
NM_010349	Grik2	glutamate receptor, ionotropic, kainate 2 (beta 2)	201	-	chr10	49788554	49788554	-	2.77503e-53	5.11571e-51	75.7004	10
NM_010349	Grik2	glutamate receptor, ionotropic, kainate 2 (beta 2)	191	-	chr10	49788564	49788564	+	8.77175e-94	4.44538e-91	84.8166	10
NM_010349	Grik2	glutamate receptor, ionotropic, kainate 2 (beta 2)	190	-	chr10	49788565	49788565	-	9.96231e-49	1.60857e-46	71.2567	10
NM_010349	Grik2	glutamate receptor, ionotropic, kainate 2 (beta 2)	180	-	chr10	49788575	49788575	+	2.75245e-05	0.000586372	91.989	10
NM_010349	Grik2	glutamate receptor, ionotropic, kainate 2 (beta 2)	176	-	chr10	49788579	49788579	+	9.71407e-47	1.48032e-44	52.921	10
NM_010349	Grik2	glutamate receptor, ionotropic, kainate 2 (beta 2)	144	-	chr10	49788611	49788611	+	4.43571e-33	4.27491e-31	39.4558	10
NM_010349	Grik2	glutamate receptor, ionotropic, kainate 2 (beta 2)	72	-	chr10	49788683	49788683	-	2.3886e-21	1.43407e-19	48.7029	10
NM_178675	Slc35f1	solute carrier family 35, member F1	26	+	chr10	52690525	52690525	+	0.000825634	0.00961021	54.7619	14
NM_178675	Slc35f1	solute carrier family 35, member F1	27	+	chr10	52690526	52690526	-	8.72499e-35	8.89808e-33	53.8961	14
NM_178675	Slc35f1	solute carrier family 35, member F1	40	+	chr10	52690539	52690539	-	0.000364174	0.00522716	50.6494	14
NM_178675	Slc35f1	solute carrier family 35, member F1	61	+	chr10	52690560	52690560	-	0.000830781	0.0096507	51.9597	14
NM_178675	Slc35f1	solute carrier family 35, member F1	75	+	chr10	52690574	52690574	+	2.14762e-43	2.95097e-41	58.8207	14
NM_178675	Slc35f1	solute carrier family 35, member F1	131	+	chr10	52690630	52690630	-	2.83163e-20	1.61942e-18	55.3191	14
NM_178675	Slc35f1	solute carrier family 35, member F1	335	+	chr10	52690834	52690834	-	4.33652e-52	7.69574e-50	71.7523	14
NM_178675	Slc35f1	solute carrier family 35, member F1	339	+	chr10	52690838	52690838	-	4.5427e-05	0.000924906	95.0156	14
NM_178675	Slc35f1	solute carrier family 35, member F1	348	+	chr10	52690847	52690847	+	1.76725e-27	1.37548e-25	83.9134	14
NM_178675	Slc35f1	solute carrier family 35, member F1	358	+	chr10	52690857	52690857	+	2.96348e-14	1.24684e-12	54.9396	14
NM_178675	Slc35f1	solute carrier family 35, member F1	377	+	chr10	52690876	52690876	+	1.82589e-18	9.5884e-17	66.8538	14
NM_178675	Slc35f1	solute carrier family 35, member F1	383	+	chr10	52690882	52690882	+	2.45138e-26	1.81659e-24	80	14
NM_178675	Slc35f1	solute carrier family 35, member F1	463	+	chr10	52690962	52690962	+	9.40233e-41	1.18381e-38	53.125	14
NM_178675	Slc35f1	solute carrier family 35, member F1	485	+	chr10	52690984	52690984	+	1.83534e-21	1.10701e-19	30.1282	14
NM_020561	Smpdl3a	sphingomyelin phosphodiesterase, acid-like 3A	219	+	chr10	57794761	57794761	+	1.79676e-18	9.43848e-17	29.414	8
NM_020561	Smpdl3a	sphingomyelin phosphodiesterase, acid-like 3A	227	+	chr10	57794769	57794769	+	1.18481e-25	8.50689e-24	31.8043	8
NM_020561	Smpdl3a	sphingomyelin phosphodiesterase, acid-like 3A	229	+	chr10	57794771	57794771	+	3.64142e-25	2.56035e-23	30.7229	8
NM_020561	Smpdl3a	sphingomyelin phosphodiesterase, acid-like 3A	305	+	chr10	57794847	57794847	+	1.6772e-19	9.26215e-18	37.1797	8
NM_020561	Smpdl3a	sphingomyelin phosphodiesterase, acid-like 3A	311	+	chr10	57794853	57794853	+	4.71545e-18	2.42408e-16	37.1314	8
NM_020561	Smpdl3a	sphingomyelin phosphodiesterase, acid-like 3A	320	+	chr10	57794862	57794862	+	2.99454e-14	1.25965e-12	29.9432	8
NM_020561	Smpdl3a	sphingomyelin phosphodiesterase, acid-like 3A	332	+	chr10	57794874	57794874	+	6.05978e-17	2.94819e-15	32.1135	8
NM_020561	Smpdl3a	sphingomyelin phosphodiesterase, acid-like 3A	335	+	chr10	57794877	57794877	+	2.51833e-17	1.24975e-15	33.9887	8
NM_031397	Bicc1	BicC family RNA binding protein 1	498	-	chr10	71159137	71159137	-	4.44649e-09	1.35739e-07	49.8895	3
NM_031397	Bicc1	BicC family RNA binding protein 1	33	-	chr10	71159602	71159602	-	1.12047e-08	3.32769e-07	28.0258	3
NM_031397	Bicc1	BicC family RNA binding protein 1	-219	-	chr10	71159852	71159852	+	1.47905e-08	4.3523e-07	41.7845	3
NM_001024539	Shc2	SHC (Src homology 2 domain containing) transforming protein 2	497	-	chr10	79637422	79637422	-	3.65623e-31	3.28726e-29	75.6731	4
NM_001024539	Shc2	SHC (Src homology 2 domain containing) transforming protein 2	449	-	chr10	79637470	79637470	-	9.16558e-08	2.53782e-06	26.0764	4
NM_001024539	Shc2	SHC (Src homology 2 domain containing) transforming protein 2	239	-	chr10	79637680	79637680	-	3.25223e-22	2.03186e-20	50.3944	4
NM_001024539	Shc2	SHC (Src homology 2 domain containing) transforming protein 2	186	-	chr10	79637733	79637733	-	0.000613315	0.00773184	67.1707	4
NM_183152	Plk5	polo like kinase 5	-93	+	chr10	80356366	80356366	-	1.04008e-24	7.17441e-23	35.2157	8
NM_183152	Plk5	polo like kinase 5	-68	+	chr10	80356391	80356391	+	3.74305e-10	1.22764e-08	36.3027	8
NM_183152	Plk5	polo like kinase 5	-52	+	chr10	80356407	80356407	+	2.73421e-22	1.71379e-20	61.087	8
NM_183152	Plk5	polo like kinase 5	8	+	chr10	80356465	80356465	+	2.03032e-21	1.22251e-19	55.2935	8
NM_183152	Plk5	polo like kinase 5	9	+	chr10	80356466	80356466	-	2.47631e-19	1.35703e-17	67.2841	8
NM_183152	Plk5	polo like kinase 5	25	+	chr10	80356482	80356482	-	1.25613e-09	3.98304e-08	47.0738	8
NM_183152	Plk5	polo like kinase 5	74	+	chr10	80356531	80356531	-	0.000254925	0.00395939	44.8019	8
NM_183152	Plk5	polo like kinase 5	127	+	chr10	80356584	80356584	+	0.000454057	0.00617696	69.3794	8
NM_018797	Plxnc1	plexin C1	391	-	chr10	94944188	94944188	-	5.5385e-08	1.56087e-06	27.6144	7
NM_018797	Plxnc1	plexin C1	149	-	chr10	94944430	94944430	-	2.26801e-31	2.05442e-29	60	7
NM_018797	Plxnc1	plexin C1	147	-	chr10	94944432	94944432	-	4.28401e-25	3.00511e-23	55.4479	7
NM_018797	Plxnc1	plexin C1	138	-	chr10	94944441	94944441	-	2.72674e-40	3.38616e-38	77.1074	7
NM_018797	Plxnc1	plexin C1	-66	-	chr10	94944643	94944643	+	3.21831e-18	1.66889e-16	33.3767	7
NM_018797	Plxnc1	plexin C1	-175	-	chr10	94944752	94944752	+	4.45791e-11	1.55437e-09	32.3077	7
NM_018797	Plxnc1	plexin C1	-192	-	chr10	94944769	94944769	-	1.12678e-11	4.07901e-10	27.193	7
NM_010195	Lgr5	leucine rich repeat containing G protein coupled receptor 5	348	-	chr10	115587433	115587433	+	3.61383e-42	4.77635e-40	62.899	15
NM_010195	Lgr5	leucine rich repeat containing G protein coupled receptor 5	175	-	chr10	115587606	115587606	+	8.93163e-14	3.66211e-12	42.4658	15
NM_010195	Lgr5	leucine rich repeat containing G protein coupled receptor 5	174	-	chr10	115587607	115587607	-	9.13088e-16	4.17528e-14	38.1443	15
NM_010195	Lgr5	leucine rich repeat containing G protein coupled receptor 5	156	-	chr10	115587625	115587625	+	1.63702e-08	4.80072e-07	26.0274	15
NM_010195	Lgr5	leucine rich repeat containing G protein coupled receptor 5	148	-	chr10	115587633	115587633	-	2.8593e-12	1.07377e-10	29.8969	15
NM_010195	Lgr5	leucine rich repeat containing G protein coupled receptor 5	143	-	chr10	115587638	115587638	-	7.34393e-26	5.32878e-24	64.6154	15
NM_010195	Lgr5	leucine rich repeat containing G protein coupled receptor 5	124	-	chr10	115587657	115587657	-	1.60254e-12	6.1061e-11	33.3333	15
NM_010195	Lgr5	leucine rich repeat containing G protein coupled receptor 5	104	-	chr10	115587677	115587677	+	2.13123e-14	9.02988e-13	55.468	15
NM_010195	Lgr5	leucine rich repeat containing G protein coupled receptor 5	74	-	chr10	115587707	115587707	+	5.76868e-14	2.39037e-12	56.5714	15
NM_010195	Lgr5	leucine rich repeat containing G protein coupled receptor 5	-32	-	chr10	115587811	115587811	-	2.56726e-16	1.20833e-14	34.7107	15
NM_010195	Lgr5	leucine rich repeat containing G protein coupled receptor 5	-48	-	chr10	115587827	115587827	-	2.58948e-21	1.55191e-19	43.4426	15
NM_010195	Lgr5	leucine rich repeat containing G protein coupled receptor 5	-163	-	chr10	115587942	115587942	+	0.000516534	0.00680314	42.1833	15
NM_010195	Lgr5	leucine rich repeat containing G protein coupled receptor 5	-164	-	chr10	115587943	115587943	-	0.000145168	0.00251823	49.2266	15
NM_010195	Lgr5	leucine rich repeat containing G protein coupled receptor 5	-194	-	chr10	115587973	115587973	-	1.34772e-102	8.29173e-100	84.2949	15
NM_010195	Lgr5	leucine rich repeat containing G protein coupled receptor 5	-199	-	chr10	115587978	115587978	-	3.40871e-49	5.57747e-47	53.438	15
NM_001166413	Arhgef25	Rho guanine nucleotide exchange factor (GEF) 25	219	-	chr10	127189605	127189605	-	0.000361606	0.0051988	40.2627	11
NM_001166413	Arhgef25	Rho guanine nucleotide exchange factor (GEF) 25	-63	-	chr10	127189885	127189885	-	6.7575e-12	2.47947e-10	32.1101	11
NM_001166413	Arhgef25	Rho guanine nucleotide exchange factor (GEF) 25	-66	-	chr10	127189888	127189888	-	3.23036e-11	1.13774e-09	30	11
NM_001166413	Arhgef25	Rho guanine nucleotide exchange factor (GEF) 25	-72	-	chr10	127189894	127189894	-	7.01532e-11	2.41419e-09	29.0909	11
NM_001166413	Arhgef25	Rho guanine nucleotide exchange factor (GEF) 25	-74	-	chr10	127189896	127189896	-	8.12689e-12	2.96684e-10	31.5315	11
NM_001166413	Arhgef25	Rho guanine nucleotide exchange factor (GEF) 25	-104	-	chr10	127189926	127189926	-	1.0172e-11	3.69309e-10	31.7757	11
NM_028027	Arhgef25	Rho guanine nucleotide exchange factor (GEF) 25	101	-	chr10	127189954	127189954	+	0.000378696	0.00538319	44.7236	11
NM_028027	Arhgef25	Rho guanine nucleotide exchange factor (GEF) 25	55	-	chr10	127190000	127190000	-	0.00055055	0.00713562	37.4086	11
NM_028027	Arhgef25	Rho guanine nucleotide exchange factor (GEF) 25	45	-	chr10	127190010	127190010	-	0.000457933	0.00621837	45.8536	11
NM_028027	Arhgef25	Rho guanine nucleotide exchange factor (GEF) 25	15	-	chr10	127190040	127190040	-	1.34377e-45	1.97582e-43	40.236	11
NM_028027	Arhgef25	Rho guanine nucleotide exchange factor (GEF) 25	11	-	chr10	127190044	127190044	-	9.32546e-47	1.42217e-44	41.3301	11
NM_138948	Cabp7	calcium binding protein 7	219	-	chr11	4746560	4746560	-	0.000107935	0.00196981	72.0134	3
NM_138948	Cabp7	calcium binding protein 7	217	-	chr11	4746562	4746562	-	0.000750701	0.00896789	51.5369	3
NM_138948	Cabp7	calcium binding protein 7	-47	-	chr11	4746824	4746824	-	0.000238093	0.00375354	41.2976	3
NM_010904	Nefh	neurofilament, heavy polypeptide	10	-	chr11	4948055	4948055	+	0.000135641	0.00238191	82.8634	3
NM_010904	Nefh	neurofilament, heavy polypeptide	-45	-	chr11	4948108	4948108	-	6.98132e-23	4.48478e-21	62.2222	3
NM_010904	Nefh	neurofilament, heavy polypeptide	-173	-	chr11	4948236	4948236	-	0.000872224	0.00999908	30.1439	3
NM_009622	Adcy1	adenylate cyclase 1	-193	+	chr11	7063296	7063296	+	1.25938e-14	5.40364e-13	35.9503	6
NM_009622	Adcy1	adenylate cyclase 1	-56	+	chr11	7063433	7063433	-	6.03843e-19	3.24719e-17	39.507	6
NM_009622	Adcy1	adenylate cyclase 1	68	+	chr11	7063555	7063555	+	7.47142e-39	8.79685e-37	57.2226	6
NM_009622	Adcy1	adenylate cyclase 1	96	+	chr11	7063583	7063583	+	3.44573e-09	1.0597e-07	29.9072	6
NM_009622	Adcy1	adenylate cyclase 1	220	+	chr11	7063707	7063707	+	3.26205e-13	1.29484e-11	27.3012	6
NM_009622	Adcy1	adenylate cyclase 1	231	+	chr11	7063718	7063718	+	5.87351e-12	2.16297e-10	25.4202	6
NM_008343	Igfbp3	insulin-like growth factor binding protein 3	340	-	chr11	7213584	7213584	-	3.48412e-11	1.22387e-09	29.7221	3
NM_008343	Igfbp3	insulin-like growth factor binding protein 3	207	-	chr11	7213717	7213717	-	5.02447e-13	1.97309e-11	27.9004	3
NM_008343	Igfbp3	insulin-like growth factor binding protein 3	-154	-	chr11	7214076	7214076	-	4.19404e-10	1.37127e-08	31.1806	3
NM_001252460	Cyfip2	cytoplasmic FMR1 interacting protein 2	411	-	chr11	46311948	46311948	+	0.000360256	0.00518437	56.8863	4
NM_001252460	Cyfip2	cytoplasmic FMR1 interacting protein 2	397	-	chr11	46311962	46311962	+	5.56511e-05	0.00111002	91.2221	4
NM_001252460	Cyfip2	cytoplasmic FMR1 interacting protein 2	395	-	chr11	46311964	46311964	+	6.30736e-117	5.40889e-114	94.2779	4
NM_001252460	Cyfip2	cytoplasmic FMR1 interacting protein 2	339	-	chr11	46312020	46312020	-	2.01909e-18	1.05796e-16	30.4495	4
NM_001290750	Rnf130	ring finger protein 130	209	+	chr11	50025538	50025538	+	5.23042e-22	3.23572e-20	30.7692	3
NM_001290750	Rnf130	ring finger protein 130	234	+	chr11	50025563	50025563	+	9.21582e-38	1.04604e-35	49.8233	3
			327	+	chr11	50025656	50025656	-	0.000541179	0.00704593	36.2416	3
			117	+	chr11	52764821	52764821	+	3.18965e-06	7.70389e-05	33.3333	4
NM_177059	Fstl4	follistatin-like 4	240	+	chr11	52764944	52764944	+	6.9269e-11	2.38447e-09	37.2528	4
NM_177059	Fstl4	follistatin-like 4	365	+	chr11	52765069	52765069	-	2.70175e-10	8.94581e-09	25.3958	4
NM_177059	Fstl4	follistatin-like 4	495	+	chr11	52765199	52765199	+	0.00040035	0.00561999	49.1137	4
NM_001267593	Kcnj12	potassium inwardly-rectifying channel, subfamily J, member 12	-321	+	chr11	61022243	61022243	+	0.000260334	0.0040266	26.5217	4
NM_001267593	Kcnj12	potassium inwardly-rectifying channel, subfamily J, member 12	-316	+	chr11	61022248	61022248	+	2.48424e-05	0.000533952	34.5238	4
NM_001267593	Kcnj12	potassium inwardly-rectifying channel, subfamily J, member 12	-151	+	chr11	61022413	61022413	-	5.98124e-10	1.93439e-08	33.2645	4
NM_001267593	Kcnj12	potassium inwardly-rectifying channel, subfamily J, member 12	263	+	chr11	61022825	61022825	-	5.35285e-07	1.38945e-05	35.4615	4
NM_175003	Arhgap44	Rho GTPase activating protein 44	242	-	chr11	65162720	65162720	-	2.37696e-07	6.35599e-06	34.4533	3
NM_175003	Arhgap44	Rho GTPase activating protein 44	240	-	chr11	65162722	65162722	-	1.46641e-18	7.73888e-17	52.8485	3
NM_175003	Arhgap44	Rho GTPase activating protein 44	100	-	chr11	65162862	65162862	+	1.0253e-06	2.59558e-05	29.4118	3
NM_001024927	Pitpnm3	PITPNM family member 3	454	-	chr11	72135436	72135436	+	1.52353e-22	9.64748e-21	34.1475	5
NM_001024927	Pitpnm3	PITPNM family member 3	353	-	chr11	72135537	72135537	-	1.09791e-10	3.73026e-09	30.5702	5
NM_001081641	Pitpnm3	PITPNM family member 3	-35	-	chr11	72135923	72135923	+	0.000504666	0.00668552	48.7812	5
NM_001081641	Pitpnm3	PITPNM family member 3	-44	-	chr11	72135932	72135932	-	4.29865e-18	2.21362e-16	43.253	5
NM_001081641	Pitpnm3	PITPNM family member 3	-67	-	chr11	72135955	72135955	+	0.000428405	0.00591272	27.8311	5
NM_001015046	Rap1gap2	RAP1 GTPase activating protein 2	273	-	chr11	74589886	74589886	-	1.5598e-38	1.82006e-36	41.3754	9
NM_001015046	Rap1gap2	RAP1 GTPase activating protein 2	186	-	chr11	74589973	74589973	+	0.000857467	0.00987206	48.9395	9
NM_001015046	Rap1gap2	RAP1 GTPase activating protein 2	120	-	chr11	74590039	74590039	+	8.09581e-36	8.57693e-34	77.5484	9
NM_001015046	Rap1gap2	RAP1 GTPase activating protein 2	27	-	chr11	74590132	74590132	-	3.14693e-12	1.17904e-10	27.8154	9
NM_001015046	Rap1gap2	RAP1 GTPase activating protein 2	12	-	chr11	74590147	74590147	-	3.20661e-18	1.66293e-16	27.1259	9
NM_001015046	Rap1gap2	RAP1 GTPase activating protein 2	-205	-	chr11	74590362	74590362	-	0.00058079	0.00742523	56.5875	9
NM_001015046	Rap1gap2	RAP1 GTPase activating protein 2	-211	-	chr11	74590368	74590368	+	0.000703131	0.00855047	52.0988	9
NM_001015046	Rap1gap2	RAP1 GTPase activating protein 2	-212	-	chr11	74590369	74590369	-	0.000633518	0.00791698	49.3033	9
NM_001015046	Rap1gap2	RAP1 GTPase activating protein 2	-228	-	chr11	74590385	74590385	-	1.3374e-16	6.38821e-15	31.2288	9
NM_007873	Doc2b	double C2, beta	102	-	chr11	75795959	75795959	+	0.000412913	0.00575277	79.7376	3
NM_007873	Doc2b	double C2, beta	101	-	chr11	75795960	75795960	-	0.000738994	0.00886619	65.1749	3
NM_007873	Doc2b	double C2, beta	95	-	chr11	75795966	75795966	+	0.000735222	0.00883355	55.6387	3
NM_028019	Rnf135	ring finger protein 135	365	+	chr11	80184235	80184235	-	4.10281e-14	1.71521e-12	47.4576	3
NM_028019	Rnf135	ring finger protein 135	367	+	chr11	80184237	80184237	-	2.64408e-08	7.62693e-07	28.3333	3
NM_028019	Rnf135	ring finger protein 135	370	+	chr11	80184240	80184240	-	4.77203e-08	1.35113e-06	27.1186	3
NM_009330	Hnf1b	HNF1 homeobox B	285	+	chr11	83851152	83851152	+	0.000164575	0.00279076	62.9605	3
NM_001291269	Hnf1b	HNF1 homeobox B	-338	+	chr11	83852622	83852622	+	1.3357e-37	1.5093e-35	52.9827	3
NM_001291269	Hnf1b	HNF1 homeobox B	495	+	chr11	83853453	83853453	+	0.000231466	0.00366961	66.6576	3
NM_001034878	Dnaic2	dynein, axonemal, intermediate chain 2	343	+	chr11	114727753	114727753	+	0.000223724	0.00357188	38.0916	3
NM_001034878	Dnaic2	dynein, axonemal, intermediate chain 2	431	+	chr11	114727841	114727841	-	1.8113e-10	6.07184e-09	41.0813	3
NM_001034878	Dnaic2	dynein, axonemal, intermediate chain 2	456	+	chr11	114727866	114727866	-	2.5946e-16	1.22092e-14	48.8158	3
NM_175454	Hid1	HID1 domain containing	317	-	chr11	115367403	115367403	-	0.000359591	0.00517684	77.714	11
NM_175454	Hid1	HID1 domain containing	312	-	chr11	115367408	115367408	-	0.00016451	0.00278982	61.5995	11
NM_175454	Hid1	HID1 domain containing	181	-	chr11	115367539	115367539	+	0.000841746	0.00974091	58.7721	11
NM_175454	Hid1	HID1 domain containing	173	-	chr11	115367547	115367547	+	0.00017864	0.00298379	54.8447	11
NM_175454	Hid1	HID1 domain containing	148	-	chr11	115367572	115367572	-	2.55036e-05	0.000547087	83.3657	11
NM_175454	Hid1	HID1 domain containing	142	-	chr11	115367578	115367578	+	0.000534117	0.00697647	64.6536	11
NM_175454	Hid1	HID1 domain containing	141	-	chr11	115367579	115367579	-	0.000448352	0.00611777	60.9784	11
NM_175454	Hid1	HID1 domain containing	120	-	chr11	115367600	115367600	+	0.000384173	0.00544438	50.7362	11
NM_175454	Hid1	HID1 domain containing	119	-	chr11	115367601	115367601	-	3.35827e-57	6.89067e-55	54.5775	11
NM_175454	Hid1	HID1 domain containing	108	-	chr11	115367612	115367612	+	0.000832094	0.00966022	27.2969	11
NM_175454	Hid1	HID1 domain containing	7	-	chr11	115367713	115367713	+	0.000554683	0.0071764	29.4009	11
NM_001146031	Nrcam	neuronal cell adhesion molecule	-90	+	chr12	44328795	44328795	+	2.69437e-35	2.79188e-33	47.7206	35
NM_001146031	Nrcam	neuronal cell adhesion molecule	-30	+	chr12	44328855	44328855	-	0.000585129	0.00746604	28.5714	35
NM_001146031	Nrcam	neuronal cell adhesion molecule	-27	+	chr12	44328858	44328858	-	0.000174485	0.00292685	66.5996	35
NM_001146031	Nrcam	neuronal cell adhesion molecule	-17	+	chr12	44328868	44328868	-	4.33192e-55	8.38177e-53	55.0926	35
NM_001146031	Nrcam	neuronal cell adhesion molecule	-9	+	chr12	44328876	44328876	+	4.12467e-05	0.000848217	98.2302	35
NM_176930	Nrcam	neuronal cell adhesion molecule	0	+	chr12	44328884	44328884	-	3.71875e-48	5.90653e-46	66.6667	35
NM_176930	Nrcam	neuronal cell adhesion molecule	6	+	chr12	44328889	44328889	+	0.000112517	0.00203915	94.1373	35
NM_176930	Nrcam	neuronal cell adhesion molecule	9	+	chr12	44328892	44328892	+	1.86801e-33	1.82071e-31	47.3214	35
NM_176930	Nrcam	neuronal cell adhesion molecule	10	+	chr12	44328893	44328893	-	1.3262e-21	8.04722e-20	31.9328	35
NM_176930	Nrcam	neuronal cell adhesion molecule	15	+	chr12	44328898	44328898	+	1.13406e-44	1.61772e-42	61.1111	35
NM_176930	Nrcam	neuronal cell adhesion molecule	16	+	chr12	44328899	44328899	-	4.40493e-27	3.37253e-25	39.4958	35
NM_176930	Nrcam	neuronal cell adhesion molecule	17	+	chr12	44328900	44328900	+	0.000753918	0.00899554	60.9091	35
NM_176930	Nrcam	neuronal cell adhesion molecule	18	+	chr12	44328901	44328901	-	0.000664976	0.00820957	43.6975	35
NM_176930	Nrcam	neuronal cell adhesion molecule	19	+	chr12	44328902	44328902	+	0.000682936	0.0083718	55.3571	35
NM_176930	Nrcam	neuronal cell adhesion molecule	20	+	chr12	44328903	44328903	-	1.86642e-32	1.75848e-30	46.6102	35
NM_176930	Nrcam	neuronal cell adhesion molecule	24	+	chr12	44328907	44328907	+	2.15916e-90	1.00646e-87	98.2746	35
NM_176930	Nrcam	neuronal cell adhesion molecule	25	+	chr12	44328908	44328908	-	8.306e-05	0.0015748	89.3069	35
NM_176930	Nrcam	neuronal cell adhesion molecule	33	+	chr12	44328916	44328916	+	0.000196748	0.00322588	62.7273	35
NM_176930	Nrcam	neuronal cell adhesion molecule	34	+	chr12	44328917	44328917	-	2.10298e-41	2.69825e-39	57.6271	35
NM_176930	Nrcam	neuronal cell adhesion molecule	40	+	chr12	44328923	44328923	-	0.000192474	0.00317028	70.339	35
NM_176930	Nrcam	neuronal cell adhesion molecule	50	+	chr12	44328933	44328933	+	0.000231535	0.00367035	86.2409	35
NM_176930	Nrcam	neuronal cell adhesion molecule	51	+	chr12	44328934	44328934	-	0.00059317	0.00754248	77.3194	35
NM_176930	Nrcam	neuronal cell adhesion molecule	57	+	chr12	44328940	44328940	+	0.000435468	0.00598565	85.4875	35
NM_176930	Nrcam	neuronal cell adhesion molecule	68	+	chr12	44328951	44328951	+	0.000674882	0.00829914	29.3008	35
NM_176930	Nrcam	neuronal cell adhesion molecule	76	+	chr12	44328959	44328959	+	4.52182e-49	7.36747e-47	39.5161	35
NM_176930	Nrcam	neuronal cell adhesion molecule	78	+	chr12	44328961	44328961	+	1.18193e-34	1.20023e-32	28.6853	35
NM_176930	Nrcam	neuronal cell adhesion molecule	86	+	chr12	44328969	44328969	+	2.58882e-59	5.61267e-57	46.5863	35
NM_176930	Nrcam	neuronal cell adhesion molecule	96	+	chr12	44328979	44328979	+	0.00012931	0.00229	71.7803	35
NM_176930	Nrcam	neuronal cell adhesion molecule	119	+	chr12	44329002	44329002	-	2.48535e-31	2.24826e-29	30.4545	35
NM_176930	Nrcam	neuronal cell adhesion molecule	128	+	chr12	44329011	44329011	-	0.000237805	0.00375061	69.2266	35
NM_176930	Nrcam	neuronal cell adhesion molecule	137	+	chr12	44329020	44329020	-	9.47844e-73	2.92804e-70	62.6126	35
NM_176930	Nrcam	neuronal cell adhesion molecule	149	+	chr12	44329032	44329032	-	1.0098e-54	1.93576e-52	49.7758	35
NM_176930	Nrcam	neuronal cell adhesion molecule	163	+	chr12	44329046	44329046	-	1.61558e-34	1.63197e-32	33.1839	35
NM_176930	Nrcam	neuronal cell adhesion molecule	185	+	chr12	44329068	44329068	+	0.000298845	0.00449045	82.6433	35
NM_176930	Nrcam	neuronal cell adhesion molecule	311	+	chr12	44329194	44329194	-	6.40572e-13	2.50031e-11	26.7442	35
NM_021361	Nova1	neuro-oncological ventral antigen 1	376	-	chr12	46818400	46818400	-	4.36469e-15	1.92365e-13	57.1123	11
NM_021361	Nova1	neuro-oncological ventral antigen 1	362	-	chr12	46818414	46818414	-	0.000530121	0.00693617	77.1008	11
NM_021361	Nova1	neuro-oncological ventral antigen 1	328	-	chr12	46818448	46818448	-	9.35298e-12	3.4029e-10	51.0313	11
NM_021361	Nova1	neuro-oncological ventral antigen 1	197	-	chr12	46818579	46818579	+	0.00083281	0.00966659	82.1359	11
NM_021361	Nova1	neuro-oncological ventral antigen 1	194	-	chr12	46818582	46818582	+	1.73813e-51	3.03586e-49	86.3302	11
NM_021361	Nova1	neuro-oncological ventral antigen 1	188	-	chr12	46818588	46818588	+	5.97033e-32	5.5334e-30	61.5811	11
NM_021361	Nova1	neuro-oncological ventral antigen 1	183	-	chr12	46818593	46818593	+	1.47205e-34	1.48922e-32	66.9193	11
NM_021361	Nova1	neuro-oncological ventral antigen 1	182	-	chr12	46818594	46818594	-	0.000259785	0.00402012	75.1806	11
NM_021361	Nova1	neuro-oncological ventral antigen 1	169	-	chr12	46818607	46818607	-	1.36462e-38	1.59393e-36	62.4305	11
NM_021361	Nova1	neuro-oncological ventral antigen 1	159	-	chr12	46818617	46818617	-	6.69724e-26	4.86916e-24	38.2126	11
NM_021361	Nova1	neuro-oncological ventral antigen 1	32	-	chr12	46818744	46818744	-	0.000275078	0.00420799	45.2107	11
NM_008858	Prkd1	protein kinase D1	196	-	chr12	50649028	50649028	-	0.000320675	0.00474087	43.7126	7
NM_008858	Prkd1	protein kinase D1	190	-	chr12	50649034	50649034	-	2.06894e-31	1.8762e-29	29.5858	7
NM_008858	Prkd1	protein kinase D1	95	-	chr12	50649129	50649129	+	4.30903e-15	1.89953e-13	39.3443	7
NM_008858	Prkd1	protein kinase D1	-111	-	chr12	50649333	50649333	+	9.54671e-37	1.04782e-34	39.5497	7
NM_008858	Prkd1	protein kinase D1	-122	-	chr12	50649344	50649344	+	2.5408e-38	2.94434e-36	39.4068	7
NM_008858	Prkd1	protein kinase D1	-198	-	chr12	50649420	50649420	-	1.52751e-27	1.19348e-25	34.104	7
NM_008858	Prkd1	protein kinase D1	-217	-	chr12	50649439	50649439	-	4.22125e-28	3.36788e-26	37.82	7
NM_009189	Six1	sine oculis-related homeobox 1	-22	-	chr12	73046733	73046733	+	0.000175828	0.00294547	69.1743	7
NM_009189	Six1	sine oculis-related homeobox 1	-33	-	chr12	73046744	73046744	+	0.00010134	0.001868	63.0172	7
NM_009189	Six1	sine oculis-related homeobox 1	-40	-	chr12	73046751	73046751	+	8.77223e-87	3.78543e-84	74.281	7
NM_009189	Six1	sine oculis-related homeobox 1	-65	-	chr12	73046776	73046776	-	0.000491816	0.00655734	50.6057	7
NM_009189	Six1	sine oculis-related homeobox 1	-72	-	chr12	73046783	73046783	-	7.39876e-67	1.96154e-64	65.729	7
NM_009189	Six1	sine oculis-related homeobox 1	-102	-	chr12	73046813	73046813	-	0.000423733	0.00586417	53.7294	7
NM_009189	Six1	sine oculis-related homeobox 1	-110	-	chr12	73046821	73046821	+	0.000676871	0.00831815	68.7765	7
NM_178715	Tmem30b	transmembrane protein 30B	370	-	chr12	73546026	73546026	-	3.15942e-17	1.55842e-15	44	3
NM_178715	Tmem30b	transmembrane protein 30B	161	-	chr12	73546235	73546235	+	7.3859e-15	3.21537e-13	30.6202	3
NM_178715	Tmem30b	transmembrane protein 30B	0	-	chr12	73546396	73546396	-	2.32447e-36	2.51674e-34	43.5903	3
NM_172805	Kcnh5	potassium voltage-gated channel, subfamily H (eag-related), member 5	57	-	chr12	75177276	75177276	+	0.000113073	0.00204739	74.4648	3
NM_172805	Kcnh5	potassium voltage-gated channel, subfamily H (eag-related), member 5	-182	-	chr12	75177513	75177513	-	5.61032e-15	2.45775e-13	26.5754	3
NM_172805	Kcnh5	potassium voltage-gated channel, subfamily H (eag-related), member 5	-415	-	chr12	75177746	75177746	-	2.7722e-12	1.04188e-10	37.2115	3
NM_080440	Slc8a3	solute carrier family 8 (sodium/calcium exchanger), member 3	406	-	chr12	81332775	81332775	-	1.83659e-06	4.54362e-05	28.6382	6
NM_080440	Slc8a3	solute carrier family 8 (sodium/calcium exchanger), member 3	243	-	chr12	81332938	81332938	-	1.2196e-35	1.28316e-33	51.8893	6
NM_080440	Slc8a3	solute carrier family 8 (sodium/calcium exchanger), member 3	165	-	chr12	81333016	81333016	-	2.68616e-09	8.3231e-08	27.2244	6
NM_080440	Slc8a3	solute carrier family 8 (sodium/calcium exchanger), member 3	160	-	chr12	81333021	81333021	-	1.15682e-13	4.71254e-12	30.137	6
NM_080440	Slc8a3	solute carrier family 8 (sodium/calcium exchanger), member 3	158	-	chr12	81333023	81333023	-	2.21346e-11	7.87311e-10	27.7278	6
NM_080440	Slc8a3	solute carrier family 8 (sodium/calcium exchanger), member 3	134	-	chr12	81333047	81333047	-	9.89356e-11	3.37079e-09	28.7438	6
NM_001205343	Papln	papilin, proteoglycan-like sulfated glycoprotein	173	+	chr12	83763805	83763805	+	2.08447e-13	8.36911e-12	27.7318	3
NM_001205343	Papln	papilin, proteoglycan-like sulfated glycoprotein	257	+	chr12	83763889	83763889	+	9.0472e-21	5.30097e-19	43.0568	3
NM_001205343	Papln	papilin, proteoglycan-like sulfated glycoprotein	288	+	chr12	83763920	83763920	+	1.3141e-14	5.63396e-13	35.3666	3
NM_001316666	Kcnk10	potassium channel, subfamily K, member 10	-84	-	chr12	98574795	98574795	-	3.42744e-13	1.35902e-11	38.2692	3
NM_001316666	Kcnk10	potassium channel, subfamily K, member 10	-90	-	chr12	98574801	98574801	-	0.000322611	0.00476302	60.0489	3
NM_001316666	Kcnk10	potassium channel, subfamily K, member 10	-115	-	chr12	98574826	98574826	-	1.19182e-05	0.000269486	28.125	3
NM_001082976	Tc2n	tandem C2 domains, nuclear	443	-	chr12	101718081	101718081	+	0.000198432	0.00324861	78.2735	5
NM_001082976	Tc2n	tandem C2 domains, nuclear	417	-	chr12	101718107	101718107	-	0.000494593	0.00658392	52.3152	5
NM_001082976	Tc2n	tandem C2 domains, nuclear	393	-	chr12	101718131	101718131	-	0.000119849	0.00215013	44.3024	5
NM_001082976	Tc2n	tandem C2 domains, nuclear	381	-	chr12	101718143	101718143	-	7.70802e-61	1.74026e-58	46.0775	5
NM_001082976	Tc2n	tandem C2 domains, nuclear	320	-	chr12	101718204	101718204	+	1.50841e-15	6.81993e-14	39.8676	5
NM_177620	Rin3	Ras and Rab interactor 3	-226	+	chr12	102282848	102282848	+	1.52607e-48	2.44877e-46	43.9024	40
NM_177620	Rin3	Ras and Rab interactor 3	-199	+	chr12	102282875	102282875	-	0.000352339	0.00509696	39.8752	40
NM_177620	Rin3	Ras and Rab interactor 3	-190	+	chr12	102282884	102282884	-	1.02476e-15	4.66902e-14	27.4847	40
NM_177620	Rin3	Ras and Rab interactor 3	-122	+	chr12	102282952	102282952	-	3.89733e-10	1.27674e-08	33.4672	40
NM_177620	Rin3	Ras and Rab interactor 3	5	+	chr12	102283077	102283077	-	5.3873e-37	5.96892e-35	30.1754	40
NM_177620	Rin3	Ras and Rab interactor 3	9	+	chr12	102283081	102283081	-	1.13781e-34	1.15615e-32	28.3217	40
NM_177620	Rin3	Ras and Rab interactor 3	59	+	chr12	102283131	102283131	+	0.000318225	0.00471284	30.4167	40
NM_177620	Rin3	Ras and Rab interactor 3	66	+	chr12	102283138	102283138	+	0.000313852	0.00466345	31.6872	40
NM_177620	Rin3	Ras and Rab interactor 3	106	+	chr12	102283178	102283178	-	0.000709631	0.00860594	32.2633	40
NM_177620	Rin3	Ras and Rab interactor 3	121	+	chr12	102283193	102283193	-	0.000760701	0.00905774	31.2889	40
NM_177620	Rin3	Ras and Rab interactor 3	123	+	chr12	102283195	102283195	-	0.000427021	0.00589876	31.5303	40
NM_177620	Rin3	Ras and Rab interactor 3	125	+	chr12	102283197	102283197	-	0.000687528	0.00841217	32.9041	40
NM_177620	Rin3	Ras and Rab interactor 3	132	+	chr12	102283204	102283204	-	0.000374051	0.00533482	33.4002	40
NM_177620	Rin3	Ras and Rab interactor 3	135	+	chr12	102283207	102283207	-	0.000315554	0.00468234	35.0092	40
NM_177620	Rin3	Ras and Rab interactor 3	138	+	chr12	102283210	102283210	-	4.53475e-36	4.85776e-34	34.1348	40
NM_177620	Rin3	Ras and Rab interactor 3	146	+	chr12	102283218	102283218	+	5.17882e-28	4.11886e-26	29.4636	40
NM_177620	Rin3	Ras and Rab interactor 3	156	+	chr12	102283228	102283228	+	5.78594e-29	4.78155e-27	28.8256	40
NM_177620	Rin3	Ras and Rab interactor 3	166	+	chr12	102283238	102283238	+	0.00082853	0.00963324	30.1057	40
NM_177620	Rin3	Ras and Rab interactor 3	172	+	chr12	102283244	102283244	+	2.69675e-32	2.52665e-30	31.8182	40
NM_177620	Rin3	Ras and Rab interactor 3	177	+	chr12	102283249	102283249	+	3.61442e-31	3.25215e-29	30.742	40
NM_177620	Rin3	Ras and Rab interactor 3	179	+	chr12	102283251	102283251	+	6.26339e-32	5.80235e-30	31.338	40
NM_177620	Rin3	Ras and Rab interactor 3	186	+	chr12	102283258	102283258	+	3.64851e-30	3.15424e-28	30.0699	40
NM_177620	Rin3	Ras and Rab interactor 3	191	+	chr12	102283263	102283263	+	8.56121e-29	7.03046e-27	28.5211	40
NM_177620	Rin3	Ras and Rab interactor 3	213	+	chr12	102283285	102283285	-	7.56089e-52	1.33329e-49	34.9298	40
NM_177620	Rin3	Ras and Rab interactor 3	218	+	chr12	102283290	102283290	-	7.89437e-55	1.51729e-52	35.6495	40
NM_177620	Rin3	Ras and Rab interactor 3	221	+	chr12	102283293	102283293	-	3.3408e-49	5.46858e-47	34.2279	40
NM_177620	Rin3	Ras and Rab interactor 3	223	+	chr12	102283295	102283295	-	1.04909e-48	1.69156e-46	33.428	40
NM_177620	Rin3	Ras and Rab interactor 3	226	+	chr12	102283298	102283298	-	1.51324e-50	2.57352e-48	34.9195	40
NM_177620	Rin3	Ras and Rab interactor 3	231	+	chr12	102283303	102283303	-	1.01772e-49	1.68989e-47	34.1273	40
NM_177620	Rin3	Ras and Rab interactor 3	237	+	chr12	102283309	102283309	-	2.08797e-52	3.74322e-50	35.4213	40
NM_177620	Rin3	Ras and Rab interactor 3	241	+	chr12	102283313	102283313	-	4.04734e-54	7.6301e-52	35.3293	40
NM_177620	Rin3	Ras and Rab interactor 3	252	+	chr12	102283324	102283324	+	0.000580565	0.00742305	38.0327	40
NM_177620	Rin3	Ras and Rab interactor 3	253	+	chr12	102283325	102283325	-	0.000652965	0.0080968	34.2682	40
NM_177620	Rin3	Ras and Rab interactor 3	268	+	chr12	102283340	102283340	+	0.0001256	0.00223552	36.3372	40
NM_177620	Rin3	Ras and Rab interactor 3	274	+	chr12	102283346	102283346	+	0.000420899	0.00583444	36.1272	40
NM_177620	Rin3	Ras and Rab interactor 3	277	+	chr12	102283349	102283349	+	0.000230676	0.00365946	37.0399	40
NM_001161365	Rin3	Ras and Rab interactor 3	-276	+	chr12	102283365	102283365	+	0.00018417	0.00305851	37.1758	40
NM_001161365	Rin3	Ras and Rab interactor 3	-274	+	chr12	102283367	102283367	+	0.000236243	0.00373028	38.4164	40
NM_001161365	Rin3	Ras and Rab interactor 3	-273	+	chr12	102283368	102283368	-	1.92649e-41	2.4781e-39	30.5999	40
NM_001161365	Rin3	Ras and Rab interactor 3	-243	+	chr12	102283398	102283398	-	1.39066e-37	1.56964e-35	26.2108	40
NM_010351	Gsc	goosecoid homeobox	300	-	chr12	104472937	104472937	+	3.11512e-11	1.09816e-09	55.028	3
NM_010351	Gsc	goosecoid homeobox	266	-	chr12	104472971	104472971	+	3.45464e-10	1.13623e-08	52.0694	3
NM_010351	Gsc	goosecoid homeobox	108	-	chr12	104473129	104473129	-	8.77909e-14	3.60213e-12	38.303	3
NM_001145900	Btbd6	BTB (POZ) domain containing 6	-67	+	chr12	112976415	112976415	+	0.000733541	0.00881792	35.2148	14
NM_001145900	Btbd6	BTB (POZ) domain containing 6	-37	+	chr12	112976445	112976445	+	0.000540778	0.00704207	38.1366	14
NM_001145900	Btbd6	BTB (POZ) domain containing 6	-15	+	chr12	112976467	112976467	-	0.000781672	0.00923801	30.1986	14
NM_001145900	Btbd6	BTB (POZ) domain containing 6	7	+	chr12	112976487	112976487	-	2.8343e-33	2.74728e-31	27.3951	14
NM_001145900	Btbd6	BTB (POZ) domain containing 6	16	+	chr12	112976496	112976496	+	1.2598e-16	6.02715e-15	25.5934	14
NM_201646	Btbd6	BTB (POZ) domain containing 6	-38	+	chr12	112976525	112976525	+	3.40295e-19	1.85227e-17	25.9669	14
NM_201646	Btbd6	BTB (POZ) domain containing 6	136	+	chr12	112976697	112976697	-	2.09106e-23	1.37132e-21	27.0461	14
NM_201646	Btbd6	BTB (POZ) domain containing 6	138	+	chr12	112976699	112976699	-	6.43776e-26	4.68177e-24	26.738	14
NM_201646	Btbd6	BTB (POZ) domain containing 6	141	+	chr12	112976702	112976702	-	7.11348e-26	5.16528e-24	26.8817	14
NM_201646	Btbd6	BTB (POZ) domain containing 6	151	+	chr12	112976712	112976712	-	0.00085701	0.00986905	25.97	14
NM_201646	Btbd6	BTB (POZ) domain containing 6	153	+	chr12	112976714	112976714	-	1.76963e-23	1.16392e-21	26.0383	14
NM_201646	Btbd6	BTB (POZ) domain containing 6	156	+	chr12	112976717	112976717	-	4.06752e-25	2.85523e-23	27.4429	14
NM_201646	Btbd6	BTB (POZ) domain containing 6	180	+	chr12	112976741	112976741	-	2.86434e-26	2.11659e-24	27.2727	14
NM_201646	Btbd6	BTB (POZ) domain containing 6	185	+	chr12	112976746	112976746	-	2.74998e-27	2.1252e-25	27.8947	14
NM_009511	Vipr2	vasoactive intestinal peptide receptor 2	-32	+	chr12	116077694	116077694	-	7.09333e-27	5.38543e-25	40.7291	6
NM_009511	Vipr2	vasoactive intestinal peptide receptor 2	31	+	chr12	116077755	116077755	+	8.95934e-29	7.35142e-27	32.4434	6
NM_009511	Vipr2	vasoactive intestinal peptide receptor 2	32	+	chr12	116077756	116077756	-	1.00404e-38	1.17683e-36	44.7756	6
NM_009511	Vipr2	vasoactive intestinal peptide receptor 2	34	+	chr12	116077758	116077758	-	4.12348e-19	2.23362e-17	25.5229	6
NM_009511	Vipr2	vasoactive intestinal peptide receptor 2	50	+	chr12	116077774	116077774	-	2.75596e-36	2.97555e-34	43.6636	6
NM_009511	Vipr2	vasoactive intestinal peptide receptor 2	52	+	chr12	116077776	116077776	-	3.38018e-32	3.15634e-30	42.9758	6
NM_007556	Bmp6	bone morphogenetic protein 6	-465	+	chr13	38345251	38345251	-	1.71714e-26	1.27976e-24	34.3105	6
NM_007556	Bmp6	bone morphogenetic protein 6	-455	+	chr13	38345261	38345261	-	1.56491e-22	9.90715e-21	27.6585	6
NM_007556	Bmp6	bone morphogenetic protein 6	12	+	chr13	38345726	38345726	-	5.15056e-21	3.04924e-19	32.4324	6
NM_007556	Bmp6	bone morphogenetic protein 6	93	+	chr13	38345807	38345807	+	0.000844823	0.00976703	48.9011	6
NM_007556	Bmp6	bone morphogenetic protein 6	106	+	chr13	38345820	38345820	+	6.87941e-12	2.52305e-10	27.0857	6
NM_007556	Bmp6	bone morphogenetic protein 6	110	+	chr13	38345824	38345824	-	2.39949e-11	8.51605e-10	29.7489	6
NM_001024474	Diras2	DIRAS family, GTP-binding RAS-like 2	462	-	chr13	52530375	52530375	+	3.73521e-35	3.85309e-33	62.0115	3
NM_001024474	Diras2	DIRAS family, GTP-binding RAS-like 2	441	-	chr13	52530396	52530396	+	3.24249e-18	1.68111e-16	41.4286	3
NM_001024474	Diras2	DIRAS family, GTP-binding RAS-like 2	434	-	chr13	52530403	52530403	+	0.000521902	0.00685561	47.0044	3
NM_001198977	Syk	spleen tyrosine kinase	-426	+	chr13	52583011	52583011	+	0.00059913	0.00759872	49.3342	7
NM_001198977	Syk	spleen tyrosine kinase	51	+	chr13	52583486	52583486	+	0.00065383	0.00810404	86.535	7
NM_001198977	Syk	spleen tyrosine kinase	64	+	chr13	52583499	52583499	+	0.000642047	0.00799684	41.4988	7
NM_001198977	Syk	spleen tyrosine kinase	69	+	chr13	52583504	52583504	+	0.000171433	0.00288435	86.8462	7
NM_001198977	Syk	spleen tyrosine kinase	71	+	chr13	52583506	52583506	+	0.000221711	0.00354663	84.0461	7
NM_001198977	Syk	spleen tyrosine kinase	72	+	chr13	52583507	52583507	-	0.00010343	0.00190077	82.7455	7
NM_001198977	Syk	spleen tyrosine kinase	77	+	chr13	52583512	52583512	+	0.000387208	0.00547788	55.1351	7
NM_013846	Ror2	receptor tyrosine kinase-like orphan receptor 2	239	-	chr13	53285871	53285871	-	8.57473e-17	4.14182e-15	44.1748	9
NM_013846	Ror2	receptor tyrosine kinase-like orphan receptor 2	29	-	chr13	53286081	53286081	-	0.000334519	0.00490077	79.393	9
NM_013846	Ror2	receptor tyrosine kinase-like orphan receptor 2	20	-	chr13	53286090	53286090	-	0.000669183	0.00824714	58.8927	9
NM_013846	Ror2	receptor tyrosine kinase-like orphan receptor 2	-16	-	chr13	53286124	53286124	+	2.5199e-20	1.44482e-18	41.7796	9
NM_013846	Ror2	receptor tyrosine kinase-like orphan receptor 2	-26	-	chr13	53286134	53286134	+	0.000353017	0.00510405	62.9319	9
NM_013846	Ror2	receptor tyrosine kinase-like orphan receptor 2	-114	-	chr13	53286222	53286222	+	5.02135e-10	1.63285e-08	49.2754	9
NM_013846	Ror2	receptor tyrosine kinase-like orphan receptor 2	-127	-	chr13	53286235	53286235	+	9.86092e-08	2.72382e-06	29.539	9
NM_013846	Ror2	receptor tyrosine kinase-like orphan receptor 2	-128	-	chr13	53286236	53286236	-	6.73245e-10	2.17065e-08	34.5309	9
NM_013846	Ror2	receptor tyrosine kinase-like orphan receptor 2	-152	-	chr13	53286260	53286260	+	3.26393e-12	1.22157e-10	26.1538	9
NM_011097	Pitx1	paired-like homeodomain transcription factor 1	472	-	chr13	55830954	55830954	-	2.34594e-18	1.22453e-16	36.895	7
NM_011097	Pitx1	paired-like homeodomain transcription factor 1	467	-	chr13	55830959	55830959	-	1.24779e-41	1.61509e-39	60.8986	7
NM_011097	Pitx1	paired-like homeodomain transcription factor 1	421	-	chr13	55831005	55831005	+	0.000349373	0.00506557	67.9208	7
NM_011097	Pitx1	paired-like homeodomain transcription factor 1	335	-	chr13	55831091	55831091	-	8.37094e-10	2.68202e-08	37.5443	7
NM_011097	Pitx1	paired-like homeodomain transcription factor 1	319	-	chr13	55831107	55831107	-	4.99471e-07	1.30012e-05	30.8703	7
NM_011097	Pitx1	paired-like homeodomain transcription factor 1	-194	-	chr13	55831618	55831618	+	0.000820171	0.00956344	52.0211	7
NM_011097	Pitx1	paired-like homeodomain transcription factor 1	-498	-	chr13	55831922	55831922	+	0.000129825	0.00229777	29.3432	7
NM_018885	Irx4	Iroquois homeobox 4	-87	+	chr13	73260410	73260410	+	0.000405226	0.00567335	69.2827	3
NM_018885	Irx4	Iroquois homeobox 4	146	+	chr13	73260641	73260641	-	2.22622e-16	1.0518e-14	40.4122	3
NM_018885	Irx4	Iroquois homeobox 4	149	+	chr13	73260644	73260644	-	8.11796e-05	0.00154417	36.0259	3
NM_010408	Hcn1	hyperpolarization-activated, cyclic nucleotide-gated K+ 1	170	+	chr13	117602488	117602488	-	4.36277e-15	1.92291e-13	49.1525	20
NM_010408	Hcn1	hyperpolarization-activated, cyclic nucleotide-gated K+ 1	180	+	chr13	117602498	117602498	-	4.54374e-12	1.68588e-10	53.5324	20
NM_010408	Hcn1	hyperpolarization-activated, cyclic nucleotide-gated K+ 1	201	+	chr13	117602519	117602519	+	8.04331e-43	1.08418e-40	54.4944	20
NM_010408	Hcn1	hyperpolarization-activated, cyclic nucleotide-gated K+ 1	225	+	chr13	117602543	117602543	+	0.000376386	0.00535875	63.0682	20
NM_010408	Hcn1	hyperpolarization-activated, cyclic nucleotide-gated K+ 1	263	+	chr13	117602581	117602581	-	5.70105e-40	6.98951e-38	61.6352	20
NM_010408	Hcn1	hyperpolarization-activated, cyclic nucleotide-gated K+ 1	277	+	chr13	117602595	117602595	-	2.81426e-15	1.25408e-13	25.4335	20
NM_010408	Hcn1	hyperpolarization-activated, cyclic nucleotide-gated K+ 1	280	+	chr13	117602598	117602598	-	0.000444943	0.00608274	44.186	20
NM_010408	Hcn1	hyperpolarization-activated, cyclic nucleotide-gated K+ 1	300	+	chr13	117602618	117602618	-	4.36622e-58	9.15415e-56	77.0115	20
NM_010408	Hcn1	hyperpolarization-activated, cyclic nucleotide-gated K+ 1	381	+	chr13	117602699	117602699	+	3.40716e-29	2.84041e-27	56.5692	20
NM_010408	Hcn1	hyperpolarization-activated, cyclic nucleotide-gated K+ 1	394	+	chr13	117602712	117602712	+	2.14432e-76	7.28739e-74	94.1852	20
NM_010408	Hcn1	hyperpolarization-activated, cyclic nucleotide-gated K+ 1	414	+	chr13	117602732	117602732	+	0.000626723	0.00785447	45.6897	20
NM_010408	Hcn1	hyperpolarization-activated, cyclic nucleotide-gated K+ 1	427	+	chr13	117602745	117602745	+	0.000563117	0.0072574	52.2124	20
NM_010408	Hcn1	hyperpolarization-activated, cyclic nucleotide-gated K+ 1	428	+	chr13	117602746	117602746	-	4.52551e-23	2.93071e-21	37.069	20
NM_010408	Hcn1	hyperpolarization-activated, cyclic nucleotide-gated K+ 1	430	+	chr13	117602748	117602748	+	1.4236e-37	1.60615e-35	57.3913	20
NM_010408	Hcn1	hyperpolarization-activated, cyclic nucleotide-gated K+ 1	431	+	chr13	117602749	117602749	-	3.56802e-28	2.85743e-26	44.7368	20
NM_010408	Hcn1	hyperpolarization-activated, cyclic nucleotide-gated K+ 1	443	+	chr13	117602761	117602761	-	4.73992e-29	3.92715e-27	45.6897	20
NM_010408	Hcn1	hyperpolarization-activated, cyclic nucleotide-gated K+ 1	460	+	chr13	117602778	117602778	-	4.45636e-68	1.2166e-65	85.9649	20
NM_010408	Hcn1	hyperpolarization-activated, cyclic nucleotide-gated K+ 1	464	+	chr13	117602782	117602782	-	6.06623e-36	6.45892e-34	55.5583	20
NM_010408	Hcn1	hyperpolarization-activated, cyclic nucleotide-gated K+ 1	466	+	chr13	117602784	117602784	-	5.06968e-79	1.83566e-76	93.75	20
NM_010408	Hcn1	hyperpolarization-activated, cyclic nucleotide-gated K+ 1	469	+	chr13	117602787	117602787	-	6.86578e-88	3.01756e-85	97.4359	20
NM_001113417	Thrb	thyroid hormone receptor beta	-165	+	chr14	17660795	17660795	+	9.1994e-05	0.0017192	82.906	31
NM_001113417	Thrb	thyroid hormone receptor beta	-161	+	chr14	17660799	17660799	+	0.000398891	0.0056036	49.5763	31
NM_001113417	Thrb	thyroid hormone receptor beta	-153	+	chr14	17660807	17660807	+	9.53757e-05	0.001773	90.14	31
NM_001113417	Thrb	thyroid hormone receptor beta	-151	+	chr14	17660809	17660809	+	0.00086177	0.00990933	81.8924	31
NM_001113417	Thrb	thyroid hormone receptor beta	-102	+	chr14	17660858	17660858	-	0.000289624	0.00438042	92.6581	31
NM_001113417	Thrb	thyroid hormone receptor beta	-97	+	chr14	17660863	17660863	-	0.000159298	0.0027185	60.5714	31
NM_001113417	Thrb	thyroid hormone receptor beta	-93	+	chr14	17660867	17660867	-	1.81978e-69	5.15986e-67	82.1839	31
NM_001113417	Thrb	thyroid hormone receptor beta	-87	+	chr14	17660873	17660873	-	0.000426732	0.00589573	87.931	31
NM_001113417	Thrb	thyroid hormone receptor beta	-84	+	chr14	17660876	17660876	-	3.56058e-33	3.443e-31	56.25	31
NM_001113417	Thrb	thyroid hormone receptor beta	-72	+	chr14	17660888	17660888	-	0.000157245	0.00268921	89.0666	31
NM_001113417	Thrb	thyroid hormone receptor beta	-68	+	chr14	17660892	17660892	-	0.000189825	0.0031354	89.6249	31
NM_001113417	Thrb	thyroid hormone receptor beta	-64	+	chr14	17660896	17660896	-	6.71309e-05	0.00130854	86.9123	31
NM_001113417	Thrb	thyroid hormone receptor beta	-61	+	chr14	17660899	17660899	+	1.30208e-92	6.40974e-90	81.0437	31
NM_001113417	Thrb	thyroid hormone receptor beta	-58	+	chr14	17660902	17660902	+	4.73022e-05	0.000959169	79.5201	31
NM_001113417	Thrb	thyroid hormone receptor beta	-53	+	chr14	17660907	17660907	+	1.78433e-73	5.61296e-71	67.6524	31
NM_001113417	Thrb	thyroid hormone receptor beta	-51	+	chr14	17660909	17660909	+	0.000103581	0.00190311	68.9615	31
NM_001113417	Thrb	thyroid hormone receptor beta	-50	+	chr14	17660910	17660910	-	0.000596033	0.00756978	55.6887	31
NM_001113417	Thrb	thyroid hormone receptor beta	-48	+	chr14	17660912	17660912	+	0.000274681	0.00420296	38.6158	31
NM_001113417	Thrb	thyroid hormone receptor beta	-23	+	chr14	17660937	17660937	+	0.000152695	0.00262579	55.9671	31
NM_001113417	Thrb	thyroid hormone receptor beta	-22	+	chr14	17660938	17660938	-	1.9681e-35	2.05169e-33	44.239	31
NM_001113417	Thrb	thyroid hormone receptor beta	0	+	chr14	17660960	17660960	-	0.000705321	0.00856975	31.7129	31
NM_001113417	Thrb	thyroid hormone receptor beta	13	+	chr14	17660971	17660971	+	4.85279e-12	1.79733e-10	34.8178	31
NM_001113417	Thrb	thyroid hormone receptor beta	86	+	chr14	17661044	17661044	-	0.000352026	0.00509352	41.6923	31
NM_001113417	Thrb	thyroid hormone receptor beta	115	+	chr14	17661073	17661073	-	0.000188799	0.00312165	64.9172	31
NM_001113417	Thrb	thyroid hormone receptor beta	119	+	chr14	17661077	17661077	+	1.35394e-24	9.30518e-23	54.6392	31
NM_001113417	Thrb	thyroid hormone receptor beta	123	+	chr14	17661081	17661081	+	2.81434e-30	2.44643e-28	64.5833	31
NM_001113417	Thrb	thyroid hormone receptor beta	125	+	chr14	17661083	17661083	+	3.93917e-22	2.45061e-20	50.5263	31
NM_001113417	Thrb	thyroid hormone receptor beta	136	+	chr14	17661094	17661094	+	0.000453004	0.00616626	80.5218	31
NM_001113417	Thrb	thyroid hormone receptor beta	139	+	chr14	17661097	17661097	+	2.72501e-26	2.01585e-24	58.3333	31
NM_001113417	Thrb	thyroid hormone receptor beta	141	+	chr14	17661099	17661099	+	0.000569575	0.00731995	66.7862	31
NM_001113417	Thrb	thyroid hormone receptor beta	172	+	chr14	17661130	17661130	-	2.06149e-24	1.40686e-22	64.5235	31
NM_009785	Cacna2d3	calcium channel, voltage-dependent, alpha2/delta subunit 3	45	-	chr14	29721820	29721820	-	4.55773e-10	1.48627e-08	25.2336	3
NM_009785	Cacna2d3	calcium channel, voltage-dependent, alpha2/delta subunit 3	-238	-	chr14	29722101	29722101	+	0.000848765	0.0098015	31.3818	3
NM_009785	Cacna2d3	calcium channel, voltage-dependent, alpha2/delta subunit 3	-240	-	chr14	29722103	29722103	+	1.06521e-11	3.86321e-10	26.3496	3
NM_145463	Shisa2	shisa family member 2	154	+	chr14	59625433	59625433	+	6.0764e-13	2.3744e-11	31.8055	4
NM_145463	Shisa2	shisa family member 2	305	+	chr14	59625584	59625584	-	4.71641e-10	1.53641e-08	37.963	4
NM_145463	Shisa2	shisa family member 2	310	+	chr14	59625589	59625589	-	6.17884e-07	1.59545e-05	27.195	4
NM_145463	Shisa2	shisa family member 2	314	+	chr14	59625593	59625593	-	8.08792e-11	2.77127e-09	38.78	4
NM_001243857	Fam124a	family with sequence similarity 124, member A	-104	+	chr14	62555633	62555633	+	0.00050586	0.00669771	40.3937	4
NM_001243857	Fam124a	family with sequence similarity 124, member A	132	+	chr14	62555867	62555867	-	1.52791e-06	3.80935e-05	27.1602	4
NM_001243857	Fam124a	family with sequence similarity 124, member A	135	+	chr14	62555870	62555870	+	1.23815e-18	6.5565e-17	37.5134	4
NM_001243857	Fam124a	family with sequence similarity 124, member A	222	+	chr14	62555957	62555957	+	5.58287e-29	4.61704e-27	46.6016	4
NM_011446	Sox7	SRY (sex determining region Y)-box 7	-105	+	chr14	63943601	63943601	+	5.94211e-08	1.67083e-06	39.6135	5
NM_011446	Sox7	SRY (sex determining region Y)-box 7	47	+	chr14	63943751	63943751	+	6.18655e-10	1.99927e-08	25.3278	5
NM_011446	Sox7	SRY (sex determining region Y)-box 7	59	+	chr14	63943763	63943763	+	0.000570856	0.0073314	63.378	5
NM_011446	Sox7	SRY (sex determining region Y)-box 7	138	+	chr14	63943842	63943842	-	1.97979e-14	8.40542e-13	38.843	5
NM_011446	Sox7	SRY (sex determining region Y)-box 7	447	+	chr14	63944151	63944151	+	2.49161e-09	7.74196e-08	42.3745	5
NM_175498	Pnma2	paraneoplastic antigen MA2	-130	+	chr14	66911078	66911078	+	4.06316e-19	2.20184e-17	43.75	3
NM_175498	Pnma2	paraneoplastic antigen MA2	-122	+	chr14	66911086	66911086	+	2.76473e-10	9.14498e-09	34.6494	3
NM_175498	Pnma2	paraneoplastic antigen MA2	79	+	chr14	66911285	66911285	-	0.000251177	0.00391337	50.7887	3
NM_172813	Enox1	ecto-NOX disulfide-thiol exchanger 1	-259	+	chr14	77156504	77156504	-	0.000537387	0.00700785	45.003	27
NM_172813	Enox1	ecto-NOX disulfide-thiol exchanger 1	-251	+	chr14	77156512	77156512	-	3.28995e-54	6.2095e-52	69.9598	27
NM_172813	Enox1	ecto-NOX disulfide-thiol exchanger 1	-230	+	chr14	77156533	77156533	+	6.6883e-19	3.58592e-17	44.7761	27
NM_172813	Enox1	ecto-NOX disulfide-thiol exchanger 1	-219	+	chr14	77156544	77156544	+	5.16677e-16	2.3924e-14	38.2353	27
NM_172813	Enox1	ecto-NOX disulfide-thiol exchanger 1	-218	+	chr14	77156545	77156545	-	7.9e-14	3.24936e-12	34.6939	27
NM_172813	Enox1	ecto-NOX disulfide-thiol exchanger 1	-217	+	chr14	77156546	77156546	+	1.53733e-17	7.70585e-16	44.8688	27
NM_172813	Enox1	ecto-NOX disulfide-thiol exchanger 1	-216	+	chr14	77156547	77156547	-	1.41001e-22	8.93917e-21	54.1667	27
NM_172813	Enox1	ecto-NOX disulfide-thiol exchanger 1	-211	+	chr14	77156552	77156552	-	7.62491e-11	2.61695e-09	27.551	27
NM_172813	Enox1	ecto-NOX disulfide-thiol exchanger 1	-209	+	chr14	77156554	77156554	+	4.56333e-18	2.34782e-16	46.3289	27
NM_172813	Enox1	ecto-NOX disulfide-thiol exchanger 1	-188	+	chr14	77156575	77156575	-	2.73752e-36	2.95603e-34	76.2887	27
NM_172813	Enox1	ecto-NOX disulfide-thiol exchanger 1	-186	+	chr14	77156577	77156577	+	0.000303222	0.00454161	62.0763	27
NM_172813	Enox1	ecto-NOX disulfide-thiol exchanger 1	-185	+	chr14	77156578	77156578	-	1.18928e-26	8.93775e-25	61.2245	27
NM_172813	Enox1	ecto-NOX disulfide-thiol exchanger 1	-177	+	chr14	77156586	77156586	+	1.7569e-53	3.25889e-51	56.8889	27
NM_172813	Enox1	ecto-NOX disulfide-thiol exchanger 1	-169	+	chr14	77156594	77156594	+	0.000533071	0.00696596	60.8959	27
NM_172813	Enox1	ecto-NOX disulfide-thiol exchanger 1	-168	+	chr14	77156595	77156595	-	0.00013188	0.00232731	59.8234	27
NM_172813	Enox1	ecto-NOX disulfide-thiol exchanger 1	-155	+	chr14	77156608	77156608	+	9.20134e-22	5.62763e-20	29.056	27
NM_001253759	Enox1	ecto-NOX disulfide-thiol exchanger 1	26	+	chr14	77156787	77156787	-	0.000850427	0.00981338	47.1561	27
NM_001253759	Enox1	ecto-NOX disulfide-thiol exchanger 1	38	+	chr14	77156799	77156799	-	1.91907e-28	1.55211e-26	39.3443	27
NM_001253759	Enox1	ecto-NOX disulfide-thiol exchanger 1	92	+	chr14	77156853	77156853	+	3.6353e-31	3.27021e-29	29.7168	27
NM_001253759	Enox1	ecto-NOX disulfide-thiol exchanger 1	137	+	chr14	77156898	77156898	-	0.000608073	0.0076844	47.832	27
NM_001253759	Enox1	ecto-NOX disulfide-thiol exchanger 1	203	+	chr14	77156964	77156964	-	2.82513e-17	1.39728e-15	40.7407	27
NM_001253759	Enox1	ecto-NOX disulfide-thiol exchanger 1	231	+	chr14	77156992	77156992	+	4.95462e-16	2.29665e-14	27.5281	27
NM_001253759	Enox1	ecto-NOX disulfide-thiol exchanger 1	233	+	chr14	77156994	77156994	+	0.000470885	0.00634707	56.5925	27
NM_001253759	Enox1	ecto-NOX disulfide-thiol exchanger 1	237	+	chr14	77156998	77156998	-	1.21107e-25	8.68842e-24	63.512	27
NM_001253759	Enox1	ecto-NOX disulfide-thiol exchanger 1	245	+	chr14	77157006	77157006	+	0.000742433	0.00889503	31.7901	27
NM_001253759	Enox1	ecto-NOX disulfide-thiol exchanger 1	249	+	chr14	77157010	77157010	+	1.21282e-46	1.84161e-44	39.9759	27
NM_001253759	Enox1	ecto-NOX disulfide-thiol exchanger 1	382	+	chr14	77157143	77157143	+	0.00038501	0.00545361	37.5176	27
NM_001301357	Gdnf	glial cell line derived neurotrophic factor	-362	+	chr15	7815188	7815188	+	2.57749e-12	9.70285e-11	34.5191	3
NM_001301357	Gdnf	glial cell line derived neurotrophic factor	-361	+	chr15	7815189	7815189	-	3.76912e-14	1.57816e-12	41.4944	3
NM_001301357	Gdnf	glial cell line derived neurotrophic factor	138	+	chr15	7815686	7815686	+	0.000575234	0.00737367	29.985	3
NM_176959	Fbxl7	F-box and leucine-rich repeat protein 7	360	-	chr15	26895205	26895205	-	0.000545564	0.00708771	62.336	7
NM_176959	Fbxl7	F-box and leucine-rich repeat protein 7	356	-	chr15	26895209	26895209	-	9.91913e-05	0.00183326	71.9758	7
NM_176959	Fbxl7	F-box and leucine-rich repeat protein 7	337	-	chr15	26895228	26895228	+	8.99062e-37	9.87323e-35	32.9412	7
NM_176959	Fbxl7	F-box and leucine-rich repeat protein 7	336	-	chr15	26895229	26895229	-	2.02776e-34	2.04246e-32	31.5126	7
NM_176959	Fbxl7	F-box and leucine-rich repeat protein 7	66	-	chr15	26895499	26895499	-	1.28191e-26	9.61594e-25	29.5031	7
NM_176959	Fbxl7	F-box and leucine-rich repeat protein 7	-166	-	chr15	26895729	26895729	-	7.57089e-38	8.62119e-36	43.5142	7
NM_176959	Fbxl7	F-box and leucine-rich repeat protein 7	-185	-	chr15	26895748	26895748	+	3.78855e-41	4.82492e-39	39.5466	7
NM_001130166	Oxr1	oxidation resistance 1	-348	+	chr15	41447134	41447134	-	0.000487057	0.00650774	29.8973	7
NM_001130166	Oxr1	oxidation resistance 1	-319	+	chr15	41447163	41447163	-	1.06915e-23	7.09822e-22	26.0092	7
NM_001130166	Oxr1	oxidation resistance 1	-290	+	chr15	41447192	41447192	+	3.82987e-18	1.97764e-16	33.1188	7
NM_001130166	Oxr1	oxidation resistance 1	-11	+	chr15	41447471	41447471	-	0.000825533	0.00960945	28.6517	7
NM_001130166	Oxr1	oxidation resistance 1	30	+	chr15	41447510	41447510	-	7.02128e-22	4.32078e-20	27.0492	7
NM_001130166	Oxr1	oxidation resistance 1	201	+	chr15	41447681	41447681	-	3.9879e-23	2.58795e-21	29.8932	7
NM_001130166	Oxr1	oxidation resistance 1	248	+	chr15	41447728	41447728	+	6.41583e-52	1.1336e-49	40.7619	7
NM_016667	Sntb1	syntrophin, basic 1	452	-	chr15	55906498	55906498	-	0.00047805	0.0064177	39.9279	15
NM_016667	Sntb1	syntrophin, basic 1	446	-	chr15	55906504	55906504	-	3.96298e-39	4.72036e-37	39.9471	15
NM_016667	Sntb1	syntrophin, basic 1	424	-	chr15	55906526	55906526	-	0.00022179	0.00354777	73.7876	15
NM_016667	Sntb1	syntrophin, basic 1	419	-	chr15	55906531	55906531	-	0.00016046	0.00273409	91.3186	15
NM_016667	Sntb1	syntrophin, basic 1	414	-	chr15	55906536	55906536	-	2.49007e-108	1.73257e-105	85.7881	15
NM_016667	Sntb1	syntrophin, basic 1	410	-	chr15	55906540	55906540	-	0.000279649	0.00426252	63.3037	15
NM_016667	Sntb1	syntrophin, basic 1	391	-	chr15	55906559	55906559	+	1.55447e-49	2.5711e-47	75.5571	15
NM_016667	Sntb1	syntrophin, basic 1	388	-	chr15	55906562	55906562	+	5.94699e-33	5.70283e-31	54.4828	15
NM_016667	Sntb1	syntrophin, basic 1	376	-	chr15	55906574	55906574	+	4.37189e-53	8.02106e-51	77.2414	15
NM_016667	Sntb1	syntrophin, basic 1	370	-	chr15	55906580	55906580	+	0.000272806	0.00417886	63.8889	15
NM_016667	Sntb1	syntrophin, basic 1	364	-	chr15	55906586	55906586	+	3.73643e-52	6.63809e-50	76.7606	15
NM_016667	Sntb1	syntrophin, basic 1	199	-	chr15	55906751	55906751	+	0.0007911	0.00931958	83.7368	15
NM_016667	Sntb1	syntrophin, basic 1	195	-	chr15	55906755	55906755	+	5.06131e-35	5.20178e-33	76.7677	15
NM_016667	Sntb1	syntrophin, basic 1	183	-	chr15	55906767	55906767	+	1.81482e-27	1.41209e-25	73.4255	15
NM_016667	Sntb1	syntrophin, basic 1	149	-	chr15	55906801	55906801	+	7.00161e-09	2.10856e-07	32.3077	15
NM_001033365	Mroh5	maestro heat-like repeat family member 5	287	-	chr15	73839385	73839385	+	4.98818e-27	3.8115e-25	61.6069	9
NM_001033365	Mroh5	maestro heat-like repeat family member 5	26	-	chr15	73839646	73839646	-	2.69063e-22	1.687e-20	45.3929	9
NM_001033365	Mroh5	maestro heat-like repeat family member 5	17	-	chr15	73839655	73839655	+	0.000633228	0.00791438	35.6392	9
NM_001033365	Mroh5	maestro heat-like repeat family member 5	16	-	chr15	73839656	73839656	-	0.000497117	0.00660925	40.9015	9
NM_001033365	Mroh5	maestro heat-like repeat family member 5	-18	-	chr15	73839688	73839688	+	1.87031e-43	2.57387e-41	54.8535	9
NM_001033365	Mroh5	maestro heat-like repeat family member 5	-32	-	chr15	73839702	73839702	+	0.000283757	0.00431033	50.6983	9
NM_001033365	Mroh5	maestro heat-like repeat family member 5	-242	-	chr15	73839912	73839912	-	1.8125e-22	1.14361e-20	43.6237	9
NM_001033365	Mroh5	maestro heat-like repeat family member 5	-290	-	chr15	73839960	73839960	+	7.97901e-05	0.00152118	65.4708	9
NM_001033365	Mroh5	maestro heat-like repeat family member 5	-299	-	chr15	73839969	73839969	+	0.000177551	0.00296854	63.0376	9
NM_001135689	Ly6h	lymphocyte antigen 6 complex, locus H	67	-	chr15	75566582	75566582	+	3.42463e-05	0.000716069	33.0482	5
NM_001135688	Ly6h	lymphocyte antigen 6 complex, locus H	63	-	chr15	75566794	75566794	-	1.19183e-11	4.30986e-10	27.3854	5
NM_001135688	Ly6h	lymphocyte antigen 6 complex, locus H	-41	-	chr15	75566896	75566896	+	9.13581e-22	5.58882e-20	37.1123	5
NM_011837	Ly6h	lymphocyte antigen 6 complex, locus H	137	-	chr15	75567046	75567046	+	4.78607e-27	3.6588e-25	55.049	5
NM_011837	Ly6h	lymphocyte antigen 6 complex, locus H	86	-	chr15	75567097	75567097	-	0.000549076	0.00712131	45.1362	5
NM_183141	Elfn2	leucine rich repeat and fibronectin type III, extracellular 2	104	-	chr15	78718010	78718010	-	0.00020536	0.00333842	48.1253	12
NM_183141	Elfn2	leucine rich repeat and fibronectin type III, extracellular 2	99	-	chr15	78718015	78718015	-	7.75324e-05	0.00148374	76.8909	12
NM_183141	Elfn2	leucine rich repeat and fibronectin type III, extracellular 2	84	-	chr15	78718030	78718030	-	0.000163051	0.00276991	90.3317	12
NM_183141	Elfn2	leucine rich repeat and fibronectin type III, extracellular 2	79	-	chr15	78718035	78718035	-	0.000321047	0.00474541	87.4444	12
NM_183141	Elfn2	leucine rich repeat and fibronectin type III, extracellular 2	-312	-	chr15	78718424	78718424	+	0.000153191	0.00263281	57.9799	12
NM_183141	Elfn2	leucine rich repeat and fibronectin type III, extracellular 2	-313	-	chr15	78718425	78718425	-	6.75943e-05	0.00131619	62.265	12
NM_183141	Elfn2	leucine rich repeat and fibronectin type III, extracellular 2	-317	-	chr15	78718429	78718429	-	2.84104e-66	7.4249e-64	57.2814	12
NM_183141	Elfn2	leucine rich repeat and fibronectin type III, extracellular 2	-378	-	chr15	78718490	78718490	+	2.58781e-10	8.5812e-09	31.2925	12
NM_183141	Elfn2	leucine rich repeat and fibronectin type III, extracellular 2	-448	-	chr15	78718560	78718560	+	0.000130878	0.0023131	51.1776	12
NM_183141	Elfn2	leucine rich repeat and fibronectin type III, extracellular 2	-464	-	chr15	78718576	78718576	+	0.000180061	0.00300293	53.6545	12
NM_183141	Elfn2	leucine rich repeat and fibronectin type III, extracellular 2	-494	-	chr15	78718606	78718606	+	0.000523284	0.00686935	42.3841	12
NM_183141	Elfn2	leucine rich repeat and fibronectin type III, extracellular 2	-495	-	chr15	78718607	78718607	-	0.000267798	0.0041191	36.6207	12
NM_011437	Sox10	SRY (sex determining region Y)-box 10	394	-	chr15	79164097	79164097	+	1.22287e-16	5.85463e-15	33.1407	3
NM_011437	Sox10	SRY (sex determining region Y)-box 10	368	-	chr15	79164123	79164123	+	0.000432895	0.00595883	51.7045	3
NM_011437	Sox10	SRY (sex determining region Y)-box 10	274	-	chr15	79164217	79164217	-	8.44991e-33	8.06089e-31	29.9029	3
NR_029470	Gm10863	predicted gene 10863	-10	+	chr15	79166056	79166056	+	1.81088e-05	0.000398587	92.5385	13
NR_029470	Gm10863	predicted gene 10863	3	+	chr15	79166067	79166067	+	0.000448661	0.00612034	94.5773	13
NR_029470	Gm10863	predicted gene 10863	4	+	chr15	79166068	79166068	-	2.63122e-05	0.000562787	94.2608	13
NR_029470	Gm10863	predicted gene 10863	24	+	chr15	79166088	79166088	+	9.94431e-05	0.00183758	93.8215	13
NR_029470	Gm10863	predicted gene 10863	25	+	chr15	79166089	79166089	-	5.77401e-133	7.05647e-130	93.4692	13
NR_029470	Gm10863	predicted gene 10863	41	+	chr15	79166105	79166105	-	2.52741e-05	0.000542537	95.871	13
NR_029470	Gm10863	predicted gene 10863	49	+	chr15	79166113	79166113	+	1.13264e-05	0.000256818	93.3754	13
NR_029470	Gm10863	predicted gene 10863	63	+	chr15	79166127	79166127	+	0.0001233	0.00220143	90.21	13
NR_029470	Gm10863	predicted gene 10863	85	+	chr15	79166149	79166149	+	7.37314e-188	3.32745e-184	94.5855	13
NR_029470	Gm10863	predicted gene 10863	86	+	chr15	79166150	79166150	-	3.14181e-05	0.000661903	94.9696	13
NR_029470	Gm10863	predicted gene 10863	92	+	chr15	79166156	79166156	+	3.87616e-167	1.09867e-163	89.4584	13
NR_029470	Gm10863	predicted gene 10863	93	+	chr15	79166157	79166157	-	5.34518e-05	0.00107083	93.3827	13
NR_029470	Gm10863	predicted gene 10863	115	+	chr15	79166179	79166179	-	0.000830702	0.00965043	59.6553	13
NM_001044308	Cacna1i	calcium channel, voltage-dependent, alpha 1I subunit	110	+	chr15	80287346	80287346	+	9.70211e-46	1.43229e-43	68.414	4
NM_001044308	Cacna1i	calcium channel, voltage-dependent, alpha 1I subunit	111	+	chr15	80287347	80287347	-	0.000289095	0.00437447	63.4416	4
NM_001044308	Cacna1i	calcium channel, voltage-dependent, alpha 1I subunit	112	+	chr15	80287348	80287348	+	1.01695e-35	1.07316e-33	59.6006	4
NM_001044308	Cacna1i	calcium channel, voltage-dependent, alpha 1I subunit	113	+	chr15	80287349	80287349	-	0.00063085	0.00789138	52.4569	4
NM_001163634	Wnt7b	wingless-type MMTV integration site family, member 7B	275	-	chr15	85577796	85577796	-	0.000219091	0.00351369	65.2367	13
NM_001163634	Wnt7b	wingless-type MMTV integration site family, member 7B	259	-	chr15	85577812	85577812	-	2.76553e-05	0.00058888	72.8937	13
NM_001163634	Wnt7b	wingless-type MMTV integration site family, member 7B	246	-	chr15	85577825	85577825	-	3.58142e-116	3.02628e-113	75.5016	13
NM_001163634	Wnt7b	wingless-type MMTV integration site family, member 7B	230	-	chr15	85577841	85577841	+	0.000497747	0.00661578	76.6273	13
NM_001163634	Wnt7b	wingless-type MMTV integration site family, member 7B	199	-	chr15	85577872	85577872	-	0.000816138	0.00952974	44.9586	13
NM_001163634	Wnt7b	wingless-type MMTV integration site family, member 7B	183	-	chr15	85577888	85577888	+	1.08083e-31	9.9206e-30	76.9726	13
NM_001163634	Wnt7b	wingless-type MMTV integration site family, member 7B	182	-	chr15	85577889	85577889	-	3.84968e-93	1.92797e-90	65.4212	13
NM_001163634	Wnt7b	wingless-type MMTV integration site family, member 7B	40	-	chr15	85578031	85578031	-	1.14949e-12	4.41904e-11	40.7912	13
NM_001163634	Wnt7b	wingless-type MMTV integration site family, member 7B	-3	-	chr15	85578072	85578072	+	6.38105e-78	2.249e-75	69.8905	13
NM_001163634	Wnt7b	wingless-type MMTV integration site family, member 7B	-4	-	chr15	85578073	85578073	-	0.000283583	0.00430849	53.067	13
NM_001163633	Wnt7b	wingless-type MMTV integration site family, member 7B	379	-	chr15	85580351	85580351	+	0.000561901	0.00724612	39.6628	13
NM_001163633	Wnt7b	wingless-type MMTV integration site family, member 7B	269	-	chr15	85580461	85580461	+	7.63508e-51	1.30755e-48	63.3998	13
NM_001163633	Wnt7b	wingless-type MMTV integration site family, member 7B	268	-	chr15	85580462	85580462	-	0.000491297	0.0065515	64.5765	13
NM_001252310	Fam19a5	family with sequence similarity 19, member A5	386	+	chr15	87544683	87544683	-	3.91045e-11	1.36922e-09	30.4918	8
NM_134096	Fam19a5	family with sequence similarity 19, member A5	-442	+	chr15	87624788	87624788	+	9.48215e-12	3.44835e-10	39.066	8
NM_134096	Fam19a5	family with sequence similarity 19, member A5	-433	+	chr15	87624797	87624797	+	5.32542e-18	2.73105e-16	47.5649	8
NM_134096	Fam19a5	family with sequence similarity 19, member A5	-430	+	chr15	87624800	87624800	+	8.11182e-17	3.92315e-15	48.0159	8
NM_134096	Fam19a5	family with sequence similarity 19, member A5	-429	+	chr15	87624801	87624801	-	1.64043e-16	7.80334e-15	39.8639	8
NM_134096	Fam19a5	family with sequence similarity 19, member A5	-427	+	chr15	87624803	87624803	+	8.51368e-06	0.000196113	25.9376	8
NM_134096	Fam19a5	family with sequence similarity 19, member A5	-422	+	chr15	87624808	87624808	+	0.00067827	0.00833104	58.5279	8
NM_134096	Fam19a5	family with sequence similarity 19, member A5	-360	+	chr15	87624870	87624870	+	0.00056372	0.00726306	46.9256	8
NM_021423	Shank3	SH3 and multiple ankyrin repeat domains 3	-385	+	chr15	89499472	89499472	-	1.13313e-23	7.51463e-22	34.6335	4
NM_021423	Shank3	SH3 and multiple ankyrin repeat domains 3	-375	+	chr15	89499482	89499482	+	2.89561e-36	3.12381e-34	54.5556	4
NM_021423	Shank3	SH3 and multiple ankyrin repeat domains 3	-373	+	chr15	89499484	89499484	+	0.000459631	0.0062364	55.8556	4
NM_021423	Shank3	SH3 and multiple ankyrin repeat domains 3	-372	+	chr15	89499485	89499485	-	0.000829384	0.0096396	54.7483	4
NM_001109040	Kif21a	kinesin family member 21A	457	-	chr15	91049495	91049495	+	1.60188e-25	1.14303e-23	28.8591	8
NM_001109040	Kif21a	kinesin family member 21A	263	-	chr15	91049689	91049689	-	0.000736439	0.00884461	49.6639	8
NM_001109040	Kif21a	kinesin family member 21A	209	-	chr15	91049743	91049743	+	4.3292e-09	1.32269e-07	32.4074	8
NM_001109040	Kif21a	kinesin family member 21A	195	-	chr15	91049757	91049757	+	6.70368e-09	2.02208e-07	31.7757	8
NM_001109040	Kif21a	kinesin family member 21A	186	-	chr15	91049766	91049766	+	6.88866e-08	1.92586e-06	28.0374	8
NM_001109040	Kif21a	kinesin family member 21A	183	-	chr15	91049769	91049769	+	2.28235e-10	7.59824e-09	37.3832	8
NM_001109040	Kif21a	kinesin family member 21A	174	-	chr15	91049778	91049778	+	1.47976e-11	5.31891e-10	40.566	8
NM_001109040	Kif21a	kinesin family member 21A	168	-	chr15	91049784	91049784	+	1.48978e-06	3.7175e-05	26.9796	8
NM_001077499	Scn8a	sodium channel, voltage-gated, type VIII, alpha	-45	+	chr15	100870600	100870600	+	1.84647e-13	7.43647e-12	40.7767	19
NM_001077499	Scn8a	sodium channel, voltage-gated, type VIII, alpha	76	+	chr15	100870719	100870719	+	9.52837e-14	3.90084e-12	27.6471	19
NM_001077499	Scn8a	sodium channel, voltage-gated, type VIII, alpha	81	+	chr15	100870724	100870724	-	4.55075e-17	2.22919e-15	32.2581	19
NM_001077499	Scn8a	sodium channel, voltage-gated, type VIII, alpha	94	+	chr15	100870737	100870737	+	1.25272e-13	5.08983e-12	37.8151	19
NM_001077499	Scn8a	sodium channel, voltage-gated, type VIII, alpha	108	+	chr15	100870751	100870751	+	5.56342e-11	1.92636e-09	30.5785	19
NM_001077499	Scn8a	sodium channel, voltage-gated, type VIII, alpha	109	+	chr15	100870752	100870752	-	1.48848e-07	4.05263e-06	26.2338	19
NM_001077499	Scn8a	sodium channel, voltage-gated, type VIII, alpha	183	+	chr15	100870826	100870826	-	5.68519e-31	5.07411e-29	29.2011	19
NM_001077499	Scn8a	sodium channel, voltage-gated, type VIII, alpha	200	+	chr15	100870843	100870843	-	3.29638e-29	2.74976e-27	27.5956	19
NM_001077499	Scn8a	sodium channel, voltage-gated, type VIII, alpha	352	+	chr15	100870995	100870995	-	0.00033787	0.00493788	41.3677	19
NM_001077499	Scn8a	sodium channel, voltage-gated, type VIII, alpha	365	+	chr15	100871008	100871008	-	4.22724e-59	9.11593e-57	55.1289	19
NM_001077499	Scn8a	sodium channel, voltage-gated, type VIII, alpha	398	+	chr15	100871041	100871041	+	0.000461093	0.00625141	26.6667	19
NM_001077499	Scn8a	sodium channel, voltage-gated, type VIII, alpha	402	+	chr15	100871045	100871045	-	2.47068e-52	4.41852e-50	56.25	19
NM_001077499	Scn8a	sodium channel, voltage-gated, type VIII, alpha	410	+	chr15	100871053	100871053	+	7.33129e-26	5.32056e-24	26.4438	19
NM_001077499	Scn8a	sodium channel, voltage-gated, type VIII, alpha	419	+	chr15	100871062	100871062	+	7.87267e-41	9.9385e-39	40.3785	19
NM_001077499	Scn8a	sodium channel, voltage-gated, type VIII, alpha	420	+	chr15	100871063	100871063	-	8.0707e-26	5.84248e-24	30.9456	19
NM_001077499	Scn8a	sodium channel, voltage-gated, type VIII, alpha	422	+	chr15	100871065	100871065	+	0.00039608	0.00557526	32.3208	19
NM_001077499	Scn8a	sodium channel, voltage-gated, type VIII, alpha	425	+	chr15	100871068	100871068	+	1.95547e-53	3.61975e-51	50.7937	19
NM_001077499	Scn8a	sodium channel, voltage-gated, type VIII, alpha	426	+	chr15	100871069	100871069	-	7.9401e-34	7.8441e-32	44.555	19
NM_001077499	Scn8a	sodium channel, voltage-gated, type VIII, alpha	438	+	chr15	100871081	100871081	-	0.000662487	0.00818514	38.9438	19
NM_010466	Hoxc8	homeobox C8	258	+	chr15	102990795	102990795	-	7.65708e-17	3.70589e-15	38.3741	4
NM_010466	Hoxc8	homeobox C8	291	+	chr15	102990828	102990828	-	7.81784e-33	7.46761e-31	58.9079	4
NM_010466	Hoxc8	homeobox C8	429	+	chr15	102990966	102990966	-	4.14568e-16	1.92878e-14	28.3986	4
NM_010466	Hoxc8	homeobox C8	438	+	chr15	102990975	102990975	-	1.75057e-33	1.70809e-31	45.1871	4
NM_013661	Sema5b	sema domain, seven thrombospondin repeats (type 1 and type 1-like), transmembrane domain (TM) and short cytoplasmic domain, (semaphorin) 5B	-251	+	chr16	35541111	35541111	+	1.11933e-10	3.80082e-09	25.3395	3
NM_013661	Sema5b	sema domain, seven thrombospondin repeats (type 1 and type 1-like), transmembrane domain (TM) and short cytoplasmic domain, (semaphorin) 5B	-21	+	chr16	35541341	35541341	+	1.14533e-13	4.66644e-12	37.1212	3
NM_013661	Sema5b	sema domain, seven thrombospondin repeats (type 1 and type 1-like), transmembrane domain (TM) and short cytoplasmic domain, (semaphorin) 5B	166	+	chr16	35541526	35541526	+	0.000510307	0.00674205	58.4577	3
NM_019804	B4galt4	UDP-Gal:betaGlcNAc beta 1,4-galactosyltransferase, polypeptide 4	-152	+	chr16	38742107	38742107	+	8.42904e-25	5.8382e-23	35.0291	17
NM_019804	B4galt4	UDP-Gal:betaGlcNAc beta 1,4-galactosyltransferase, polypeptide 4	-22	+	chr16	38742237	38742237	+	1.46953e-11	5.28236e-10	27.9279	17
NM_019804	B4galt4	UDP-Gal:betaGlcNAc beta 1,4-galactosyltransferase, polypeptide 4	-15	+	chr16	38742244	38742244	+	7.47583e-12	2.73509e-10	28.4404	17
NM_019804	B4galt4	UDP-Gal:betaGlcNAc beta 1,4-galactosyltransferase, polypeptide 4	-13	+	chr16	38742246	38742246	+	4.28154e-11	1.4952e-09	26.3636	17
NM_019804	B4galt4	UDP-Gal:betaGlcNAc beta 1,4-galactosyltransferase, polypeptide 4	-8	+	chr16	38742251	38742251	+	1.17455e-10	3.98193e-09	25.2252	17
NM_001285793	B4galt4	UDP-Gal:betaGlcNAc beta 1,4-galactosyltransferase, polypeptide 4	122	+	chr16	38742379	38742379	+	1.21219e-15	5.50372e-14	26.634	17
NM_001285793	B4galt4	UDP-Gal:betaGlcNAc beta 1,4-galactosyltransferase, polypeptide 4	128	+	chr16	38742385	38742385	+	1.38307e-18	7.30859e-17	28.8889	17
NM_001285793	B4galt4	UDP-Gal:betaGlcNAc beta 1,4-galactosyltransferase, polypeptide 4	129	+	chr16	38742386	38742386	-	3.34909e-19	1.82381e-17	28.5714	17
NM_001285793	B4galt4	UDP-Gal:betaGlcNAc beta 1,4-galactosyltransferase, polypeptide 4	143	+	chr16	38742400	38742400	+	4.88023e-19	2.63453e-17	29.6089	17
NM_001285793	B4galt4	UDP-Gal:betaGlcNAc beta 1,4-galactosyltransferase, polypeptide 4	144	+	chr16	38742401	38742401	-	7.23579e-19	3.87328e-17	28.0952	17
NM_001285793	B4galt4	UDP-Gal:betaGlcNAc beta 1,4-galactosyltransferase, polypeptide 4	151	+	chr16	38742408	38742408	-	6.55437e-19	3.51645e-17	28.169	17
NM_001285793	B4galt4	UDP-Gal:betaGlcNAc beta 1,4-galactosyltransferase, polypeptide 4	155	+	chr16	38742412	38742412	-	1.66996e-19	9.2228e-18	28.7037	17
NM_001285793	B4galt4	UDP-Gal:betaGlcNAc beta 1,4-galactosyltransferase, polypeptide 4	165	+	chr16	38742422	38742422	-	2.48989e-19	1.3641e-17	29.717	17
NM_001285793	B4galt4	UDP-Gal:betaGlcNAc beta 1,4-galactosyltransferase, polypeptide 4	218	+	chr16	38742475	38742475	+	1.04228e-20	6.09151e-19	51.8908	17
NM_001285793	B4galt4	UDP-Gal:betaGlcNAc beta 1,4-galactosyltransferase, polypeptide 4	221	+	chr16	38742478	38742478	-	1.33117e-27	1.0426e-25	43.7956	17
NM_001285793	B4galt4	UDP-Gal:betaGlcNAc beta 1,4-galactosyltransferase, polypeptide 4	235	+	chr16	38742492	38742492	-	4.1536e-27	3.18313e-25	42.7536	17
NM_001285793	B4galt4	UDP-Gal:betaGlcNAc beta 1,4-galactosyltransferase, polypeptide 4	321	+	chr16	38742578	38742578	+	0.000808143	0.00946294	30.3979	17
NM_170599	Igsf11	immunoglobulin superfamily, member 11	337	+	chr16	38902680	38902680	-	0.000567054	0.00729545	37.0404	5
NM_170599	Igsf11	immunoglobulin superfamily, member 11	354	+	chr16	38902697	38902697	-	1.46731e-44	2.08866e-42	29.2335	5
NM_170599	Igsf11	immunoglobulin superfamily, member 11	361	+	chr16	38902704	38902704	-	1.24152e-46	1.88412e-44	30.2817	5
NM_170599	Igsf11	immunoglobulin superfamily, member 11	364	+	chr16	38902707	38902707	-	1.57883e-57	3.27111e-55	36.3636	5
NM_170599	Igsf11	immunoglobulin superfamily, member 11	374	+	chr16	38902717	38902717	-	5.71203e-83	2.26522e-80	49.6503	5
NM_019500	Cldn14	claudin 14	78	-	chr16	94008760	94008760	-	1.59997e-17	8.00891e-16	64	5
NM_019500	Cldn14	claudin 14	52	-	chr16	94008786	94008786	+	0.000414261	0.00576736	68.6898	5
NM_019500	Cldn14	claudin 14	30	-	chr16	94008808	94008808	+	0.000346595	0.00503363	70.1388	5
NM_019500	Cldn14	claudin 14	-33	-	chr16	94008869	94008869	-	0.000194594	0.0031981	66.9061	5
NM_019500	Cldn14	claudin 14	-41	-	chr16	94008877	94008877	-	4.22942e-05	0.000866956	82.1429	5
NM_019517	Bace2	beta-site APP-cleaving enzyme 2	-171	+	chr16	97356557	97356557	-	0.000787206	0.00928493	44.2347	4
NM_019517	Bace2	beta-site APP-cleaving enzyme 2	116	+	chr16	97356842	97356842	+	3.23092e-36	3.4809e-34	33.4689	4
NM_019517	Bace2	beta-site APP-cleaving enzyme 2	134	+	chr16	97356860	97356860	+	0.000300959	0.00451519	45.3082	4
NM_019517	Bace2	beta-site APP-cleaving enzyme 2	135	+	chr16	97356861	97356861	-	0.000787249	0.00928531	41.1111	4
NM_022315	Smoc2	SPARC related modular calcium binding 2	-36	+	chr17	14279470	14279470	-	0.000383862	0.00544057	48.1579	9
NM_022315	Smoc2	SPARC related modular calcium binding 2	-32	+	chr17	14279474	14279474	-	0.000130023	0.00230047	62.1683	9
NM_022315	Smoc2	SPARC related modular calcium binding 2	-15	+	chr17	14279491	14279491	-	2.57173e-60	5.73415e-58	63.324	9
NM_022315	Smoc2	SPARC related modular calcium binding 2	32	+	chr17	14279536	14279536	+	1.7569e-15	7.91019e-14	42.9738	9
NM_022315	Smoc2	SPARC related modular calcium binding 2	89	+	chr17	14279593	14279593	+	0.000478114	0.0064184	50.9519	9
NM_022315	Smoc2	SPARC related modular calcium binding 2	248	+	chr17	14279752	14279752	-	0.000165615	0.00280475	55.5534	9
NM_022315	Smoc2	SPARC related modular calcium binding 2	309	+	chr17	14279813	14279813	+	9.81925e-05	0.00181767	78.6461	9
NM_022315	Smoc2	SPARC related modular calcium binding 2	311	+	chr17	14279815	14279815	+	2.21198e-108	1.54439e-105	80.7423	9
NM_022315	Smoc2	SPARC related modular calcium binding 2	374	+	chr17	14279878	14279878	-	0.00074557	0.0089215	61.6724	9
NM_009926	Col11a2	collagen, type XI, alpha 2	-496	+	chr17	34038642	34038642	-	6.93913e-12	2.54415e-10	36.075	6
NM_009926	Col11a2	collagen, type XI, alpha 2	-471	+	chr17	34038667	34038667	+	0.000213684	0.00344401	30.5054	6
NM_009926	Col11a2	collagen, type XI, alpha 2	-465	+	chr17	34038673	34038673	+	7.2986e-60	1.60871e-57	32.5	6
NM_009926	Col11a2	collagen, type XI, alpha 2	-458	+	chr17	34038680	34038680	+	0.00013131	0.00231927	46.4671	6
NM_009926	Col11a2	collagen, type XI, alpha 2	-455	+	chr17	34038683	34038683	+	1.19767e-51	2.10187e-49	28.4946	6
NM_009926	Col11a2	collagen, type XI, alpha 2	-422	+	chr17	34038716	34038716	-	0.000216022	0.00347399	43.162	6
NR_038085	Six3os1	SIX homeobox 3, opposite strand 1	295	-	chr17	85618102	85618102	+	0.000330914	0.00486062	57.9842	4
NR_038085	Six3os1	SIX homeobox 3, opposite strand 1	183	-	chr17	85618214	85618214	-	6.32098e-07	1.63095e-05	27.037	4
NR_038085	Six3os1	SIX homeobox 3, opposite strand 1	170	-	chr17	85618227	85618227	+	7.79953e-10	2.50311e-08	30.8163	4
NR_038085	Six3os1	SIX homeobox 3, opposite strand 1	101	-	chr17	85618296	85618296	-	0.000502122	0.00666044	51.1011	4
NM_007664	Cdh2	cadherin 2	457	-	chr18	16808790	16808790	+	0.000588622	0.00749934	90.492	33
NM_007664	Cdh2	cadherin 2	437	-	chr18	16808810	16808810	+	1.58117e-26	1.18071e-24	46.8085	33
NM_007664	Cdh2	cadherin 2	434	-	chr18	16808813	16808813	+	4.41771e-18	2.27363e-16	32.6316	33
NM_007664	Cdh2	cadherin 2	421	-	chr18	16808826	16808826	+	6.53032e-62	1.5185e-59	90.1099	33
NM_007664	Cdh2	cadherin 2	294	-	chr18	16808953	16808953	+	1.18365e-70	3.4556e-68	76.3551	33
NM_007664	Cdh2	cadherin 2	290	-	chr18	16808957	16808957	+	1.4585e-50	2.48302e-48	58.8889	33
NM_007664	Cdh2	cadherin 2	257	-	chr18	16808990	16808990	+	0.00017496	0.00293321	53.4091	33
NM_007664	Cdh2	cadherin 2	253	-	chr18	16808994	16808994	+	8.25163e-47	1.2615e-44	56.3218	33
NM_007664	Cdh2	cadherin 2	251	-	chr18	16808996	16808996	+	9.92752e-18	5.0248e-16	25.6818	33
NM_007664	Cdh2	cadherin 2	208	-	chr18	16809039	16809039	-	3.63756e-40	4.49307e-38	44.3452	33
NM_007664	Cdh2	cadherin 2	206	-	chr18	16809041	16809041	-	1.29458e-47	2.02357e-45	49.2754	33
NM_007664	Cdh2	cadherin 2	191	-	chr18	16809056	16809056	-	4.37745e-59	9.4323e-57	58.1731	33
NM_007664	Cdh2	cadherin 2	85	-	chr18	16809162	16809162	-	5.32486e-13	2.0875e-11	46.6667	33
NM_007664	Cdh2	cadherin 2	66	-	chr18	16809181	16809181	-	9.33742e-31	8.27253e-29	90.9091	33
NM_007664	Cdh2	cadherin 2	60	-	chr18	16809187	16809187	-	2.97169e-09	9.17651e-08	33.3333	33
NM_007664	Cdh2	cadherin 2	56	-	chr18	16809191	16809191	-	2.78478e-17	1.37783e-15	60.4651	33
NM_007664	Cdh2	cadherin 2	53	-	chr18	16809194	16809194	-	2.37464e-14	1.00349e-12	51.1111	33
NM_007664	Cdh2	cadherin 2	47	-	chr18	16809200	16809200	-	0.000833178	0.0096701	67.3913	33
NM_007664	Cdh2	cadherin 2	44	-	chr18	16809203	16809203	+	8.55053e-05	0.0016152	80.7692	33
NM_007664	Cdh2	cadherin 2	33	-	chr18	16809214	16809214	+	2.83027e-33	2.74371e-31	43.3071	33
NM_007664	Cdh2	cadherin 2	32	-	chr18	16809215	16809215	-	1.73655e-20	1.00351e-18	30.7692	33
NM_007664	Cdh2	cadherin 2	30	-	chr18	16809217	16809217	+	1.36827e-31	1.25134e-29	41.0853	33
NM_007664	Cdh2	cadherin 2	29	-	chr18	16809218	16809218	-	0.000826728	0.00961948	31.2977	33
NM_007664	Cdh2	cadherin 2	26	-	chr18	16809221	16809221	+	3.69258e-39	4.40868e-37	51.965	33
NM_007664	Cdh2	cadherin 2	17	-	chr18	16809230	16809230	+	1.86788e-29	1.57243e-27	38.8889	33
NM_007664	Cdh2	cadherin 2	15	-	chr18	16809232	16809232	+	0.000742613	0.00889659	35.9375	33
NM_007664	Cdh2	cadherin 2	-11	-	chr18	16809256	16809256	+	1.44026e-11	5.1804e-10	30.8824	33
NM_007664	Cdh2	cadherin 2	-34	-	chr18	16809279	16809279	+	1.32167e-16	6.3153e-15	43.9394	33
NM_007664	Cdh2	cadherin 2	-123	-	chr18	16809368	16809368	-	4.68878e-38	5.38556e-36	53.6913	33
NM_007664	Cdh2	cadherin 2	-132	-	chr18	16809377	16809377	-	5.29754e-55	1.02305e-52	58.0808	33
NM_007664	Cdh2	cadherin 2	-152	-	chr18	16809397	16809397	-	1.13725e-32	1.08056e-30	36.9458	33
NM_007664	Cdh2	cadherin 2	-159	-	chr18	16809404	16809404	-	7.03895e-44	9.79866e-42	47.549	33
NM_007664	Cdh2	cadherin 2	-168	-	chr18	16809413	16809413	-	1.60474e-45	2.35226e-43	49.2537	33
NM_019737	B4galt6	UDP-Gal:betaGlcNAc beta 1,4-galactosyltransferase, polypeptide 6	485	-	chr18	20745920	20745920	+	7.45153e-05	0.00143296	74.2899	70
NM_019737	B4galt6	UDP-Gal:betaGlcNAc beta 1,4-galactosyltransferase, polypeptide 6	484	-	chr18	20745921	20745921	-	0.000244747	0.00383516	75.1275	70
NM_019737	B4galt6	UDP-Gal:betaGlcNAc beta 1,4-galactosyltransferase, polypeptide 6	478	-	chr18	20745927	20745927	+	0.000210666	0.0034061	62.585	70
NM_019737	B4galt6	UDP-Gal:betaGlcNAc beta 1,4-galactosyltransferase, polypeptide 6	476	-	chr18	20745929	20745929	+	0.000356695	0.00514505	81.1189	70
NM_019737	B4galt6	UDP-Gal:betaGlcNAc beta 1,4-galactosyltransferase, polypeptide 6	469	-	chr18	20745936	20745936	+	0.000431002	0.00594003	82.9342	70
NM_019737	B4galt6	UDP-Gal:betaGlcNAc beta 1,4-galactosyltransferase, polypeptide 6	465	-	chr18	20745940	20745940	+	3.60149e-80	1.33763e-77	81.9444	70
NM_019737	B4galt6	UDP-Gal:betaGlcNAc beta 1,4-galactosyltransferase, polypeptide 6	461	-	chr18	20745944	20745944	+	2.02869e-63	4.89927e-61	69.6552	70
NM_019737	B4galt6	UDP-Gal:betaGlcNAc beta 1,4-galactosyltransferase, polypeptide 6	459	-	chr18	20745946	20745946	+	6.43126e-57	1.3116e-54	64.3357	70
NM_019737	B4galt6	UDP-Gal:betaGlcNAc beta 1,4-galactosyltransferase, polypeptide 6	442	-	chr18	20745963	20745963	-	9.75791e-26	7.03424e-24	26.8571	70
NM_019737	B4galt6	UDP-Gal:betaGlcNAc beta 1,4-galactosyltransferase, polypeptide 6	441	-	chr18	20745964	20745964	+	0.000738349	0.00886069	30.8219	70
NM_019737	B4galt6	UDP-Gal:betaGlcNAc beta 1,4-galactosyltransferase, polypeptide 6	440	-	chr18	20745965	20745965	-	2.40222e-45	3.50279e-43	45.1977	70
NM_019737	B4galt6	UDP-Gal:betaGlcNAc beta 1,4-galactosyltransferase, polypeptide 6	436	-	chr18	20745969	20745969	+	0.000430145	0.00593146	81.5603	70
NM_019737	B4galt6	UDP-Gal:betaGlcNAc beta 1,4-galactosyltransferase, polypeptide 6	435	-	chr18	20745970	20745970	-	0.000120613	0.0021611	87.3304	70
NM_019737	B4galt6	UDP-Gal:betaGlcNAc beta 1,4-galactosyltransferase, polypeptide 6	430	-	chr18	20745975	20745975	-	0.000805946	0.0094464	54.372	70
NM_019737	B4galt6	UDP-Gal:betaGlcNAc beta 1,4-galactosyltransferase, polypeptide 6	426	-	chr18	20745979	20745979	-	0.00010258	0.00188742	62.6798	70
NM_019737	B4galt6	UDP-Gal:betaGlcNAc beta 1,4-galactosyltransferase, polypeptide 6	423	-	chr18	20745982	20745982	-	0.000143098	0.00248894	78.3153	70
NM_019737	B4galt6	UDP-Gal:betaGlcNAc beta 1,4-galactosyltransferase, polypeptide 6	420	-	chr18	20745985	20745985	-	0.000800412	0.0093998	59.6249	70
NM_019737	B4galt6	UDP-Gal:betaGlcNAc beta 1,4-galactosyltransferase, polypeptide 6	418	-	chr18	20745987	20745987	-	0.000410221	0.00572506	38.2022	70
NM_019737	B4galt6	UDP-Gal:betaGlcNAc beta 1,4-galactosyltransferase, polypeptide 6	416	-	chr18	20745989	20745989	-	0.000144671	0.00251128	63.6003	70
NM_019737	B4galt6	UDP-Gal:betaGlcNAc beta 1,4-galactosyltransferase, polypeptide 6	399	-	chr18	20746006	20746006	-	1.7618e-64	4.37102e-62	63.0142	70
NM_019737	B4galt6	UDP-Gal:betaGlcNAc beta 1,4-galactosyltransferase, polypeptide 6	397	-	chr18	20746008	20746008	-	0.000715669	0.00866043	31.0345	70
NM_019737	B4galt6	UDP-Gal:betaGlcNAc beta 1,4-galactosyltransferase, polypeptide 6	394	-	chr18	20746011	20746011	-	0.000229485	0.00364422	68.6688	70
NM_019737	B4galt6	UDP-Gal:betaGlcNAc beta 1,4-galactosyltransferase, polypeptide 6	388	-	chr18	20746017	20746017	+	0.000279859	0.00426492	98.3471	70
NM_019737	B4galt6	UDP-Gal:betaGlcNAc beta 1,4-galactosyltransferase, polypeptide 6	383	-	chr18	20746022	20746022	+	0.000210976	0.00340982	56.3025	70
NM_019737	B4galt6	UDP-Gal:betaGlcNAc beta 1,4-galactosyltransferase, polypeptide 6	382	-	chr18	20746023	20746023	-	0.000599662	0.0076032	58.0427	70
NM_019737	B4galt6	UDP-Gal:betaGlcNAc beta 1,4-galactosyltransferase, polypeptide 6	378	-	chr18	20746027	20746027	+	6.86827e-98	3.81587e-95	99.1525	70
NM_019737	B4galt6	UDP-Gal:betaGlcNAc beta 1,4-galactosyltransferase, polypeptide 6	377	-	chr18	20746028	20746028	-	6.95459e-05	0.00134945	97.7358	70
NM_019737	B4galt6	UDP-Gal:betaGlcNAc beta 1,4-galactosyltransferase, polypeptide 6	375	-	chr18	20746030	20746030	+	5.52168e-38	6.31977e-36	52.1008	70
NM_019737	B4galt6	UDP-Gal:betaGlcNAc beta 1,4-galactosyltransferase, polypeptide 6	374	-	chr18	20746031	20746031	-	3.50235e-42	4.63052e-40	57.6923	70
NM_019737	B4galt6	UDP-Gal:betaGlcNAc beta 1,4-galactosyltransferase, polypeptide 6	368	-	chr18	20746037	20746037	-	6.04665e-31	5.38779e-29	43.3962	70
NM_019737	B4galt6	UDP-Gal:betaGlcNAc beta 1,4-galactosyltransferase, polypeptide 6	363	-	chr18	20746042	20746042	+	0.000723082	0.00872296	95.3028	70
NM_019737	B4galt6	UDP-Gal:betaGlcNAc beta 1,4-galactosyltransferase, polypeptide 6	362	-	chr18	20746043	20746043	-	2.35596e-84	9.65588e-82	94.6128	70
NM_019737	B4galt6	UDP-Gal:betaGlcNAc beta 1,4-galactosyltransferase, polypeptide 6	358	-	chr18	20746047	20746047	+	0.000161412	0.00274747	61.2613	70
NM_019737	B4galt6	UDP-Gal:betaGlcNAc beta 1,4-galactosyltransferase, polypeptide 6	357	-	chr18	20746048	20746048	-	1.40739e-70	4.09994e-68	83.9623	70
NM_019737	B4galt6	UDP-Gal:betaGlcNAc beta 1,4-galactosyltransferase, polypeptide 6	346	-	chr18	20746059	20746059	+	0.000246291	0.0038548	74.1379	70
NM_019737	B4galt6	UDP-Gal:betaGlcNAc beta 1,4-galactosyltransferase, polypeptide 6	345	-	chr18	20746060	20746060	-	0.000187026	0.00309747	73.3946	70
NM_019737	B4galt6	UDP-Gal:betaGlcNAc beta 1,4-galactosyltransferase, polypeptide 6	343	-	chr18	20746062	20746062	+	8.82363e-05	0.00165918	76.7857	70
NM_019737	B4galt6	UDP-Gal:betaGlcNAc beta 1,4-galactosyltransferase, polypeptide 6	342	-	chr18	20746063	20746063	-	1.95031e-57	4.02834e-55	73.5294	70
NM_019737	B4galt6	UDP-Gal:betaGlcNAc beta 1,4-galactosyltransferase, polypeptide 6	283	-	chr18	20746122	20746122	+	7.92097e-44	1.10113e-41	62.3853	70
NM_019737	B4galt6	UDP-Gal:betaGlcNAc beta 1,4-galactosyltransferase, polypeptide 6	270	-	chr18	20746135	20746135	+	0.000566967	0.00729457	76.8849	70
NM_019737	B4galt6	UDP-Gal:betaGlcNAc beta 1,4-galactosyltransferase, polypeptide 6	262	-	chr18	20746143	20746143	+	0.00079674	0.00936811	72.0246	70
NM_019737	B4galt6	UDP-Gal:betaGlcNAc beta 1,4-galactosyltransferase, polypeptide 6	261	-	chr18	20746144	20746144	-	2.77866e-42	3.68456e-40	72.2222	70
NM_019737	B4galt6	UDP-Gal:betaGlcNAc beta 1,4-galactosyltransferase, polypeptide 6	259	-	chr18	20746146	20746146	+	0.000488164	0.00651865	64.2448	70
NM_019737	B4galt6	UDP-Gal:betaGlcNAc beta 1,4-galactosyltransferase, polypeptide 6	257	-	chr18	20746148	20746148	+	5.94492e-41	7.52253e-39	59.8131	70
NM_019737	B4galt6	UDP-Gal:betaGlcNAc beta 1,4-galactosyltransferase, polypeptide 6	250	-	chr18	20746155	20746155	+	5.22572e-66	1.35626e-63	84.7619	70
NM_019737	B4galt6	UDP-Gal:betaGlcNAc beta 1,4-galactosyltransferase, polypeptide 6	249	-	chr18	20746156	20746156	-	2.64153e-54	5.00202e-52	82.243	70
NM_019737	B4galt6	UDP-Gal:betaGlcNAc beta 1,4-galactosyltransferase, polypeptide 6	239	-	chr18	20746166	20746166	+	2.02448e-73	6.35601e-71	91.2621	70
NM_019737	B4galt6	UDP-Gal:betaGlcNAc beta 1,4-galactosyltransferase, polypeptide 6	238	-	chr18	20746167	20746167	-	4.65034e-53	8.52225e-51	78.9474	70
NM_019737	B4galt6	UDP-Gal:betaGlcNAc beta 1,4-galactosyltransferase, polypeptide 6	236	-	chr18	20746169	20746169	+	0.000214556	0.00345487	58.6538	70
NM_019737	B4galt6	UDP-Gal:betaGlcNAc beta 1,4-galactosyltransferase, polypeptide 6	233	-	chr18	20746172	20746172	+	0.000119687	0.00214798	90.0431	70
NM_019737	B4galt6	UDP-Gal:betaGlcNAc beta 1,4-galactosyltransferase, polypeptide 6	232	-	chr18	20746173	20746173	-	3.70445e-65	9.38678e-63	90.0901	70
NM_019737	B4galt6	UDP-Gal:betaGlcNAc beta 1,4-galactosyltransferase, polypeptide 6	226	-	chr18	20746179	20746179	-	0.000235579	0.0037222	61.0619	70
NM_019737	B4galt6	UDP-Gal:betaGlcNAc beta 1,4-galactosyltransferase, polypeptide 6	215	-	chr18	20746190	20746190	-	0.000353442	0.00510916	69.2982	70
NM_019737	B4galt6	UDP-Gal:betaGlcNAc beta 1,4-galactosyltransferase, polypeptide 6	183	-	chr18	20746222	20746222	+	0.000255604	0.00396797	70.7901	70
NM_019737	B4galt6	UDP-Gal:betaGlcNAc beta 1,4-galactosyltransferase, polypeptide 6	156	-	chr18	20746249	20746249	+	1.6842e-33	1.64493e-31	41.2063	70
NM_019737	B4galt6	UDP-Gal:betaGlcNAc beta 1,4-galactosyltransferase, polypeptide 6	154	-	chr18	20746251	20746251	+	1.23769e-37	1.39933e-35	43.7086	70
NM_019737	B4galt6	UDP-Gal:betaGlcNAc beta 1,4-galactosyltransferase, polypeptide 6	149	-	chr18	20746256	20746256	+	0.000314987	0.00467568	68.5208	70
NM_019737	B4galt6	UDP-Gal:betaGlcNAc beta 1,4-galactosyltransferase, polypeptide 6	143	-	chr18	20746262	20746262	+	9.18394e-60	2.01711e-57	64.0523	70
NM_019737	B4galt6	UDP-Gal:betaGlcNAc beta 1,4-galactosyltransferase, polypeptide 6	138	-	chr18	20746267	20746267	+	4.25927e-56	8.51025e-54	61.8421	70
NM_019737	B4galt6	UDP-Gal:betaGlcNAc beta 1,4-galactosyltransferase, polypeptide 6	136	-	chr18	20746269	20746269	+	0.000193794	0.00318743	61.96	70
NM_019737	B4galt6	UDP-Gal:betaGlcNAc beta 1,4-galactosyltransferase, polypeptide 6	76	-	chr18	20746329	20746329	-	8.97961e-121	8.42492e-118	88.9606	70
NM_019737	B4galt6	UDP-Gal:betaGlcNAc beta 1,4-galactosyltransferase, polypeptide 6	72	-	chr18	20746333	20746333	-	0.000453235	0.00616857	75.2558	70
NM_019737	B4galt6	UDP-Gal:betaGlcNAc beta 1,4-galactosyltransferase, polypeptide 6	69	-	chr18	20746336	20746336	-	3.06759e-05	0.000647617	95.9066	70
NM_019737	B4galt6	UDP-Gal:betaGlcNAc beta 1,4-galactosyltransferase, polypeptide 6	39	-	chr18	20746366	20746366	+	7.19866e-05	0.00139059	80.0371	70
NM_019737	B4galt6	UDP-Gal:betaGlcNAc beta 1,4-galactosyltransferase, polypeptide 6	4	-	chr18	20746401	20746401	+	9.76916e-05	0.00180956	62.0884	70
NM_019737	B4galt6	UDP-Gal:betaGlcNAc beta 1,4-galactosyltransferase, polypeptide 6	0	-	chr18	20746404	20746404	+	8.59635e-05	0.00162272	49.3819	70
NM_019737	B4galt6	UDP-Gal:betaGlcNAc beta 1,4-galactosyltransferase, polypeptide 6	-3	-	chr18	20746406	20746406	+	0.000100279	0.001851	52.3212	70
NM_019737	B4galt6	UDP-Gal:betaGlcNAc beta 1,4-galactosyltransferase, polypeptide 6	-29	-	chr18	20746432	20746432	-	0.000608485	0.00768864	50	70
NM_019737	B4galt6	UDP-Gal:betaGlcNAc beta 1,4-galactosyltransferase, polypeptide 6	-31	-	chr18	20746434	20746434	-	0.000785834	0.00927254	32.5359	70
NM_019737	B4galt6	UDP-Gal:betaGlcNAc beta 1,4-galactosyltransferase, polypeptide 6	-50	-	chr18	20746453	20746453	-	0.000148665	0.00256841	67.4641	70
NM_001167891	Nrg2	neuregulin 2	405	-	chr18	36196756	36196756	+	0.000663996	0.00819947	40.3911	3
NM_001167891	Nrg2	neuregulin 2	-172	-	chr18	36197331	36197331	-	3.32465e-20	1.89561e-18	25.6039	3
NM_001167891	Nrg2	neuregulin 2	-197	-	chr18	36197356	36197356	+	0.000770622	0.00914326	45.2269	3
NM_080465	Kcnn2	potassium intermediate/small conductance calcium-activated channel, subfamily N, member 2	-377	+	chr18	45559777	45559777	+	1.47279e-15	6.66187e-14	37.1901	5
NM_080465	Kcnn2	potassium intermediate/small conductance calcium-activated channel, subfamily N, member 2	-376	+	chr18	45559778	45559778	-	7.4723e-12	2.73392e-10	27.8928	5
NM_080465	Kcnn2	potassium intermediate/small conductance calcium-activated channel, subfamily N, member 2	-340	+	chr18	45559814	45559814	-	2.23338e-11	7.9392e-10	36.4844	5
NM_080465	Kcnn2	potassium intermediate/small conductance calcium-activated channel, subfamily N, member 2	-289	+	chr18	45559865	45559865	-	0.000749547	0.00895675	53.6219	5
NM_080465	Kcnn2	potassium intermediate/small conductance calcium-activated channel, subfamily N, member 2	-241	+	chr18	45559913	45559913	+	4.64294e-09	1.41587e-07	27.2972	5
NM_001081328	Chsy3	chondroitin sulfate synthase 3	-249	+	chr18	59175091	59175091	-	2.67865e-38	3.10052e-36	35.5634	8
NM_001081328	Chsy3	chondroitin sulfate synthase 3	-247	+	chr18	59175093	59175093	-	5.26224e-33	5.0576e-31	31.4286	8
NM_001081328	Chsy3	chondroitin sulfate synthase 3	192	+	chr18	59175530	59175530	+	0.000203896	0.0033199	44.9782	8
NM_001081328	Chsy3	chondroitin sulfate synthase 3	193	+	chr18	59175531	59175531	-	1.87259e-26	1.3942e-24	33.0579	8
NM_001081328	Chsy3	chondroitin sulfate synthase 3	225	+	chr18	59175563	59175563	-	2.99802e-29	2.50398e-27	36.3265	8
NM_001081328	Chsy3	chondroitin sulfate synthase 3	238	+	chr18	59175576	59175576	-	3.19757e-39	3.8254e-37	46.9136	8
NM_001081328	Chsy3	chondroitin sulfate synthase 3	402	+	chr18	59175740	59175740	-	1.39687e-20	8.11051e-19	46.2264	8
NM_001081328	Chsy3	chondroitin sulfate synthase 3	420	+	chr18	59175758	59175758	-	4.72584e-23	3.05873e-21	51.9608	8
NM_001164504	Rnf165	ring finger protein 165	-67	-	chr18	77565202	77565202	+	2.55455e-05	0.000547868	30.7505	3
NM_001164504	Rnf165	ring finger protein 165	-72	-	chr18	77565207	77565207	+	0.000113524	0.00205444	29.0411	3
NM_001164504	Rnf165	ring finger protein 165	-94	-	chr18	77565229	77565229	-	1.74197e-21	1.05171e-19	37.1268	3
NM_173770	Fam69c	family with sequence similarity 69, member C	-353	+	chr18	84719889	84719889	+	0.00071074	0.00861638	44.7773	4
NM_173770	Fam69c	family with sequence similarity 69, member C	-130	+	chr18	84720112	84720112	-	0.000304782	0.00455965	34	4
NM_173770	Fam69c	family with sequence similarity 69, member C	68	+	chr18	84720308	84720308	-	1.01582e-18	5.40288e-17	31.6957	4
NM_173770	Fam69c	family with sequence similarity 69, member C	388	+	chr18	84720628	84720628	-	1.2122e-06	3.04888e-05	37.7358	4
NM_134164	Syt12	synaptotagmin XII	311	-	chr19	4476833	4476833	+	3.71534e-23	2.41398e-21	28.2056	3
NM_134164	Syt12	synaptotagmin XII	208	-	chr19	4476936	4476936	+	9.92728e-17	4.77885e-15	56.5431	3
NM_134164	Syt12	synaptotagmin XII	187	-	chr19	4476957	4476957	+	2.37597e-13	9.50734e-12	35.1562	3
NM_133804	Tmem132a	transmembrane protein 132A	379	-	chr19	10869401	10869401	-	6.53791e-12	2.40075e-10	36.3991	6
NM_133804	Tmem132a	transmembrane protein 132A	119	-	chr19	10869661	10869661	+	1.65421e-19	9.13891e-18	44.2748	6
NM_133804	Tmem132a	transmembrane protein 132A	114	-	chr19	10869666	10869666	+	3.03495e-19	1.65632e-17	44.697	6
NM_133804	Tmem132a	transmembrane protein 132A	112	-	chr19	10869668	10869668	+	3.02032e-16	1.41556e-14	43.3644	6
NM_133804	Tmem132a	transmembrane protein 132A	77	-	chr19	10869703	10869703	+	1.92123e-09	6.01317e-08	34.4709	6
NM_133804	Tmem132a	transmembrane protein 132A	75	-	chr19	10869705	10869705	+	4.0846e-16	1.90102e-14	42.3807	6
NM_007811	Cyp26a1	cytochrome P450, family 26, subfamily a, polypeptide 1	-485	+	chr19	37697323	37697323	-	6.72276e-19	3.60416e-17	37.8308	5
NM_007811	Cyp26a1	cytochrome P450, family 26, subfamily a, polypeptide 1	305	+	chr19	37698111	37698111	-	1.0727e-35	1.13111e-33	52.8186	5
NM_007811	Cyp26a1	cytochrome P450, family 26, subfamily a, polypeptide 1	320	+	chr19	37698126	37698126	-	9.07017e-17	4.37721e-15	26.1121	5
NM_007811	Cyp26a1	cytochrome P450, family 26, subfamily a, polypeptide 1	390	+	chr19	37698196	37698196	-	9.66901e-15	4.17777e-13	34.5536	5
NM_007811	Cyp26a1	cytochrome P450, family 26, subfamily a, polypeptide 1	396	+	chr19	37698202	37698202	-	3.46973e-23	2.25676e-21	39.2504	5
NM_183195	Marveld1	MARVEL (membrane-associating) domain containing 1	208	+	chr19	42147595	42147595	-	3.0034e-15	1.33645e-13	32.0773	7
NM_183195	Marveld1	MARVEL (membrane-associating) domain containing 1	219	+	chr19	42147606	42147606	-	1.26781e-16	6.06441e-15	34.2707	7
NM_183195	Marveld1	MARVEL (membrane-associating) domain containing 1	231	+	chr19	42147618	42147618	-	2.82e-08	8.12106e-07	25.5723	7
NM_183195	Marveld1	MARVEL (membrane-associating) domain containing 1	234	+	chr19	42147621	42147621	-	1.94208e-18	1.01827e-16	34.0119	7
NM_183195	Marveld1	MARVEL (membrane-associating) domain containing 1	237	+	chr19	42147624	42147624	-	1.16744e-13	4.75461e-12	31.0127	7
NM_183195	Marveld1	MARVEL (membrane-associating) domain containing 1	246	+	chr19	42147633	42147633	-	1.64964e-17	8.25292e-16	33.7724	7
NM_183195	Marveld1	MARVEL (membrane-associating) domain containing 1	255	+	chr19	42147642	42147642	-	5.77493e-19	3.10797e-17	35.4442	7
NM_145123	Crtac1	cartilage acidic protein 1	175	-	chr19	42431609	42431609	+	9.56316e-05	0.00177707	37.1848	5
NM_145123	Crtac1	cartilage acidic protein 1	163	-	chr19	42431621	42431621	+	4.72353e-15	2.07795e-13	29.491	5
NM_145123	Crtac1	cartilage acidic protein 1	84	-	chr19	42431700	42431700	-	1.02495e-70	2.99663e-68	62.6781	5
NM_145123	Crtac1	cartilage acidic protein 1	11	-	chr19	42431773	42431773	-	1.3619e-24	9.35828e-23	48.4915	5
NM_145123	Crtac1	cartilage acidic protein 1	-259	-	chr19	42432041	42432041	+	6.52935e-06	0.000152552	30.3064	5
NM_008699	Nkx2-3	NK2 homeobox 3	-207	+	chr19	43612118	43612118	+	3.13226e-06	7.57276e-05	35.9951	3
NM_008699	Nkx2-3	NK2 homeobox 3	-79	+	chr19	43612246	43612246	-	9.91752e-15	4.2824e-13	55.7449	3
NM_008699	Nkx2-3	NK2 homeobox 3	-73	+	chr19	43612252	43612252	-	1.34143e-23	8.86693e-22	71.2639	3
NM_175199	Hspa12a	heat shock protein 12A	454	-	chr19	58860531	58860531	-	1.06674e-13	4.35591e-12	27.6908	3
NM_175199	Hspa12a	heat shock protein 12A	125	-	chr19	58860860	58860860	-	4.26854e-11	1.49072e-09	38.1725	3
NM_175199	Hspa12a	heat shock protein 12A	62	-	chr19	58860923	58860923	+	8.89293e-14	3.64699e-12	26.4413	3
NM_008859	Prkcq	protein kinase C, theta	-234	+	chr2	11172148	11172148	-	9.04721e-19	4.82598e-17	37.2379	8
NM_008859	Prkcq	protein kinase C, theta	-168	+	chr2	11172214	11172214	+	7.96171e-05	0.00151842	82.3384	8
NM_008859	Prkcq	protein kinase C, theta	-157	+	chr2	11172225	11172225	+	2.28087e-75	7.58237e-73	54.7873	8
NM_008859	Prkcq	protein kinase C, theta	-155	+	chr2	11172227	11172227	+	0.000222399	0.00355584	47.525	8
NM_008859	Prkcq	protein kinase C, theta	-147	+	chr2	11172235	11172235	+	0.00024251	0.00380761	50.167	8
NM_008859	Prkcq	protein kinase C, theta	-79	+	chr2	11172303	11172303	-	1.00557e-25	7.24567e-24	32.8947	8
NM_008859	Prkcq	protein kinase C, theta	-68	+	chr2	11172314	11172314	-	1.35567e-36	1.4803e-34	44.5415	8
NM_008859	Prkcq	protein kinase C, theta	-43	+	chr2	11172339	11172339	-	1.87372e-36	2.03443e-34	44.3478	8
NM_001242940	Grin1os	glutamate receptor, ionotropic, NMDA1 (zeta 1), opposite strand	-380	+	chr2	25290840	25290840	+	0.000523599	0.00687244	43.6264	3
NM_001242940	Grin1os	glutamate receptor, ionotropic, NMDA1 (zeta 1), opposite strand	-379	+	chr2	25290841	25290841	-	0.000288277	0.00436468	47.0381	3
NM_001242940	Grin1os	glutamate receptor, ionotropic, NMDA1 (zeta 1), opposite strand	-378	+	chr2	25290842	25290842	+	0.000244783	0.00383542	62.9694	3
NM_023326	Bmyc	brain expressed myelocytomatosis oncogene	-101	+	chr2	25706778	25706778	+	0.000217589	0.00349425	54.2354	13
NM_023326	Bmyc	brain expressed myelocytomatosis oncogene	34	+	chr2	25706911	25706911	+	8.98495e-10	2.87315e-08	29.8701	13
NM_023326	Bmyc	brain expressed myelocytomatosis oncogene	42	+	chr2	25706919	25706919	+	1.49331e-21	9.04285e-20	65.4321	13
NM_023326	Bmyc	brain expressed myelocytomatosis oncogene	44	+	chr2	25706921	25706921	+	1.44653e-11	5.20178e-10	35.5263	13
NM_023326	Bmyc	brain expressed myelocytomatosis oncogene	251	+	chr2	25707128	25707128	+	0.000757212	0.00902458	25.1873	13
NM_023326	Bmyc	brain expressed myelocytomatosis oncogene	261	+	chr2	25707138	25707138	+	0.000225924	0.00360005	64.5663	13
NM_023326	Bmyc	brain expressed myelocytomatosis oncogene	266	+	chr2	25707143	25707143	+	0.000609509	0.00769773	42.9924	13
NM_023326	Bmyc	brain expressed myelocytomatosis oncogene	273	+	chr2	25707150	25707150	+	0.000521212	0.00684911	35.7813	13
NM_023326	Bmyc	brain expressed myelocytomatosis oncogene	331	+	chr2	25707208	25707208	-	8.76695e-63	2.08296e-60	54.7212	13
NM_023326	Bmyc	brain expressed myelocytomatosis oncogene	349	+	chr2	25707226	25707226	-	8.63498e-16	3.95255e-14	25.328	13
NM_023326	Bmyc	brain expressed myelocytomatosis oncogene	351	+	chr2	25707228	25707228	-	1.77194e-38	2.06491e-36	45.5184	13
NM_023326	Bmyc	brain expressed myelocytomatosis oncogene	377	+	chr2	25707254	25707254	+	7.77308e-05	0.00148705	54.2263	13
NM_023326	Bmyc	brain expressed myelocytomatosis oncogene	378	+	chr2	25707255	25707255	-	0.000847815	0.00979319	53.7516	13
NM_001038614	Olfm1	olfactomedin 1	-39	+	chr2	28193054	28193054	-	5.81733e-11	2.01187e-09	30.0178	5
NM_001038614	Olfm1	olfactomedin 1	-14	+	chr2	28193079	28193079	+	4.45161e-29	3.69358e-27	50.8539	5
NM_001038613	Olfm1	olfactomedin 1	7	+	chr2	28193098	28193098	+	2.08913e-12	7.90717e-11	34.763	5
NM_001038613	Olfm1	olfactomedin 1	162	+	chr2	28193253	28193253	-	2.14605e-20	1.2345e-18	41.3734	5
NM_001038613	Olfm1	olfactomedin 1	201	+	chr2	28193292	28193292	-	5.3273e-06	0.000125597	29.0743	5
NM_001285428	Cacnb4	calcium channel, voltage-dependent, beta 4 subunit	183	-	chr2	52675677	52675677	-	8.20762e-09	2.46038e-07	30.384	7
NM_001285428	Cacnb4	calcium channel, voltage-dependent, beta 4 subunit	148	-	chr2	52675712	52675712	+	0.000681746	0.00836141	64.6255	7
NM_001285428	Cacnb4	calcium channel, voltage-dependent, beta 4 subunit	92	-	chr2	52675768	52675768	-	3.09105e-22	1.93281e-20	39.7874	7
NM_001285428	Cacnb4	calcium channel, voltage-dependent, beta 4 subunit	6	-	chr2	52675854	52675854	+	6.76605e-18	3.45079e-16	45.7824	7
NM_001285428	Cacnb4	calcium channel, voltage-dependent, beta 4 subunit	0	-	chr2	52675859	52675859	+	3.3435e-24	2.2636e-22	52.4585	7
NM_001285428	Cacnb4	calcium channel, voltage-dependent, beta 4 subunit	0	-	chr2	52675860	52675860	-	0.000805911	0.00944625	50.2076	7
NM_001285428	Cacnb4	calcium channel, voltage-dependent, beta 4 subunit	-9	-	chr2	52675867	52675867	+	2.92084e-08	8.40097e-07	27.1203	7
NM_001267847	Fign	fidgetin	-218	-	chr2	64098255	64098255	+	2.5503e-15	1.13897e-13	48.2353	5
NM_001267847	Fign	fidgetin	-219	-	chr2	64098256	64098256	-	3.68383e-12	1.37364e-10	36.0825	5
NM_001267847	Fign	fidgetin	-224	-	chr2	64098261	64098261	+	2.68911e-15	1.1997e-13	47.6744	5
NM_001267847	Fign	fidgetin	-225	-	chr2	64098262	64098262	-	3.75578e-14	1.57274e-12	41.4141	5
NM_001267847	Fign	fidgetin	-232	-	chr2	64098269	64098269	-	8.72649e-09	2.61146e-07	26	5
NM_008274	Hoxd12	homeobox D12	-69	+	chr2	74674944	74674944	-	8.04934e-13	3.12269e-11	57.2421	4
NM_008274	Hoxd12	homeobox D12	-64	+	chr2	74674949	74674949	-	2.79113e-07	7.42341e-06	44.9909	4
NM_008274	Hoxd12	homeobox D12	-36	+	chr2	74674977	74674977	-	4.77598e-16	2.21603e-14	63.5417	4
NM_008274	Hoxd12	homeobox D12	13	+	chr2	74675024	74675024	-	3.0014e-34	3.00741e-32	42.5553	4
NM_010467	Hoxd1	homeobox D1	-19	+	chr2	74762961	74762961	+	0.000219391	0.00351786	27.3603	4
NM_010467	Hoxd1	homeobox D1	414	+	chr2	74763392	74763392	+	4.10285e-29	3.40806e-27	34.6335	4
NM_010467	Hoxd1	homeobox D1	415	+	chr2	74763393	74763393	-	1.42458e-28	1.15961e-26	32.3052	4
NM_010467	Hoxd1	homeobox D1	433	+	chr2	74763411	74763411	-	9.3851e-22	5.73524e-20	31.2444	4
NM_007442	Alx4	aristaless-like homeobox 4	-294	+	chr2	93642140	93642140	+	0.00048134	0.00645035	41.8126	4
NM_007442	Alx4	aristaless-like homeobox 4	185	+	chr2	93642617	93642617	-	0.000320951	0.00474451	43.0901	4
NM_007442	Alx4	aristaless-like homeobox 4	403	+	chr2	93642835	93642835	+	4.18997e-11	1.46474e-09	58.1818	4
NM_007442	Alx4	aristaless-like homeobox 4	474	+	chr2	93642906	93642906	+	5.51447e-30	4.73749e-28	55.6679	4
NM_001033347	D430041D05Rik	RIKEN cDNA D430041D05 gene	343	-	chr2	104409992	104409992	-	5.85494e-23	3.77531e-21	33.909	3
NM_001033347	D430041D05Rik	RIKEN cDNA D430041D05 gene	-59	-	chr2	104410392	104410392	+	0.000794887	0.00935314	57.9351	3
NM_001033347	D430041D05Rik	RIKEN cDNA D430041D05 gene	-71	-	chr2	104410404	104410404	-	2.40213e-18	1.25305e-16	38.7566	3
NM_145534	Btbd3	BTB (POZ) domain containing 3	46	+	chr2	138278537	138278537	+	0.000834325	0.00967958	71.4953	5
NM_145534	Btbd3	BTB (POZ) domain containing 3	50	+	chr2	138278541	138278541	+	0.000328548	0.00483347	74.7135	5
NM_145534	Btbd3	BTB (POZ) domain containing 3	52	+	chr2	138278543	138278543	+	0.000709698	0.00860656	70.2777	5
NM_145534	Btbd3	BTB (POZ) domain containing 3	66	+	chr2	138278557	138278557	+	0.000512478	0.0067637	74.74	5
NM_145534	Btbd3	BTB (POZ) domain containing 3	75	+	chr2	138278566	138278566	+	0.000708709	0.00859733	81.4664	5
NM_016889	Insm1	insulinoma-associated 1	-446	+	chr2	146221551	146221551	-	3.78312e-13	1.49653e-11	29.8894	5
NM_016889	Insm1	insulinoma-associated 1	-421	+	chr2	146221576	146221576	-	0.000691823	0.00844997	54.7844	5
NM_016889	Insm1	insulinoma-associated 1	-99	+	chr2	146221898	146221898	+	0.000422817	0.0058541	27.0027	5
NM_016889	Insm1	insulinoma-associated 1	278	+	chr2	146222273	146222273	-	1.60067e-21	9.67844e-20	51.8842	5
NM_016889	Insm1	insulinoma-associated 1	312	+	chr2	146222307	146222307	-	1.07996e-10	3.67114e-09	27.7753	5
NM_198214	Snph	syntaphilin	401	-	chr2	151632193	151632193	+	3.51421e-25	2.4722e-23	42.6375	3
NM_198214	Snph	syntaphilin	335	-	chr2	151632259	151632259	-	5.15046e-09	1.56697e-07	47.7688	3
NM_198214	Snph	syntaphilin	291	-	chr2	151632303	151632303	+	0.000543892	0.00707202	50.3035	3
NM_009047	Rem1	rad and gem related GTP binding protein 1	-81	+	chr2	152626927	152626927	+	6.00064e-26	4.37018e-24	52.5499	5
NM_009047	Rem1	rad and gem related GTP binding protein 1	358	+	chr2	152627364	152627364	+	0.000717285	0.00867337	79.1757	5
NM_009047	Rem1	rad and gem related GTP binding protein 1	406	+	chr2	152627412	152627412	-	0.000152866	0.00262812	68.1749	5
NM_009047	Rem1	rad and gem related GTP binding protein 1	490	+	chr2	152627496	152627496	+	0.000665381	0.00821357	47.6608	5
NM_009047	Rem1	rad and gem related GTP binding protein 1	500	+	chr2	152627506	152627506	+	0.000168592	0.00284561	70.3964	5
NM_001030292	Kcnk15	potassium channel, subfamily K, member 15	-50	+	chr2	163853700	163853700	-	0.000345127	0.00501698	56.3721	3
NM_001030292	Kcnk15	potassium channel, subfamily K, member 15	55	+	chr2	163853803	163853803	+	6.66889e-13	2.60051e-11	27.5845	3
NM_001030292	Kcnk15	potassium channel, subfamily K, member 15	137	+	chr2	163853885	163853885	-	1.6636e-09	5.23135e-08	26.3392	3
NM_174988	Cdh22	cadherin 22	449	-	chr2	165234289	165234289	+	1.14506e-13	4.66616e-12	44.0527	4
NM_174988	Cdh22	cadherin 22	407	-	chr2	165234331	165234331	-	2.3099e-08	6.69429e-07	27.8727	4
NM_174988	Cdh22	cadherin 22	224	-	chr2	165234514	165234514	+	4.20495e-12	1.56254e-10	29.87	4
NM_174988	Cdh22	cadherin 22	205	-	chr2	165234533	165234533	+	0.000316949	0.00469795	60.0754	4
NM_008968	Ptgis	prostaglandin I2 (prostacyclin) synthase	139	-	chr2	167240399	167240399	+	5.4071e-73	1.68062e-70	65.247	4
NM_008968	Ptgis	prostaglandin I2 (prostacyclin) synthase	112	-	chr2	167240426	167240426	-	0.000574012	0.00736129	56.1825	4
NM_008968	Ptgis	prostaglandin I2 (prostacyclin) synthase	-77	-	chr2	167240613	167240613	+	0.000117331	0.00211287	48.1886	4
NM_008968	Ptgis	prostaglandin I2 (prostacyclin) synthase	-130	-	chr2	167240666	167240666	-	5.70246e-15	2.49663e-13	32.2911	4
NM_173031	Rbbp8nl	RBBP8 N-terminal like	144	-	chr2	180289736	180289736	-	0.000329283	0.00484155	53.8778	3
NM_173031	Rbbp8nl	RBBP8 N-terminal like	114	-	chr2	180289766	180289766	+	0.000212472	0.00342879	51.7114	3
NM_173031	Rbbp8nl	RBBP8 N-terminal like	-74	-	chr2	180289952	180289952	-	0.000323576	0.00477432	55.8756	3
NR_040745	B230312C02Rik	RIKEN cDNA B230312C02 gene	-313	-	chr2	180386197	180386197	+	1.03672e-24	7.15183e-23	41.6604	3
NR_040745	B230312C02Rik	RIKEN cDNA B230312C02 gene	-314	-	chr2	180386198	180386198	-	4.58806e-14	1.91273e-12	32.8859	3
NR_040745	B230312C02Rik	RIKEN cDNA B230312C02 gene	-479	-	chr2	180386363	180386363	+	7.4404e-06	0.00017259	27.0847	3
NR_029538	Mir124a-3	microRNA 124a-3	-17	+	chr2	180894023	180894023	+	2.52515e-09	7.84165e-08	28.8488	3
NR_029538	Mir124a-3	microRNA 124a-3	126	+	chr2	180894164	180894164	+	2.13731e-06	5.25074e-05	37.2328	3
NR_029538	Mir124a-3	microRNA 124a-3	278	+	chr2	180894316	180894316	+	4.79306e-19	2.58903e-17	32.0507	3
NM_008862	Pkia	protein kinase inhibitor, alpha	-48	+	chr3	7366556	7366556	-	1.5315e-37	1.72524e-35	33.4416	13
NM_008862	Pkia	protein kinase inhibitor, alpha	-26	+	chr3	7366578	7366578	-	0.000594717	0.00755687	50.9677	13
NM_008862	Pkia	protein kinase inhibitor, alpha	-21	+	chr3	7366583	7366583	-	1.20686e-43	1.66824e-41	38.3607	13
NM_008862	Pkia	protein kinase inhibitor, alpha	-15	+	chr3	7366589	7366589	-	1.81334e-72	5.54653e-70	60.0691	13
NM_008862	Pkia	protein kinase inhibitor, alpha	-8	+	chr3	7366596	7366596	+	3.28914e-40	4.07143e-38	67.4286	13
NM_008862	Pkia	protein kinase inhibitor, alpha	-5	+	chr3	7366599	7366599	+	3.97902e-14	1.66441e-12	27.6836	13
NM_008862	Pkia	protein kinase inhibitor, alpha	133	+	chr3	7366735	7366735	+	3.3165e-29	2.76625e-27	27.1429	13
NM_008862	Pkia	protein kinase inhibitor, alpha	157	+	chr3	7366759	7366759	+	1.82651e-131	2.16029e-128	89.7006	13
NM_008862	Pkia	protein kinase inhibitor, alpha	165	+	chr3	7366767	7366767	+	5.15541e-38	5.90976e-36	36.04	13
NM_008862	Pkia	protein kinase inhibitor, alpha	167	+	chr3	7366769	7366769	+	6.3978e-05	0.00125467	64.2143	13
NM_008862	Pkia	protein kinase inhibitor, alpha	174	+	chr3	7366776	7366776	+	0.000158764	0.00271122	92.2078	13
NM_008862	Pkia	protein kinase inhibitor, alpha	185	+	chr3	7366787	7366787	-	3.21169e-05	0.000675303	87.0482	13
NM_008862	Pkia	protein kinase inhibitor, alpha	193	+	chr3	7366795	7366795	-	4.78826e-05	0.000969722	78.5276	13
NM_026910	Tnik	TRAF2 and NCK interacting kinase	236	+	chr3	28263448	28263448	+	0.000842306	0.00974582	59.4253	12
NM_026910	Tnik	TRAF2 and NCK interacting kinase	245	+	chr3	28263457	28263457	-	7.02546e-22	4.32302e-20	34.127	12
NM_026910	Tnik	TRAF2 and NCK interacting kinase	246	+	chr3	28263458	28263458	+	4.62889e-26	3.38857e-24	32.9545	12
NM_026910	Tnik	TRAF2 and NCK interacting kinase	247	+	chr3	28263459	28263459	-	3.31729e-22	2.07123e-20	36.9197	12
NM_026910	Tnik	TRAF2 and NCK interacting kinase	251	+	chr3	28263463	28263463	+	6.20571e-45	8.93593e-43	52.8958	12
NM_026910	Tnik	TRAF2 and NCK interacting kinase	252	+	chr3	28263464	28263464	-	1.09018e-27	8.56508e-26	44.2996	12
NM_026910	Tnik	TRAF2 and NCK interacting kinase	260	+	chr3	28263472	28263472	+	0.000722979	0.00872237	43.9771	12
NM_026910	Tnik	TRAF2 and NCK interacting kinase	261	+	chr3	28263473	28263473	-	4.14246e-24	2.797e-22	39.7151	12
NM_026910	Tnik	TRAF2 and NCK interacting kinase	268	+	chr3	28263480	28263480	+	6.73669e-28	5.33686e-26	34.981	12
NM_026910	Tnik	TRAF2 and NCK interacting kinase	269	+	chr3	28263481	28263481	-	3.91397e-15	1.72981e-13	26.2018	12
NM_026910	Tnik	TRAF2 and NCK interacting kinase	275	+	chr3	28263487	28263487	-	5.38957e-29	4.45946e-27	47.6247	12
NM_026910	Tnik	TRAF2 and NCK interacting kinase	354	+	chr3	28263566	28263566	+	9.3635e-18	4.74408e-16	39.4558	12
NR_040411	Gm11549	predicted gene 11549	303	-	chr3	36521143	36521143	+	1.96608e-19	1.08293e-17	40.9635	3
NR_040411	Gm11549	predicted gene 11549	175	-	chr3	36521271	36521271	+	0.000279866	0.00426492	58.9032	3
NR_040411	Gm11549	predicted gene 11549	89	-	chr3	36521357	36521357	-	3.36899e-17	1.66017e-15	32.5544	3
NM_030595	Nbea	neurobeachin	140	-	chr3	56183562	56183562	-	0.000794702	0.00935218	29.2824	12
NM_030595	Nbea	neurobeachin	71	-	chr3	56183631	56183631	-	1.00601e-13	4.11395e-12	34.3434	12
NM_030595	Nbea	neurobeachin	0	-	chr3	56183702	56183702	+	4.23618e-17	2.0785e-15	39.3443	12
NM_030595	Nbea	neurobeachin	-11	-	chr3	56183711	56183711	+	5.59441e-13	2.1903e-11	30.5085	12
NM_030595	Nbea	neurobeachin	-57	-	chr3	56183757	56183757	-	1.64232e-10	5.51661e-09	27.1028	12
NM_030595	Nbea	neurobeachin	-59	-	chr3	56183759	56183759	-	4.40652e-11	1.53711e-09	28.3019	12
NM_030595	Nbea	neurobeachin	-84	-	chr3	56183784	56183784	-	6.22673e-11	2.14922e-09	27.7778	12
NM_030595	Nbea	neurobeachin	-180	-	chr3	56183880	56183880	+	4.64863e-23	3.00948e-21	33.3333	12
NM_030595	Nbea	neurobeachin	-263	-	chr3	56183963	56183963	-	4.43049e-19	2.39671e-17	34.8867	12
NM_030595	Nbea	neurobeachin	-326	-	chr3	56184026	56184026	-	0.000662682	0.00818688	50.3999	12
NM_030595	Nbea	neurobeachin	-337	-	chr3	56184037	56184037	-	0.000461591	0.0062563	59.1667	12
NM_030595	Nbea	neurobeachin	-371	-	chr3	56184071	56184071	-	0.000654027	0.00810611	51.7708	12
NM_008604	Mme	membrane metallo endopeptidase	-56	+	chr3	63295816	63295816	+	2.0808e-20	1.1979e-18	36.5514	4
NM_008604	Mme	membrane metallo endopeptidase	-51	+	chr3	63295821	63295821	+	6.76264e-20	3.80376e-18	33.5294	4
NM_008604	Mme	membrane metallo endopeptidase	-40	+	chr3	63295832	63295832	+	1.53321e-20	8.88549e-19	34.3023	4
NM_008604	Mme	membrane metallo endopeptidase	-21	+	chr3	63295851	63295851	+	1.3348e-19	7.40925e-18	32.7485	4
NM_011905	Tlr2	toll-like receptor 2	343	-	chr3	83841266	83841266	-	7.53172e-12	2.75454e-10	39.4637	4
NM_011905	Tlr2	toll-like receptor 2	328	-	chr3	83841281	83841281	-	1.0215e-22	6.517e-21	60.2646	4
NM_011905	Tlr2	toll-like receptor 2	113	-	chr3	83841496	83841496	+	6.03931e-23	3.89139e-21	42.1675	4
NM_011905	Tlr2	toll-like receptor 2	63	-	chr3	83841546	83841546	+	3.0114e-14	1.26654e-12	44.4811	4
NM_007529	Bcan	brevican	365	-	chr3	87999992	87999992	-	0.000677375	0.00832267	56.3818	3
NM_007529	Bcan	brevican	183	-	chr3	88000174	88000174	-	0.000867262	0.00995491	61.7003	3
NM_007529	Bcan	brevican	181	-	chr3	88000176	88000176	-	2.2643e-14	9.58114e-13	37.8697	3
NM_172530	She	src homology 2 domain-containing transforming protein E	-300	+	chr3	89831070	89831070	+	2.54562e-35	2.64352e-33	52.1436	6
NM_172530	She	src homology 2 domain-containing transforming protein E	37	+	chr3	89831405	89831405	+	5.91379e-13	2.31243e-11	26.4173	6
NM_172530	She	src homology 2 domain-containing transforming protein E	306	+	chr3	89831674	89831674	+	1.55824e-06	3.88149e-05	45.9648	6
NM_172530	She	src homology 2 domain-containing transforming protein E	314	+	chr3	89831682	89831682	+	2.31712e-14	9.79795e-13	63.6364	6
NM_172530	She	src homology 2 domain-containing transforming protein E	344	+	chr3	89831712	89831712	+	5.91114e-20	3.33387e-18	79.3103	6
NM_172530	She	src homology 2 domain-containing transforming protein E	494	+	chr3	89831862	89831862	-	0.000774708	0.0091775	60.7551	6
NR_040759	Kcnd3os	potassium voltage-gated channel, Shal-related family, member 3, opposite strand	25	-	chr3	105452931	105452931	+	4.37993e-10	1.43002e-08	36.4447	3
NR_040759	Kcnd3os	potassium voltage-gated channel, Shal-related family, member 3, opposite strand	13	-	chr3	105452943	105452943	+	3.631e-09	1.11468e-07	31.5737	3
NR_040759	Kcnd3os	potassium voltage-gated channel, Shal-related family, member 3, opposite strand	-422	-	chr3	105453376	105453376	-	2.50963e-05	0.000539065	34.1472	3
NM_009472	Unc5c	unc-5 netrin receptor C	-271	+	chr3	141465293	141465293	+	1.62782e-14	6.93913e-13	39.3976	4
NM_009472	Unc5c	unc-5 netrin receptor C	-176	+	chr3	141465388	141465388	+	5.31263e-06	0.000125281	27.8509	4
NM_009472	Unc5c	unc-5 netrin receptor C	-134	+	chr3	141465430	141465430	-	3.03634e-28	2.43817e-26	73.9447	4
NM_001293561	Unc5c	unc-5 netrin receptor C	67	+	chr3	141465629	141465629	-	1.28911e-21	7.82685e-20	71.155	4
NM_013526	Gdf6	growth differentiation factor 6	-363	+	chr4	9844009	9844009	-	1.39427e-24	9.57586e-23	51.5021	4
NM_013526	Gdf6	growth differentiation factor 6	-298	+	chr4	9844074	9844074	+	1.17726e-19	6.55279e-18	32.4989	4
NM_013526	Gdf6	growth differentiation factor 6	137	+	chr4	9844507	9844507	-	0.000203724	0.00331743	63.5207	4
NM_013526	Gdf6	growth differentiation factor 6	288	+	chr4	9844658	9844658	-	5.06671e-08	1.43191e-06	28.8842	4
NM_172690	Phf24	PHD finger protein 24	-147	+	chr4	42917104	42917104	+	3.08726e-21	1.84367e-19	55.5427	11
NM_172690	Phf24	PHD finger protein 24	-24	+	chr4	42917227	42917227	+	5.28477e-15	2.31878e-13	31.9311	11
NM_172690	Phf24	PHD finger protein 24	-17	+	chr4	42917234	42917234	+	1.91837e-20	1.10637e-18	47.6035	11
NM_172690	Phf24	PHD finger protein 24	105	+	chr4	42917354	42917354	-	1.29693e-16	6.19964e-15	41.0839	11
NM_172690	Phf24	PHD finger protein 24	130	+	chr4	42917379	42917379	-	2.76381e-18	1.43745e-16	29.4118	11
NM_172690	Phf24	PHD finger protein 24	136	+	chr4	42917385	42917385	-	3.94454e-15	1.74285e-13	62.2818	11
NM_172690	Phf24	PHD finger protein 24	165	+	chr4	42917414	42917414	-	6.88571e-15	3.00215e-13	56.0606	11
NM_172690	Phf24	PHD finger protein 24	183	+	chr4	42917432	42917432	+	7.5319e-17	3.64661e-15	34.8835	11
NM_172690	Phf24	PHD finger protein 24	194	+	chr4	42917443	42917443	+	4.10515e-12	1.52616e-10	36.3797	11
NM_172690	Phf24	PHD finger protein 24	195	+	chr4	42917444	42917444	-	3.80841e-21	2.26495e-19	49.6914	11
NM_172690	Phf24	PHD finger protein 24	197	+	chr4	42917446	42917446	+	5.85086e-18	2.99386e-16	41.4864	11
NM_001164804	Coro2a	coronin, actin binding protein 2A	456	-	chr4	46601474	46601474	-	8.15435e-05	0.00155011	73.2413	3
NM_001164804	Coro2a	coronin, actin binding protein 2A	451	-	chr4	46601479	46601479	-	0.000725375	0.00874422	80.2942	3
NM_001164804	Coro2a	coronin, actin binding protein 2A	443	-	chr4	46601487	46601487	-	5.08215e-05	0.00102354	73.5322	3
NM_001081141	Gabbr2	gamma-aminobutyric acid (GABA) B receptor, 2	273	-	chr4	46991442	46991442	+	0.000681848	0.00836234	37.7283	3
NM_001081141	Gabbr2	gamma-aminobutyric acid (GABA) B receptor, 2	-5	-	chr4	46991718	46991718	-	0.00064386	0.00801354	55.3717	3
NM_001081141	Gabbr2	gamma-aminobutyric acid (GABA) B receptor, 2	-69	-	chr4	46991782	46991782	-	2.41202e-16	1.13719e-14	37.7986	3
NM_172868	Palm2	paralemmin 2	-140	+	chr4	57568108	57568108	+	1.23425e-21	7.50393e-20	48.7202	4
NM_172868	Palm2	paralemmin 2	-115	+	chr4	57568133	57568133	+	2.78299e-20	1.59228e-18	49.2086	4
NM_172868	Palm2	paralemmin 2	-113	+	chr4	57568135	57568135	+	3.22938e-22	2.01805e-20	49.6389	4
NM_172868	Palm2	paralemmin 2	-110	+	chr4	57568138	57568138	+	3.75391e-22	2.3377e-20	49.6464	4
NM_028326	Zfp618	zinc finger protein 618	-105	+	chr4	62965469	62965469	-	2.73859e-08	7.89308e-07	36.3092	3
NM_028326	Zfp618	zinc finger protein 618	9	+	chr4	62965581	62965581	+	1.74433e-11	6.24321e-10	25.9076	3
NM_028326	Zfp618	zinc finger protein 618	19	+	chr4	62965591	62965591	-	1.07744e-18	5.72274e-17	33.3576	3
NM_010425	Foxd3	forkhead box D3	76	+	chr4	99656373	99656373	+	2.73557e-09	8.46841e-08	29.5455	3
NM_010425	Foxd3	forkhead box D3	96	+	chr4	99656393	99656393	+	4.56302e-08	1.29422e-06	26.1538	3
NM_010425	Foxd3	forkhead box D3	264	+	chr4	99656561	99656561	+	4.39675e-16	2.04324e-14	44.5562	3
NR_033793	Bend5	BEN domain containing 5	336	+	chr4	111415340	111415340	+	8.17211e-18	4.14931e-16	30.1314	3
NR_033793	Bend5	BEN domain containing 5	389	+	chr4	111415393	111415393	-	2.2438e-59	4.87644e-57	74.9243	3
NR_033793	Bend5	BEN domain containing 5	412	+	chr4	111415416	111415416	-	0.000548427	0.00711462	51.679	3
NM_001085549	Trabd2b	TraB domain containing 2B	-141	+	chr4	114406583	114406583	-	1.11939e-07	3.07707e-06	27.888	3
NM_001085549	Trabd2b	TraB domain containing 2B	-85	+	chr4	114406639	114406639	+	2.12781e-12	8.04944e-11	40.4707	3
NM_001085549	Trabd2b	TraB domain containing 2B	-43	+	chr4	114406681	114406681	+	5.41372e-09	1.64477e-07	34.1199	3
NM_007559	Bmp8b	bone morphogenetic protein 8b	-161	+	chr4	123105000	123105000	+	4.83688e-10	1.5747e-08	37.2496	3
NM_007559	Bmp8b	bone morphogenetic protein 8b	-131	+	chr4	123105030	123105030	+	1.57363e-18	8.28955e-17	45.6897	3
NM_007559	Bmp8b	bone morphogenetic protein 8b	-47	+	chr4	123105114	123105114	-	4.48535e-11	1.5636e-09	37.5859	3
NM_001007573	Maneal	mannosidase, endo-alpha-like	172	-	chr4	124862000	124862000	+	0.000852718	0.00983197	50.2832	4
NM_001007573	Maneal	mannosidase, endo-alpha-like	169	-	chr4	124862003	124862003	-	2.68481e-08	7.74167e-07	26.9013	4
NM_001007573	Maneal	mannosidase, endo-alpha-like	88	-	chr4	124862084	124862084	+	5.45837e-12	2.01386e-10	26.4222	4
NM_001007573	Maneal	mannosidase, endo-alpha-like	-206	-	chr4	124862376	124862376	-	2.52594e-20	1.44818e-18	44.4133	4
NM_001081097	Grik3	glutamate receptor, ionotropic, kainate 3	-429	+	chr4	125490402	125490402	-	1.21273e-15	5.50585e-14	63.6588	3
NM_001081097	Grik3	glutamate receptor, ionotropic, kainate 3	-252	+	chr4	125490579	125490579	+	1.19074e-12	4.57261e-11	26.7042	3
NM_001081097	Grik3	glutamate receptor, ionotropic, kainate 3	67	+	chr4	125490896	125490896	+	1.26297e-10	4.27364e-09	25.8741	3
NM_001253386	Serinc2	serine incorporator 2	48	-	chr4	130275173	130275173	-	0.000484237	0.00647907	50.6566	3
NM_001253386	Serinc2	serine incorporator 2	38	-	chr4	130275183	130275183	-	3.28917e-18	1.7041e-16	30.6437	3
NM_172702	Serinc2	serine incorporator 2	-18	-	chr4	130275603	130275603	-	1.71245e-09	5.38015e-08	34.1861	3
NM_173774	Slc45a1	solute carrier family 45, member 1	64	-	chr4	150652111	150652111	+	0.000368835	0.00527821	49.5733	3
NM_173774	Slc45a1	solute carrier family 45, member 1	33	-	chr4	150652142	150652142	+	1.5547e-09	4.89937e-08	27.131	3
NM_173774	Slc45a1	solute carrier family 45, member 1	-4	-	chr4	150652177	150652177	-	7.45396e-11	2.55979e-09	30.9084	3
NM_010419	Hes5	hes family bHLH transcription factor 5	-91	+	chr4	154960832	154960832	+	2.58297e-05	0.000553493	33.5835	3
NM_010419	Hes5	hes family bHLH transcription factor 5	-37	+	chr4	154960886	154960886	+	0.000423635	0.00586341	49.3829	3
NM_010419	Hes5	hes family bHLH transcription factor 5	-36	+	chr4	154960887	154960887	-	7.17275e-37	7.90916e-35	55.2845	3
NM_172706	9330182L06Rik	RIKEN cDNA 9330182L06 gene	-111	+	chr5	9266082	9266082	+	2.20196e-11	7.83428e-10	28.7135	5
NM_172706	9330182L06Rik	RIKEN cDNA 9330182L06 gene	-103	+	chr5	9266090	9266090	+	5.28233e-14	2.19367e-12	28.4939	5
NM_172706	9330182L06Rik	RIKEN cDNA 9330182L06 gene	-30	+	chr5	9266163	9266163	+	1.62489e-09	5.11239e-08	25.9289	5
NM_172706	9330182L06Rik	RIKEN cDNA 9330182L06 gene	101	+	chr5	9266292	9266292	+	0.000584167	0.00745636	73.5337	5
NM_172706	9330182L06Rik	RIKEN cDNA 9330182L06 gene	143	+	chr5	9266334	9266334	+	1.7106e-18	8.99404e-17	41.3193	5
NR_102341	4921504A21Rik	RIKEN cDNA 4921504A21 gene	121	-	chr5	19226435	19226435	+	0.000192088	0.00316521	57.2391	8
NR_102341	4921504A21Rik	RIKEN cDNA 4921504A21 gene	116	-	chr5	19226440	19226440	+	1.3318e-49	2.20686e-47	51.5571	8
NR_102341	4921504A21Rik	RIKEN cDNA 4921504A21 gene	54	-	chr5	19226502	19226502	-	3.87259e-13	1.53027e-11	30.4348	8
NR_102342	4921504A21Rik	RIKEN cDNA 4921504A21 gene	-4	-	chr5	19226558	19226558	+	8.54601e-07	2.18033e-05	33.3995	8
NR_102342	4921504A21Rik	RIKEN cDNA 4921504A21 gene	-5	-	chr5	19226559	19226559	-	4.79463e-07	1.25026e-05	30	8
NR_102342	4921504A21Rik	RIKEN cDNA 4921504A21 gene	-14	-	chr5	19226568	19226568	+	4.1732e-07	1.09411e-05	29.6296	8
NR_102342	4921504A21Rik	RIKEN cDNA 4921504A21 gene	-29	-	chr5	19226583	19226583	-	1.05163e-06	2.65924e-05	28.5714	8
NR_102342	4921504A21Rik	RIKEN cDNA 4921504A21 gene	-34	-	chr5	19226588	19226588	-	4.01791e-06	9.60614e-05	25.4902	8
NM_001170746	Magi2	membrane associated guanylate kinase, WW and PDZ domain containing 2	-190	+	chr5	19226856	19226856	+	5.28265e-50	8.85806e-48	89.5349	11
NM_001170746	Magi2	membrane associated guanylate kinase, WW and PDZ domain containing 2	-187	+	chr5	19226859	19226859	+	1.06254e-15	4.83732e-14	36.0465	11
NM_001170746	Magi2	membrane associated guanylate kinase, WW and PDZ domain containing 2	-183	+	chr5	19226863	19226863	+	0.00013588	0.00238539	95.9252	11
NM_001170746	Magi2	membrane associated guanylate kinase, WW and PDZ domain containing 2	-181	+	chr5	19226865	19226865	+	4.63659e-48	7.34844e-46	88.2353	11
NM_001170746	Magi2	membrane associated guanylate kinase, WW and PDZ domain containing 2	-179	+	chr5	19226867	19226867	+	9.27934e-44	1.28753e-41	83.3333	11
NM_001170746	Magi2	membrane associated guanylate kinase, WW and PDZ domain containing 2	-177	+	chr5	19226869	19226869	+	7.72395e-61	1.74337e-58	98.8235	11
NM_001170746	Magi2	membrane associated guanylate kinase, WW and PDZ domain containing 2	-164	+	chr5	19226882	19226882	+	0.000284225	0.00431662	77.381	11
NM_001170746	Magi2	membrane associated guanylate kinase, WW and PDZ domain containing 2	-157	+	chr5	19226889	19226889	+	3.14417e-48	5.00277e-46	89.1566	11
NM_001170746	Magi2	membrane associated guanylate kinase, WW and PDZ domain containing 2	358	+	chr5	19227402	19227402	+	0.000625449	0.0078439	29.4388	11
NM_001170746	Magi2	membrane associated guanylate kinase, WW and PDZ domain containing 2	412	+	chr5	19227456	19227456	+	1.32744e-51	2.32507e-49	47.2296	11
NM_001170746	Magi2	membrane associated guanylate kinase, WW and PDZ domain containing 2	430	+	chr5	19227474	19227474	+	1.7113e-65	4.37333e-63	58.69	11
NM_015739	Gbx1	gastrulation brain homeobox 1	500	-	chr5	24526349	24526349	+	0.000353973	0.00511464	54.8113	6
NM_015739	Gbx1	gastrulation brain homeobox 1	499	-	chr5	24526350	24526350	-	0.000492543	0.00656411	54.9686	6
NM_015739	Gbx1	gastrulation brain homeobox 1	370	-	chr5	24526479	24526479	-	8.3241e-13	3.22556e-11	34.6939	6
NM_015739	Gbx1	gastrulation brain homeobox 1	318	-	chr5	24526531	24526531	-	9.49135e-17	4.57473e-15	43.4267	6
NM_015739	Gbx1	gastrulation brain homeobox 1	193	-	chr5	24526656	24526656	+	6.18934e-16	2.85623e-14	28.9521	6
NM_015739	Gbx1	gastrulation brain homeobox 1	-30	-	chr5	24526877	24526877	+	9.13486e-09	2.73003e-07	31.9994	6
NM_019944	Mnx1	motor neuron and pancreas homeobox 1	434	-	chr5	29478037	29478037	-	4.58158e-25	3.20716e-23	40.236	5
NM_019944	Mnx1	motor neuron and pancreas homeobox 1	360	-	chr5	29478111	29478111	+	4.11641e-35	4.24145e-33	52.2653	5
NM_019944	Mnx1	motor neuron and pancreas homeobox 1	-177	-	chr5	29478646	29478646	-	0.000268232	0.00412435	66.9412	5
NM_019944	Mnx1	motor neuron and pancreas homeobox 1	-179	-	chr5	29478648	29478648	-	0.000281678	0.00428551	66.2473	5
NM_019944	Mnx1	motor neuron and pancreas homeobox 1	-257	-	chr5	29478726	29478726	+	7.44117e-30	6.35891e-28	28.2011	5
NM_011320	Nkx1-1	NK1 homeobox 1	171	-	chr5	33433920	33433920	+	5.18866e-67	1.3815e-64	68.8446	3
NM_011320	Nkx1-1	NK1 homeobox 1	86	-	chr5	33434005	33434005	-	0.000156075	0.00267288	67.2869	3
NM_011320	Nkx1-1	NK1 homeobox 1	-218	-	chr5	33434307	33434307	+	3.36536e-30	2.91506e-28	45.5923	3
NM_007765	Crmp1	collapsin response mediator protein 1	-93	+	chr5	37245671	37245671	+	6.81238e-24	4.55746e-22	50.1628	5
NM_007765	Crmp1	collapsin response mediator protein 1	-84	+	chr5	37245680	37245680	+	1.90299e-18	9.98091e-17	43.8526	5
NM_007765	Crmp1	collapsin response mediator protein 1	-78	+	chr5	37245686	37245686	+	0.000668375	0.00824058	63.1486	5
NM_007765	Crmp1	collapsin response mediator protein 1	-76	+	chr5	37245688	37245688	+	0.000538291	0.00701681	58.3972	5
NM_007765	Crmp1	collapsin response mediator protein 1	137	+	chr5	37245899	37245899	+	2.32861e-33	2.26309e-31	58.0224	5
NM_010942	Nsg1	neuron specific gene family member 1	12	-	chr5	38159456	38159456	-	1.23478e-24	8.49924e-23	39.2244	4
NM_010942	Nsg1	neuron specific gene family member 1	10	-	chr5	38159458	38159458	-	5.91166e-38	6.75941e-36	44.4555	4
NM_010942	Nsg1	neuron specific gene family member 1	-62	-	chr5	38159528	38159528	-	4.83682e-56	9.65231e-54	58.6369	4
NM_010942	Nsg1	neuron specific gene family member 1	-63	-	chr5	38159529	38159529	+	0.000264475	0.00407845	52.1552	4
NM_007937	Epha5	Eph receptor A5	155	-	chr5	84417228	84417228	+	1.54055e-08	4.52735e-07	28.8889	3
NM_007937	Epha5	Eph receptor A5	154	-	chr5	84417229	84417229	-	2.02513e-05	0.000442311	35.1173	3
NM_007937	Epha5	Eph receptor A5	153	-	chr5	84417230	84417230	+	4.56343e-10	1.48807e-08	41.7703	3
NM_001004180	Fam222a	family with sequence similarity 222, member A	-201	+	chr5	114568050	114568050	+	0.000776207	0.00918996	27.2233	3
NM_001004180	Fam222a	family with sequence similarity 222, member A	-53	+	chr5	114568198	114568198	+	0.000597416	0.00758258	43.9619	3
NM_001004180	Fam222a	family with sequence similarity 222, member A	-11	+	chr5	114568240	114568240	-	6.21861e-28	4.93223e-26	46.7394	3
NM_008499	Lhx5	LIM homeobox protein 5	-44	+	chr5	120431842	120431842	+	0.000631097	0.00789353	36.6846	6
NM_008499	Lhx5	LIM homeobox protein 5	59	+	chr5	120431943	120431943	-	0.000777829	0.0092043	48.1459	6
NM_008499	Lhx5	LIM homeobox protein 5	156	+	chr5	120432040	120432040	+	0.000257794	0.00399551	63.0518	6
NM_008499	Lhx5	LIM homeobox protein 5	175	+	chr5	120432059	120432059	+	4.18568e-20	2.37531e-18	43.1789	6
NM_008499	Lhx5	LIM homeobox protein 5	181	+	chr5	120432065	120432065	+	1.505e-28	1.22359e-26	44.5997	6
NM_008499	Lhx5	LIM homeobox protein 5	267	+	chr5	120432151	120432151	+	4.29575e-11	1.4997e-09	36.9715	6
NM_008052	Dtx1	deltex 1, E3 ubiquitin ligase	404	-	chr5	120711266	120711266	+	0.000204268	0.00332462	66.9309	5
NM_008052	Dtx1	deltex 1, E3 ubiquitin ligase	403	-	chr5	120711267	120711267	-	1.08518e-47	1.70184e-45	66.6473	5
NM_008052	Dtx1	deltex 1, E3 ubiquitin ligase	291	-	chr5	120711379	120711379	-	8.67697e-08	2.40764e-06	36.3307	5
NM_008052	Dtx1	deltex 1, E3 ubiquitin ligase	173	-	chr5	120711497	120711497	-	2.62428e-49	4.30968e-47	60.9951	5
NM_008052	Dtx1	deltex 1, E3 ubiquitin ligase	32	-	chr5	120711638	120711638	+	2.28418e-11	8.11822e-10	25.6997	5
NM_001190352	Tmem132b	transmembrane protein 132B	55	+	chr5	125532471	125532471	-	2.86016e-07	7.60001e-06	26.2004	4
NM_001190352	Tmem132b	transmembrane protein 132B	169	+	chr5	125532585	125532585	+	1.32227e-16	6.3178e-15	47.3604	4
NM_001190352	Tmem132b	transmembrane protein 132B	170	+	chr5	125532586	125532586	-	7.28713e-15	3.17339e-13	43.5522	4
NM_001190352	Tmem132b	transmembrane protein 132B	192	+	chr5	125532608	125532608	-	2.54122e-12	9.56898e-11	34.5202	4
NM_013702	Uncx	UNC homeobox	6	+	chr5	139543902	139543902	+	0.000631622	0.00789896	39.3743	8
NM_013702	Uncx	UNC homeobox	7	+	chr5	139543903	139543903	-	0.000241161	0.0037915	64.3146	8
NM_013702	Uncx	UNC homeobox	15	+	chr5	139543911	139543911	-	0.000156178	0.0026743	60.8498	8
NM_013702	Uncx	UNC homeobox	22	+	chr5	139543918	139543918	-	0.000819707	0.00955969	57.9548	8
NM_013702	Uncx	UNC homeobox	88	+	chr5	139543984	139543984	+	5.78266e-09	1.75284e-07	30.098	8
NM_013702	Uncx	UNC homeobox	90	+	chr5	139543986	139543986	+	9.66492e-15	4.17622e-13	42.8873	8
NM_013702	Uncx	UNC homeobox	289	+	chr5	139544185	139544185	-	1.20482e-16	5.77267e-15	28.6364	8
NM_013702	Uncx	UNC homeobox	310	+	chr5	139544206	139544206	-	0.000542987	0.0070631	64.2663	8
NM_177879	Sdk1	sidekick cell adhesion molecule 1	-447	+	chr5	141241087	141241087	+	4.63733e-05	0.000942224	67.5842	41
NM_177879	Sdk1	sidekick cell adhesion molecule 1	-403	+	chr5	141241131	141241131	+	0.000205835	0.00334447	40.4871	41
NM_177879	Sdk1	sidekick cell adhesion molecule 1	-355	+	chr5	141241179	141241179	-	8.47405e-128	9.22568e-125	75.8425	41
NM_177879	Sdk1	sidekick cell adhesion molecule 1	-344	+	chr5	141241190	141241190	-	6.95789e-40	8.50588e-38	30.2275	41
NM_177879	Sdk1	sidekick cell adhesion molecule 1	-296	+	chr5	141241238	141241238	+	9.26962e-22	5.66767e-20	34.1782	41
NM_177879	Sdk1	sidekick cell adhesion molecule 1	-280	+	chr5	141241254	141241254	-	8.27848e-20	4.63828e-18	31.5632	41
NM_177879	Sdk1	sidekick cell adhesion molecule 1	-276	+	chr5	141241258	141241258	+	2.99787e-50	5.06e-48	70.4129	41
NM_177879	Sdk1	sidekick cell adhesion molecule 1	-275	+	chr5	141241259	141241259	-	4.96685e-37	5.50912e-35	62.2089	41
NM_177879	Sdk1	sidekick cell adhesion molecule 1	-264	+	chr5	141241270	141241270	+	0.000829134	0.00963762	33.1492	41
NM_177879	Sdk1	sidekick cell adhesion molecule 1	-263	+	chr5	141241271	141241271	-	7.27315e-20	4.08379e-18	26.6667	41
NM_177879	Sdk1	sidekick cell adhesion molecule 1	144	+	chr5	141241676	141241676	+	0.000275349	0.00421124	34.2342	41
NM_177879	Sdk1	sidekick cell adhesion molecule 1	170	+	chr5	141241702	141241702	+	8.05296e-37	8.86401e-35	29.1941	41
NM_177879	Sdk1	sidekick cell adhesion molecule 1	175	+	chr5	141241707	141241707	-	0.000236256	0.0037304	43.9153	41
NM_177879	Sdk1	sidekick cell adhesion molecule 1	192	+	chr5	141241724	141241724	-	8.3759e-32	7.71601e-30	27.3684	41
NM_177879	Sdk1	sidekick cell adhesion molecule 1	218	+	chr5	141241750	141241750	+	2.18407e-29	1.83497e-27	34.124	41
NM_177879	Sdk1	sidekick cell adhesion molecule 1	222	+	chr5	141241754	141241754	+	0.000242411	0.0038063	39.5973	41
NM_177879	Sdk1	sidekick cell adhesion molecule 1	225	+	chr5	141241757	141241757	+	3.51958e-44	4.94981e-42	41.6107	41
NM_177879	Sdk1	sidekick cell adhesion molecule 1	235	+	chr5	141241767	141241767	+	9.53586e-42	1.23965e-39	39.404	41
NM_177879	Sdk1	sidekick cell adhesion molecule 1	336	+	chr5	141241868	141241868	+	0.000243994	0.00382617	82.3802	41
NM_177879	Sdk1	sidekick cell adhesion molecule 1	337	+	chr5	141241869	141241869	-	1.60178e-49	2.6488e-47	66.9291	41
NM_177879	Sdk1	sidekick cell adhesion molecule 1	342	+	chr5	141241874	141241874	+	0.000517137	0.00680874	62.505	41
NM_177879	Sdk1	sidekick cell adhesion molecule 1	343	+	chr5	141241875	141241875	-	1.44161e-30	1.26706e-28	45.2381	41
NM_177879	Sdk1	sidekick cell adhesion molecule 1	346	+	chr5	141241878	141241878	+	2.51171e-83	1.00197e-80	99.1597	41
NM_177879	Sdk1	sidekick cell adhesion molecule 1	347	+	chr5	141241879	141241879	-	1.42761e-90	6.68546e-88	97.5806	41
NM_177879	Sdk1	sidekick cell adhesion molecule 1	349	+	chr5	141241881	141241881	+	0.00021369	0.00344403	77.1186	41
NM_177879	Sdk1	sidekick cell adhesion molecule 1	350	+	chr5	141241882	141241882	-	3.8697e-68	1.05751e-65	83.4646	41
NM_177879	Sdk1	sidekick cell adhesion molecule 1	355	+	chr5	141241887	141241887	+	8.96037e-05	0.00168126	94.0171	41
NM_177879	Sdk1	sidekick cell adhesion molecule 1	356	+	chr5	141241888	141241888	-	9.18101e-05	0.00171624	92.126	41
NM_177879	Sdk1	sidekick cell adhesion molecule 1	357	+	chr5	141241889	141241889	+	5.69274e-65	1.4344e-62	88.3333	41
NM_177879	Sdk1	sidekick cell adhesion molecule 1	358	+	chr5	141241890	141241890	-	1.14046e-65	2.93588e-63	81.746	41
NM_177879	Sdk1	sidekick cell adhesion molecule 1	360	+	chr5	141241892	141241892	+	0.000265101	0.00408617	73.9837	41
NM_177879	Sdk1	sidekick cell adhesion molecule 1	361	+	chr5	141241893	141241893	-	3.81817e-44	5.36412e-42	61.4173	41
NM_177879	Sdk1	sidekick cell adhesion molecule 1	371	+	chr5	141241903	141241903	+	7.11213e-72	2.13659e-69	93.2773	41
NM_177879	Sdk1	sidekick cell adhesion molecule 1	372	+	chr5	141241904	141241904	-	7.52668e-05	0.00144573	87.7128	41
NM_177879	Sdk1	sidekick cell adhesion molecule 1	375	+	chr5	141241907	141241907	+	0.00032035	0.00473684	90.6897	41
NM_177879	Sdk1	sidekick cell adhesion molecule 1	376	+	chr5	141241908	141241908	-	2.47849e-93	1.2459e-90	98.4	41
NM_177879	Sdk1	sidekick cell adhesion molecule 1	383	+	chr5	141241915	141241915	-	0.00077542	0.00918414	50.7072	41
NM_177879	Sdk1	sidekick cell adhesion molecule 1	406	+	chr5	141241938	141241938	+	1.46087e-55	2.86921e-53	89.824	41
NM_177879	Sdk1	sidekick cell adhesion molecule 1	419	+	chr5	141241951	141241951	-	6.75982e-36	7.18416e-34	65	41
NM_177879	Sdk1	sidekick cell adhesion molecule 1	425	+	chr5	141241957	141241957	-	7.09104e-31	6.30377e-29	57.5	41
NM_177879	Sdk1	sidekick cell adhesion molecule 1	440	+	chr5	141241972	141241972	+	4.82043e-15	2.11954e-13	34.0192	41
NM_145398	Casd1	CAS1 domain containing 1	-121	+	chr6	4600945	4600945	+	3.23601e-11	1.13964e-09	26.457	4
NM_145398	Casd1	CAS1 domain containing 1	-107	+	chr6	4600959	4600959	+	4.25192e-20	2.41239e-18	34.1302	4
NM_145398	Casd1	CAS1 domain containing 1	-104	+	chr6	4600962	4600962	+	0.00032584	0.00480143	40.8051	4
NM_145398	Casd1	CAS1 domain containing 1	-76	+	chr6	4600990	4600990	+	1.01502e-24	7.00493e-23	43.0458	4
NM_053242	Foxp2	forkhead box P2	112	+	chr6	14901459	14901459	-	0.000853771	0.00984129	33.7044	9
NM_053242	Foxp2	forkhead box P2	120	+	chr6	14901467	14901467	-	5.03183e-38	5.77056e-36	36.7315	9
NM_053242	Foxp2	forkhead box P2	121	+	chr6	14901468	14901468	+	0.000837215	0.00970279	34.1859	9
NM_053242	Foxp2	forkhead box P2	122	+	chr6	14901469	14901469	-	0.000815319	0.00952233	41.1928	9
NM_053242	Foxp2	forkhead box P2	129	+	chr6	14901476	14901476	+	4.92346e-21	2.91672e-19	34.0012	9
NM_053242	Foxp2	forkhead box P2	130	+	chr6	14901477	14901477	-	0.000792935	0.00933669	55.0143	9
NM_053242	Foxp2	forkhead box P2	140	+	chr6	14901487	14901487	-	0.000333289	0.00488737	45.5039	9
NM_053242	Foxp2	forkhead box P2	243	+	chr6	14901590	14901590	+	1.05642e-33	1.03882e-31	34.1535	9
NM_053242	Foxp2	forkhead box P2	389	+	chr6	14901736	14901736	+	0.000220332	0.00352919	75.7902	9
NM_080285	Cttnbp2	cortactin binding protein 2	430	-	chr6	18514396	18514396	-	6.034e-23	3.88828e-21	38.5798	20
NM_080285	Cttnbp2	cortactin binding protein 2	262	-	chr6	18514564	18514564	+	0.000248399	0.00388064	61.2059	20
NM_080285	Cttnbp2	cortactin binding protein 2	158	-	chr6	18514668	18514668	-	5.37169e-17	2.621e-15	33.0658	20
NM_080285	Cttnbp2	cortactin binding protein 2	146	-	chr6	18514680	18514680	-	3.62091e-25	2.54615e-23	43.4134	20
NM_080285	Cttnbp2	cortactin binding protein 2	137	-	chr6	18514689	18514689	-	3.17659e-28	2.54851e-26	44.6857	20
NM_080285	Cttnbp2	cortactin binding protein 2	115	-	chr6	18514711	18514711	+	4.53115e-31	4.06026e-29	48.7729	20
NM_080285	Cttnbp2	cortactin binding protein 2	108	-	chr6	18514718	18514718	+	1.9998e-35	2.08366e-33	54.807	20
NM_080285	Cttnbp2	cortactin binding protein 2	106	-	chr6	18514720	18514720	+	7.42421e-29	6.11541e-27	49.0127	20
NM_080285	Cttnbp2	cortactin binding protein 2	99	-	chr6	18514727	18514727	+	0.000359051	0.00517053	72.2335	20
NM_080285	Cttnbp2	cortactin binding protein 2	96	-	chr6	18514730	18514730	+	4.79588e-25	3.35485e-23	45.6163	20
NM_080285	Cttnbp2	cortactin binding protein 2	28	-	chr6	18514798	18514798	-	0.000802416	0.00941635	49.9978	20
NM_080285	Cttnbp2	cortactin binding protein 2	22	-	chr6	18514804	18514804	-	0.000118634	0.00213238	70.6711	20
NM_080285	Cttnbp2	cortactin binding protein 2	10	-	chr6	18514816	18514816	-	0.000402227	0.00564053	64.0178	20
NM_080285	Cttnbp2	cortactin binding protein 2	-8	-	chr6	18514832	18514832	-	0.000619413	0.00778787	49.5107	20
NM_080285	Cttnbp2	cortactin binding protein 2	-11	-	chr6	18514835	18514835	-	0.000362527	0.0052088	78.5324	20
NM_080285	Cttnbp2	cortactin binding protein 2	-13	-	chr6	18514837	18514837	-	5.52873e-68	1.50529e-65	72.9184	20
NM_080285	Cttnbp2	cortactin binding protein 2	-67	-	chr6	18514891	18514891	+	0.000521222	0.00684913	59.3917	20
NM_080285	Cttnbp2	cortactin binding protein 2	-166	-	chr6	18514990	18514990	-	0.000269389	0.00413798	64.4446	20
NM_080285	Cttnbp2	cortactin binding protein 2	-168	-	chr6	18514992	18514992	-	0.000397761	0.0055924	52.9422	20
NM_080285	Cttnbp2	cortactin binding protein 2	-177	-	chr6	18515001	18515001	-	0.000570963	0.00733243	43.8825	20
NM_001081206	Dgki	diacylglycerol kinase, iota	396	-	chr6	37299581	37299581	+	0.000834685	0.0096832	47.4481	5
NM_001081206	Dgki	diacylglycerol kinase, iota	147	-	chr6	37299830	37299830	-	1.13989e-14	4.90685e-13	64.126	5
NM_001081206	Dgki	diacylglycerol kinase, iota	110	-	chr6	37299867	37299867	+	1.74218e-35	1.81829e-33	47.8495	5
NM_001081206	Dgki	diacylglycerol kinase, iota	80	-	chr6	37299897	37299897	+	5.69079e-33	5.46169e-31	45.3417	5
NM_001081206	Dgki	diacylglycerol kinase, iota	78	-	chr6	37299899	37299899	+	0.000716717	0.00867025	48.1086	5
NM_001163640	Chn2	chimerin 2	-376	+	chr6	54039556	54039556	-	0.000270968	0.00415654	64.783	26
NM_001163640	Chn2	chimerin 2	-252	+	chr6	54039680	54039680	-	0.000298481	0.0044854	52.9665	26
NM_001163640	Chn2	chimerin 2	-243	+	chr6	54039689	54039689	-	1.06939e-30	9.45979e-29	46.2632	26
NM_001163640	Chn2	chimerin 2	-236	+	chr6	54039696	54039696	-	0.000220266	0.00352834	63.1094	26
NM_001163640	Chn2	chimerin 2	-194	+	chr6	54039738	54039738	+	0.000805493	0.00944337	41.5192	26
NM_001163640	Chn2	chimerin 2	-170	+	chr6	54039762	54039762	+	0.000197339	0.00323419	51.949	26
NM_001163640	Chn2	chimerin 2	-168	+	chr6	54039764	54039764	+	6.82542e-47	1.04544e-44	52.1311	26
NM_001163640	Chn2	chimerin 2	-151	+	chr6	54039781	54039781	+	9.94053e-16	4.53422e-14	34.0342	26
NM_001163640	Chn2	chimerin 2	-147	+	chr6	54039785	54039785	-	8.03006e-41	1.01325e-38	51.4021	26
NM_001163640	Chn2	chimerin 2	-129	+	chr6	54039803	54039803	-	3.01168e-34	3.01734e-32	42.7665	26
NM_001163640	Chn2	chimerin 2	-6	+	chr6	54039926	54039926	-	0.000833076	0.00966925	29.3005	26
NM_001163640	Chn2	chimerin 2	5	+	chr6	54039935	54039935	-	1.71791e-31	1.56349e-29	35.7816	26
NM_001163640	Chn2	chimerin 2	7	+	chr6	54039937	54039937	-	1.03244e-28	8.44833e-27	35.6062	26
NM_001163640	Chn2	chimerin 2	17	+	chr6	54039947	54039947	-	0.000207972	0.00337185	71.4694	26
NM_001163640	Chn2	chimerin 2	42	+	chr6	54039972	54039972	-	1.97769e-61	4.54123e-59	62.7624	26
NM_001163640	Chn2	chimerin 2	93	+	chr6	54040023	54040023	+	4.72125e-05	0.000957543	86.5699	26
NM_001163640	Chn2	chimerin 2	94	+	chr6	54040024	54040024	-	9.30986e-05	0.00173667	80.9206	26
NM_001163640	Chn2	chimerin 2	95	+	chr6	54040025	54040025	+	0.000245574	0.00384542	62.6964	26
NM_001163640	Chn2	chimerin 2	96	+	chr6	54040026	54040026	-	0.000126173	0.00224353	62.9246	26
NM_001163640	Chn2	chimerin 2	112	+	chr6	54040042	54040042	+	0.000117542	0.0021158	88.6829	26
NM_001163640	Chn2	chimerin 2	113	+	chr6	54040043	54040043	-	4.37914e-05	0.000894897	86.1317	26
NM_001163640	Chn2	chimerin 2	116	+	chr6	54040046	54040046	+	0.000489557	0.00653271	52.9312	26
NM_001163640	Chn2	chimerin 2	134	+	chr6	54040064	54040064	+	0.000375263	0.00534671	67.7274	26
NM_001163640	Chn2	chimerin 2	157	+	chr6	54040087	54040087	+	0.000147967	0.00255821	59.0776	26
NM_001163640	Chn2	chimerin 2	158	+	chr6	54040088	54040088	-	0.000204414	0.00332638	63.67	26
NM_001163640	Chn2	chimerin 2	174	+	chr6	54040104	54040104	-	0.000202319	0.00330001	77.2897	26
NM_020596	Egr4	early growth response 4	127	-	chr6	85513416	85513416	+	9.5923e-16	4.38007e-14	46.4697	5
NM_020596	Egr4	early growth response 4	114	-	chr6	85513429	85513429	-	1.58213e-16	7.53223e-15	33.1827	5
NM_020596	Egr4	early growth response 4	100	-	chr6	85513443	85513443	+	2.47722e-07	6.61356e-06	27.2941	5
NM_020596	Egr4	early growth response 4	22	-	chr6	85513521	85513521	+	1.89157e-14	8.03848e-13	38.3666	5
NM_020596	Egr4	early growth response 4	-149	-	chr6	85513690	85513690	-	1.02821e-08	3.06178e-07	29.337	5
NM_009527	Wnt7a	wingless-type MMTV integration site family, member 7A	275	-	chr6	91411095	91411095	+	7.37997e-23	4.73635e-21	33.5717	3
NM_009527	Wnt7a	wingless-type MMTV integration site family, member 7A	268	-	chr6	91411102	91411102	+	4.60748e-14	1.92043e-12	54.6835	3
NM_009527	Wnt7a	wingless-type MMTV integration site family, member 7A	267	-	chr6	91411103	91411103	-	0.000655581	0.00812076	55.616	3
NM_145148	Frmd4b	FERM domain containing 4B	384	-	chr6	97617274	97617274	+	6.28402e-10	2.0302e-08	26.9601	3
NM_145148	Frmd4b	FERM domain containing 4B	236	-	chr6	97617422	97617422	-	6.70348e-40	8.19859e-38	42.2468	3
NM_145148	Frmd4b	FERM domain containing 4B	175	-	chr6	97617483	97617483	+	1.4252e-18	7.52629e-17	35.404	3
NM_001243739	Jagn1	jagunal homolog 1	59	+	chr6	113442626	113442626	+	0.000210797	0.00340774	26.1486	8
NM_001243739	Jagn1	jagunal homolog 1	80	+	chr6	113442647	113442647	+	0.000200739	0.00327841	26.2603	8
NM_001243739	Jagn1	jagunal homolog 1	147	+	chr6	113442714	113442714	-	2.23467e-30	1.94861e-28	30.7143	8
NM_001243739	Jagn1	jagunal homolog 1	152	+	chr6	113442719	113442719	-	7.16828e-31	6.37174e-29	31.4488	8
NM_001243739	Jagn1	jagunal homolog 1	162	+	chr6	113442729	113442729	-	1.86853e-33	1.821e-31	33.3333	8
NM_001243739	Jagn1	jagunal homolog 1	164	+	chr6	113442731	113442731	-	6.9601e-33	6.65695e-31	32.9787	8
NM_001243739	Jagn1	jagunal homolog 1	168	+	chr6	113442735	113442735	-	3.43723e-29	2.86488e-27	29.2683	8
NM_001243739	Jagn1	jagunal homolog 1	172	+	chr6	113442739	113442739	-	9.61982e-34	9.48032e-32	33.6879	8
NM_001036684	Atp2b2	ATPase, Ca++ transporting, plasma membrane 2	100	-	chr6	113891277	113891277	+	0.000637319	0.00795431	40.9517	7
NM_009723	Atp2b2	ATPase, Ca++ transporting, plasma membrane 2	380	-	chr6	114041701	114041701	+	9.35363e-33	8.91142e-31	39.6253	7
NM_009723	Atp2b2	ATPase, Ca++ transporting, plasma membrane 2	364	-	chr6	114041717	114041717	+	5.47645e-40	6.72027e-38	46.9018	7
NM_009723	Atp2b2	ATPase, Ca++ transporting, plasma membrane 2	361	-	chr6	114041720	114041720	-	0.000221524	0.00354392	58.9217	7
NM_009723	Atp2b2	ATPase, Ca++ transporting, plasma membrane 2	243	-	chr6	114041838	114041838	-	5.13991e-06	0.000121431	26.9841	7
NM_009723	Atp2b2	ATPase, Ca++ transporting, plasma membrane 2	127	-	chr6	114041954	114041954	-	1.49604e-23	9.8671e-22	40.9075	7
NM_009723	Atp2b2	ATPase, Ca++ transporting, plasma membrane 2	116	-	chr6	114041965	114041965	+	1.93651e-12	7.345e-11	28.1086	7
NM_001316749	Rasgef1a	RasGEF domain family, member 1A	-75	+	chr6	118011462	118011462	-	1.66637e-19	9.20356e-18	36.6496	5
NM_001316749	Rasgef1a	RasGEF domain family, member 1A	0	+	chr6	118011536	118011536	+	1.0971e-21	6.68516e-20	33.2016	5
NM_001316749	Rasgef1a	RasGEF domain family, member 1A	49	+	chr6	118011584	118011584	-	0.000112939	0.00204533	63.5475	5
NM_001316749	Rasgef1a	RasGEF domain family, member 1A	51	+	chr6	118011586	118011586	-	0.000401717	0.00563469	54.0798	5
NM_001316749	Rasgef1a	RasGEF domain family, member 1A	103	+	chr6	118011638	118011638	+	1.88486e-08	5.4982e-07	29.528	5
NM_028982	Fam234b	family with sequence similarity 234, member B	56	+	chr6	135198041	135198041	+	0.000705822	0.00857403	32.4588	3
NM_028982	Fam234b	family with sequence similarity 234, member B	60	+	chr6	135198045	135198045	+	0.000241963	0.00380061	58.3703	3
NM_028982	Fam234b	family with sequence similarity 234, member B	443	+	chr6	135198428	135198428	+	9.09425e-12	3.3116e-10	30.3828	3
NM_018779	Pde3a	phosphodiesterase 3A, cGMP inhibited	245	+	chr6	141249512	141249512	+	0.000824065	0.00959624	41.784	8
NM_018779	Pde3a	phosphodiesterase 3A, cGMP inhibited	333	+	chr6	141249600	141249600	-	0.000303315	0.0045426	63.1541	8
NM_018779	Pde3a	phosphodiesterase 3A, cGMP inhibited	344	+	chr6	141249611	141249611	-	1.43441e-10	4.83715e-09	29.0607	8
NM_018779	Pde3a	phosphodiesterase 3A, cGMP inhibited	385	+	chr6	141249652	141249652	+	5.58323e-27	4.25612e-25	40.0952	8
NM_018779	Pde3a	phosphodiesterase 3A, cGMP inhibited	411	+	chr6	141249678	141249678	-	0.000280109	0.00426783	76.5072	8
NM_018779	Pde3a	phosphodiesterase 3A, cGMP inhibited	417	+	chr6	141249684	141249684	-	4.61046e-05	0.000937308	77.976	8
NM_018779	Pde3a	phosphodiesterase 3A, cGMP inhibited	422	+	chr6	141249689	141249689	-	2.82195e-147	4.91296e-144	79.6042	8
NM_018779	Pde3a	phosphodiesterase 3A, cGMP inhibited	441	+	chr6	141249708	141249708	-	0.000178062	0.00297569	66.6903	8
NR_128566	Gm23450	predicted gene, 23450	202	+	chr7	3415266	3415266	+	4.33258e-11	1.51223e-09	27.931	3
NR_128566	Gm23450	predicted gene, 23450	310	+	chr7	3415374	3415374	+	2.1225e-06	5.21625e-05	25.133	3
NR_128566	Gm23450	predicted gene, 23450	495	+	chr7	3415559	3415559	+	0.000207678	0.0033681	72.6767	3
NR_126426	3300002P13Rik	RIKEN cDNA 3300002P13 gene	-59	-	chr7	3423503	3423503	+	0.000543391	0.00706662	65.6137	7
NR_126426	3300002P13Rik	RIKEN cDNA 3300002P13 gene	-86	-	chr7	3423530	3423530	-	4.64494e-21	2.75394e-19	33.376	7
NR_126426	3300002P13Rik	RIKEN cDNA 3300002P13 gene	-94	-	chr7	3423538	3423538	+	8.50221e-29	6.98343e-27	39.982	7
NR_126426	3300002P13Rik	RIKEN cDNA 3300002P13 gene	-219	-	chr7	3423663	3423663	+	8.79884e-34	8.68291e-32	56.8319	7
NR_126426	3300002P13Rik	RIKEN cDNA 3300002P13 gene	-220	-	chr7	3423664	3423664	-	6.55642e-22	4.03964e-20	58.2807	7
NR_126426	3300002P13Rik	RIKEN cDNA 3300002P13 gene	-236	-	chr7	3423680	3423680	-	7.79468e-13	3.02825e-11	41.0774	7
NR_126426	3300002P13Rik	RIKEN cDNA 3300002P13 gene	-375	-	chr7	3423819	3423819	-	1.8961e-75	6.31628e-73	85.3954	7
NM_001324535	Slc6a16	solute carrier family 6, member 16	158	+	chr7	45240909	45240909	-	2.03792e-12	6.5918e-11	50.1078	3
NM_001324535	Slc6a16	solute carrier family 6, member 16	294	+	chr7	45241045	45241045	-	1.48523e-08	3.74929e-07	30.7112	3
NM_001324535	Slc6a16	solute carrier family 6, member 16	296	+	chr7	45241047	45241047	-	7.70332e-16	3.0321e-14	44.1788	3
NM_001112739	Kcnc1	potassium voltage gated channel, Shaw-related subfamily, member 1	36	+	chr7	46396502	46396502	+	0.000846608	0.00915671	44.2607	6
NM_001112739	Kcnc1	potassium voltage gated channel, Shaw-related subfamily, member 1	43	+	chr7	46396509	46396509	+	0.000292645	0.00414854	53.7548	6
NM_001112739	Kcnc1	potassium voltage gated channel, Shaw-related subfamily, member 1	44	+	chr7	46396510	46396510	-	1.28319e-37	1.47935e-35	55.4315	6
NM_001112739	Kcnc1	potassium voltage gated channel, Shaw-related subfamily, member 1	46	+	chr7	46396512	46396512	-	0.000897287	0.00954218	39.0091	6
NM_001112739	Kcnc1	potassium voltage gated channel, Shaw-related subfamily, member 1	57	+	chr7	46396523	46396523	+	0.000826274	0.00900451	57.7029	6
NM_001112739	Kcnc1	potassium voltage gated channel, Shaw-related subfamily, member 1	101	+	chr7	46396567	46396567	+	2.97909e-13	1.01455e-11	28.2853	6
NM_001038643	Slco3a1	solute carrier organic anion transporter family, member 3a1	362	-	chr7	74554419	74554419	+	0.000946139	0.00990372	60.7143	22
NM_001038643	Slco3a1	solute carrier organic anion transporter family, member 3a1	355	-	chr7	74554426	74554426	+	0.000674757	0.00780927	87.391	22
NM_001038643	Slco3a1	solute carrier organic anion transporter family, member 3a1	346	-	chr7	74554435	74554435	+	4.87747e-67	1.58311e-64	96.5933	22
NM_001038643	Slco3a1	solute carrier organic anion transporter family, member 3a1	235	-	chr7	74554546	74554546	-	0.000368903	0.00498057	64.7425	22
NM_001038643	Slco3a1	solute carrier organic anion transporter family, member 3a1	181	-	chr7	74554600	74554600	-	1.57254e-15	6.09723e-14	34.7281	22
NM_001038643	Slco3a1	solute carrier organic anion transporter family, member 3a1	172	-	chr7	74554609	74554609	-	1.03665e-13	3.63604e-12	26.8116	22
NM_001038643	Slco3a1	solute carrier organic anion transporter family, member 3a1	166	-	chr7	74554615	74554615	-	2.36281e-14	8.59656e-13	27.4648	22
NM_001038643	Slco3a1	solute carrier organic anion transporter family, member 3a1	151	-	chr7	74554630	74554630	-	6.48854e-14	2.30312e-12	27.0073	22
NM_023908	Slco3a1	solute carrier organic anion transporter family, member 3a1	-58	-	chr7	74554837	74554837	+	0.00042346	0.00553142	76.4208	22
NM_023908	Slco3a1	solute carrier organic anion transporter family, member 3a1	-63	-	chr7	74554842	74554842	+	0.000932188	0.00980461	64.1618	22
NM_023908	Slco3a1	solute carrier organic anion transporter family, member 3a1	-90	-	chr7	74554869	74554869	+	1.42366e-15	5.5378e-14	26.5896	22
NM_023908	Slco3a1	solute carrier organic anion transporter family, member 3a1	-95	-	chr7	74554874	74554874	+	1.76178e-30	1.47497e-28	48.5714	22
NM_023908	Slco3a1	solute carrier organic anion transporter family, member 3a1	-99	-	chr7	74554878	74554878	+	6.61718e-21	3.41543e-19	34.8571	22
NM_023908	Slco3a1	solute carrier organic anion transporter family, member 3a1	-100	-	chr7	74554879	74554879	-	3.22137e-32	2.92715e-30	35.0599	22
NM_023908	Slco3a1	solute carrier organic anion transporter family, member 3a1	-108	-	chr7	74554887	74554887	+	0.000546591	0.00668873	43.1373	22
NM_023908	Slco3a1	solute carrier organic anion transporter family, member 3a1	-109	-	chr7	74554888	74554888	-	0.000163502	0.0025846	50.4034	22
NM_023908	Slco3a1	solute carrier organic anion transporter family, member 3a1	-112	-	chr7	74554891	74554891	-	5.11306e-05	0.000932147	77.406	22
NM_023908	Slco3a1	solute carrier organic anion transporter family, member 3a1	-126	-	chr7	74554905	74554905	-	7.546e-91	4.73462e-88	78.5019	22
NM_023908	Slco3a1	solute carrier organic anion transporter family, member 3a1	-137	-	chr7	74554916	74554916	-	6.23596e-88	3.62932e-85	77.7005	22
NM_023908	Slco3a1	solute carrier organic anion transporter family, member 3a1	-149	-	chr7	74554928	74554928	-	0.000557533	0.0067781	56.1089	22
NM_023908	Slco3a1	solute carrier organic anion transporter family, member 3a1	-261	-	chr7	74555040	74555040	+	0.000151797	0.00243238	65.4362	22
NM_023908	Slco3a1	solute carrier organic anion transporter family, member 3a1	-388	-	chr7	74555167	74555167	-	9.12285e-19	4.17957e-17	36.0544	22
NM_007562	Bnc1	basonuclin 1	393	-	chr7	81991907	81991907	+	1.88655e-12	6.11624e-11	45.4545	5
NM_007562	Bnc1	basonuclin 1	392	-	chr7	81991908	81991908	-	2.10623e-16	8.53926e-15	48.327	5
NM_007562	Bnc1	basonuclin 1	379	-	chr7	81991921	81991921	+	0.000701462	0.008019	28.9927	5
NM_007562	Bnc1	basonuclin 1	254	-	chr7	81992046	81992046	-	3.37137e-21	1.7721e-19	55.4223	5
NM_007562	Bnc1	basonuclin 1	185	-	chr7	81992115	81992115	-	1.30868e-11	4.03327e-10	55.5556	5
NM_028238	Rab38	RAB38, member RAS oncogene family	-229	+	chr7	88430044	88430044	+	0.000351035	0.00479777	72.8261	11
NM_028238	Rab38	RAB38, member RAS oncogene family	-184	+	chr7	88430089	88430089	+	1.44147e-20	7.30387e-19	47.5683	11
NM_028238	Rab38	RAB38, member RAS oncogene family	-45	+	chr7	88430228	88430228	-	0.000185285	0.00286798	67.7675	11
NM_028238	Rab38	RAB38, member RAS oncogene family	-6	+	chr7	88430267	88430267	+	9.87644e-05	0.00168276	96.6367	11
NM_028238	Rab38	RAB38, member RAS oncogene family	16	+	chr7	88430287	88430287	+	0.000308293	0.0043221	84.9896	11
NM_028238	Rab38	RAB38, member RAS oncogene family	17	+	chr7	88430288	88430288	-	1.12059e-76	4.65844e-74	87.5	11
NM_028238	Rab38	RAB38, member RAS oncogene family	24	+	chr7	88430295	88430295	+	8.55896e-46	1.37448e-43	73.1112	11
NM_028238	Rab38	RAB38, member RAS oncogene family	25	+	chr7	88430296	88430296	-	2.83048e-60	7.48789e-58	75.5245	11
NM_028238	Rab38	RAB38, member RAS oncogene family	38	+	chr7	88430309	88430309	-	1.46299e-94	9.95658e-92	97.8417	11
NM_028238	Rab38	RAB38, member RAS oncogene family	54	+	chr7	88430325	88430325	-	2.55914e-96	1.85378e-93	97.9021	11
NM_028238	Rab38	RAB38, member RAS oncogene family	268	+	chr7	88430539	88430539	+	1.67235e-12	5.43746e-11	36.1446	11
NM_020052	Scube2	signal peptide, CUB domain, EGF-like 2	207	-	chr7	109865473	109865473	-	1.29164e-15	5.03586e-14	33.6598	4
NM_020052	Scube2	signal peptide, CUB domain, EGF-like 2	122	-	chr7	109865558	109865558	+	9.9792e-12	3.0984e-10	34.4034	4
NM_020052	Scube2	signal peptide, CUB domain, EGF-like 2	32	-	chr7	109865648	109865648	-	0.000374685	0.00504019	57.2415	4
NM_020052	Scube2	signal peptide, CUB domain, EGF-like 2	-102	-	chr7	109865780	109865780	+	6.44628e-12	2.02457e-10	27.5104	4
NM_001025560	Sox6	SRY (sex determining region Y)-box 6	-195	-	chr7	116031241	116031241	+	6.95756e-22	3.79662e-20	57.8125	3
NM_001025560	Sox6	SRY (sex determining region Y)-box 6	-299	-	chr7	116031345	116031345	-	2.50704e-36	2.74408e-34	84.6154	3
NM_001025560	Sox6	SRY (sex determining region Y)-box 6	-344	-	chr7	116031390	116031390	-	9.61707e-21	4.91422e-19	57.1429	3
NM_001272023	Scnn1b	sodium channel, nonvoltage-gated 1 beta	13	+	chr7	121865049	121865049	+	5.30201e-05	0.000963369	27.2109	5
NM_001272023	Scnn1b	sodium channel, nonvoltage-gated 1 beta	14	+	chr7	121865050	121865050	-	4.31157e-18	1.90799e-16	69.1569	5
NM_001272023	Scnn1b	sodium channel, nonvoltage-gated 1 beta	47	+	chr7	121865083	121865083	+	2.94208e-20	1.46782e-18	51.1944	5
NM_001272023	Scnn1b	sodium channel, nonvoltage-gated 1 beta	121	+	chr7	121865157	121865157	-	1.91868e-21	1.02382e-19	34.786	5
NM_001272023	Scnn1b	sodium channel, nonvoltage-gated 1 beta	123	+	chr7	121865159	121865159	-	0.000937427	0.00984193	46.6041	5
NM_007400	Adam12	a disintegrin and metallopeptidase domain 12 (meltrin alpha)	-64	-	chr7	134225160	134225160	+	0.000856511	0.0092354	52.1299	6
NM_007400	Adam12	a disintegrin and metallopeptidase domain 12 (meltrin alpha)	-75	-	chr7	134225171	134225171	+	0.000296513	0.00419001	65.7077	6
NM_007400	Adam12	a disintegrin and metallopeptidase domain 12 (meltrin alpha)	-94	-	chr7	134225190	134225190	+	2.07828e-24	1.29007e-22	55.679	6
NM_007400	Adam12	a disintegrin and metallopeptidase domain 12 (meltrin alpha)	-96	-	chr7	134225192	134225192	+	0.000439682	0.00568611	58.7019	6
NM_007400	Adam12	a disintegrin and metallopeptidase domain 12 (meltrin alpha)	-147	-	chr7	134225243	134225243	-	0.000607041	0.00723051	52.6118	6
NM_007400	Adam12	a disintegrin and metallopeptidase domain 12 (meltrin alpha)	-167	-	chr7	134225263	134225263	-	0.000482538	0.00609057	50.6071	6
NM_011212	Ptpre	protein tyrosine phosphatase, receptor type, E	100	+	chr7	135537922	135537922	+	0.000618176	0.00732128	54.5788	3
NM_011212	Ptpre	protein tyrosine phosphatase, receptor type, E	108	+	chr7	135537930	135537930	-	2.29811e-11	6.96738e-10	31.0605	3
NM_011212	Ptpre	protein tyrosine phosphatase, receptor type, E	114	+	chr7	135537936	135537936	+	2.16534e-35	2.26715e-33	67.0882	3
NM_028708	Jakmip3	janus kinase and microtubule interacting protein 3	338	+	chr7	138941066	138941066	-	2.67478e-14	9.69605e-13	49.6782	4
NM_028708	Jakmip3	janus kinase and microtubule interacting protein 3	385	+	chr7	138941113	138941113	+	0.000706783	0.00806019	73.8041	4
NM_028708	Jakmip3	janus kinase and microtubule interacting protein 3	386	+	chr7	138941114	138941114	-	2.38982e-60	6.33207e-58	71.2718	4
NM_028708	Jakmip3	janus kinase and microtubule interacting protein 3	487	+	chr7	138941215	138941215	+	0.000208758	0.00316313	46.036	4
NR_002855	Igf2os	insulin-like growth factor 2, opposite strand	-71	+	chr7	142659622	142659622	+	7.09165e-12	2.22271e-10	28.4816	5
NR_002855	Igf2os	insulin-like growth factor 2, opposite strand	-64	+	chr7	142659629	142659629	+	8.62972e-28	6.35759e-26	50.1253	5
NR_002855	Igf2os	insulin-like growth factor 2, opposite strand	-56	+	chr7	142659637	142659637	-	0.000948304	0.00991787	35.4411	5
NR_002855	Igf2os	insulin-like growth factor 2, opposite strand	-54	+	chr7	142659639	142659639	-	1.27487e-11	3.93224e-10	25.2603	5
NR_002855	Igf2os	insulin-like growth factor 2, opposite strand	220	+	chr7	142659911	142659911	-	2.57177e-41	3.46695e-39	68.1654	5
NM_001081370	Shank2	SH3 and multiple ankyrin repeat domains 2	-341	+	chr7	144284044	144284044	+	0.000328018	0.00454016	70.7342	3
NM_001081370	Shank2	SH3 and multiple ankyrin repeat domains 2	-14	+	chr7	144284371	144284371	-	1.68893e-18	7.64432e-17	56.6379	3
NM_001081370	Shank2	SH3 and multiple ankyrin repeat domains 2	300	+	chr7	144284683	144284683	-	1.32278e-17	5.71138e-16	29.6448	3
NM_010202	Fgf4	fibroblast growth factor 4	82	+	chr7	144861466	144861466	-	0.000289074	0.00410862	76.4179	3
NM_010202	Fgf4	fibroblast growth factor 4	87	+	chr7	144861471	144861471	-	1.76256e-35	1.85349e-33	47.6102	3
NM_010202	Fgf4	fibroblast growth factor 4	270	+	chr7	144861654	144861654	-	1.73e-11	5.29254e-10	33.3087	3
NM_001113517	Arhgef7	Rho guanine nucleotide exchange factor (GEF7)	-249	+	chr8	11727856	11727856	-	1.53409e-12	5.00141e-11	26.4915	15
NM_001113517	Arhgef7	Rho guanine nucleotide exchange factor (GEF7)	-234	+	chr8	11727871	11727871	-	2.28194e-10	6.51134e-09	28.797	15
NM_001113517	Arhgef7	Rho guanine nucleotide exchange factor (GEF7)	-226	+	chr8	11727879	11727879	+	8.51106e-10	2.34148e-08	36.9015	15
NM_001113517	Arhgef7	Rho guanine nucleotide exchange factor (GEF7)	-181	+	chr8	11727924	11727924	+	2.9646e-12	9.49459e-11	50.5865	15
NM_001113517	Arhgef7	Rho guanine nucleotide exchange factor (GEF7)	-172	+	chr8	11727933	11727933	+	1.67166e-09	4.51863e-08	47.6213	15
NM_001113517	Arhgef7	Rho guanine nucleotide exchange factor (GEF7)	-171	+	chr8	11727934	11727934	-	0.000185963	0.00287768	28.6152	15
NM_001113517	Arhgef7	Rho guanine nucleotide exchange factor (GEF7)	-170	+	chr8	11727935	11727935	+	4.45647e-12	1.41331e-10	51.771	15
NM_001113517	Arhgef7	Rho guanine nucleotide exchange factor (GEF7)	-168	+	chr8	11727937	11727937	+	2.59998e-07	6.00553e-06	40.5161	15
NM_001113517	Arhgef7	Rho guanine nucleotide exchange factor (GEF7)	-163	+	chr8	11727942	11727942	-	2.41105e-13	8.26772e-12	55.8168	15
NM_001113517	Arhgef7	Rho guanine nucleotide exchange factor (GEF7)	29	+	chr8	11728132	11728132	+	9.52934e-15	3.53719e-13	32.5581	15
NM_001113517	Arhgef7	Rho guanine nucleotide exchange factor (GEF7)	35	+	chr8	11728138	11728138	-	1.06297e-08	2.71378e-07	27.7602	15
NM_001113517	Arhgef7	Rho guanine nucleotide exchange factor (GEF7)	330	+	chr8	11728433	11728433	+	0.00073623	0.0082918	65.2489	15
NM_001113517	Arhgef7	Rho guanine nucleotide exchange factor (GEF7)	331	+	chr8	11728434	11728434	-	0.000637132	0.00749478	58.5428	15
NM_001113517	Arhgef7	Rho guanine nucleotide exchange factor (GEF7)	396	+	chr8	11728499	11728499	+	1.84292e-08	4.61633e-07	39.9621	15
NM_001113517	Arhgef7	Rho guanine nucleotide exchange factor (GEF7)	397	+	chr8	11728500	11728500	-	1.60362e-10	4.6164e-09	35.9046	15
NM_012000	Cln8	ceroid-lipofuscinosis, neuronal 8	369	+	chr8	14888903	14888903	+	7.67258e-28	5.6673e-26	28.9753	4
NM_012000	Cln8	ceroid-lipofuscinosis, neuronal 8	397	+	chr8	14888931	14888931	+	0.000254517	0.00370929	42.2536	4
NM_012000	Cln8	ceroid-lipofuscinosis, neuronal 8	432	+	chr8	14888966	14888966	-	6.27689e-39	7.64919e-37	38.0783	4
NM_012000	Cln8	ceroid-lipofuscinosis, neuronal 8	462	+	chr8	14888996	14888996	-	1.21646e-31	1.07946e-29	32.13	4
NM_009506	Vegfc	vascular endothelial growth factor C	-214	+	chr8	54077318	54077318	-	1.11597e-08	2.84308e-07	29.4118	16
NM_009506	Vegfc	vascular endothelial growth factor C	-30	+	chr8	54077502	54077502	-	1.64344e-10	4.72778e-09	26.3889	16
NM_009506	Vegfc	vascular endothelial growth factor C	-6	+	chr8	54077526	54077526	+	1.6729e-16	6.81352e-15	34.4828	16
NM_009506	Vegfc	vascular endothelial growth factor C	-3	+	chr8	54077529	54077529	-	3.23698e-23	1.89175e-21	39.5604	16
NM_009506	Vegfc	vascular endothelial growth factor C	3	+	chr8	54077533	54077533	+	3.4436e-23	2.00972e-21	47.1264	16
NM_009506	Vegfc	vascular endothelial growth factor C	4	+	chr8	54077534	54077534	-	2.69159e-26	1.83921e-24	44.9438	16
NM_009506	Vegfc	vascular endothelial growth factor C	9	+	chr8	54077539	54077539	+	1.07866e-12	3.54333e-11	26.4368	16
NM_009506	Vegfc	vascular endothelial growth factor C	10	+	chr8	54077540	54077540	-	1.01976e-25	6.74168e-24	43.4783	16
NM_009506	Vegfc	vascular endothelial growth factor C	21	+	chr8	54077551	54077551	-	2.60796e-15	9.99707e-14	26.6667	16
NM_009506	Vegfc	vascular endothelial growth factor C	112	+	chr8	54077642	54077642	-	3.10655e-98	2.35123e-95	79.4737	16
NM_009506	Vegfc	vascular endothelial growth factor C	115	+	chr8	54077645	54077645	-	2.2846e-51	4.48888e-49	48.1865	16
NM_009506	Vegfc	vascular endothelial growth factor C	122	+	chr8	54077652	54077652	-	3.10924e-50	5.80505e-48	48.6784	16
NM_009506	Vegfc	vascular endothelial growth factor C	148	+	chr8	54077678	54077678	+	0.000770479	0.00855929	52.1241	16
NM_009506	Vegfc	vascular endothelial growth factor C	207	+	chr8	54077737	54077737	-	0.000370008	0.0049916	32.5184	16
NM_009506	Vegfc	vascular endothelial growth factor C	217	+	chr8	54077747	54077747	-	1.17459e-66	3.70555e-64	61.0526	16
NM_009506	Vegfc	vascular endothelial growth factor C	222	+	chr8	54077752	54077752	-	1.25391e-26	8.75612e-25	28.3411	16
NM_009390	Tll1	tolloid-like	399	-	chr8	64205595	64205595	+	0.000945798	0.00990271	83.4009	5
NM_009390	Tll1	tolloid-like	318	-	chr8	64205676	64205676	+	4.75379e-05	0.000872587	30.4532	5
NM_009390	Tll1	tolloid-like	138	-	chr8	64205856	64205856	-	1.41804e-11	4.36348e-10	26.1717	5
NM_009390	Tll1	tolloid-like	100	-	chr8	64205894	64205894	+	0.000737519	0.00830243	49.9728	5
NM_009390	Tll1	tolloid-like	18	-	chr8	64205976	64205976	-	4.29863e-15	1.62782e-13	43.1544	5
NM_001252623	Csgalnact1	chondroitin sulfate N-acetylgalactosaminyltransferase 1	128	-	chr8	68735019	68735019	-	7.87313e-20	3.81627e-18	56.3258	4
NM_172753	Csgalnact1	chondroitin sulfate N-acetylgalactosaminyltransferase 1	0	-	chr8	68735147	68735147	-	1.34337e-32	1.24169e-30	41.7022	4
NM_172753	Csgalnact1	chondroitin sulfate N-acetylgalactosaminyltransferase 1	-20	-	chr8	68735165	68735165	+	0.000529654	0.00653482	65.0317	4
NM_172753	Csgalnact1	chondroitin sulfate N-acetylgalactosaminyltransferase 1	-21	-	chr8	68735166	68735166	-	0.000225372	0.00336384	64.1318	4
NM_177378	Rnf150	ring finger protein 150	373	+	chr8	82863727	82863727	+	1.82639e-12	5.92575e-11	38.5107	5
NM_177378	Rnf150	ring finger protein 150	374	+	chr8	82863728	82863728	-	4.18926e-21	2.19108e-19	56.2839	5
NM_177378	Rnf150	ring finger protein 150	386	+	chr8	82863740	82863740	+	4.77007e-47	8.07515e-45	74.796	5
NM_177378	Rnf150	ring finger protein 150	391	+	chr8	82863745	82863745	-	0.000755654	0.00844509	56.5628	5
NM_177378	Rnf150	ring finger protein 150	425	+	chr8	82863779	82863779	+	0.000728308	0.00822672	54.635	5
NM_001111304	Tbc1d9	TBC1 domain family, member 9	94	+	chr8	83165444	83165444	-	0.000505011	0.00629742	67.4955	15
NM_001111304	Tbc1d9	TBC1 domain family, member 9	141	+	chr8	83165491	83165491	+	0.000370491	0.00499651	56.5524	15
NM_001111304	Tbc1d9	TBC1 domain family, member 9	210	+	chr8	83165560	83165560	-	0.000524028	0.00647951	47.3594	15
NM_001111304	Tbc1d9	TBC1 domain family, member 9	226	+	chr8	83165576	83165576	-	4.07375e-26	2.75247e-24	34.0306	15
NM_001111304	Tbc1d9	TBC1 domain family, member 9	264	+	chr8	83165614	83165614	-	5.51162e-31	4.71969e-29	80.0107	15
NM_001111304	Tbc1d9	TBC1 domain family, member 9	276	+	chr8	83165626	83165626	-	1.18695e-11	3.66777e-10	40.3996	15
NM_001111304	Tbc1d9	TBC1 domain family, member 9	277	+	chr8	83165627	83165627	+	7.93497e-07	1.76288e-05	29.078	15
NM_001111304	Tbc1d9	TBC1 domain family, member 9	283	+	chr8	83165633	83165633	+	1.20918e-33	1.16754e-31	86.9572	15
NM_001111304	Tbc1d9	TBC1 domain family, member 9	299	+	chr8	83165649	83165649	+	5.6685e-09	1.4753e-07	31.1828	15
NM_001111304	Tbc1d9	TBC1 domain family, member 9	308	+	chr8	83165658	83165658	+	8.56869e-34	8.33078e-32	43.3333	15
NM_001111304	Tbc1d9	TBC1 domain family, member 9	329	+	chr8	83165679	83165679	+	8.65721e-65	2.61857e-62	79.5614	15
NM_001111304	Tbc1d9	TBC1 domain family, member 9	332	+	chr8	83165682	83165682	+	5.68897e-05	0.00102803	90.6613	15
NM_001111304	Tbc1d9	TBC1 domain family, member 9	349	+	chr8	83165699	83165699	+	1.4998e-17	6.4559e-16	33.7942	15
NM_001111304	Tbc1d9	TBC1 domain family, member 9	433	+	chr8	83165783	83165783	-	0.000183948	0.00285172	91.1765	15
NM_001111304	Tbc1d9	TBC1 domain family, member 9	451	+	chr8	83165801	83165801	-	1.1569e-14	4.27831e-13	26.9231	15
NM_027823	Arhgap42	Rho GTPase activating protein 42	267	-	chr9	9238747	9238747	+	0.0006408	0.00752271	57.839	15
NM_027823	Arhgap42	Rho GTPase activating protein 42	187	-	chr9	9238827	9238827	-	3.29659e-05	0.000621743	87.0994	15
NM_027823	Arhgap42	Rho GTPase activating protein 42	181	-	chr9	9238833	9238833	-	0.000284844	0.00406287	29.3144	15
NM_027823	Arhgap42	Rho GTPase activating protein 42	173	-	chr9	9238841	9238841	-	0.0001185	0.00196913	40.3756	15
NM_027823	Arhgap42	Rho GTPase activating protein 42	161	-	chr9	9238853	9238853	-	0.000221763	0.00332143	83.3196	15
NM_027823	Arhgap42	Rho GTPase activating protein 42	146	-	chr9	9238868	9238868	-	0.000272533	0.00392308	35.6248	15
NM_027823	Arhgap42	Rho GTPase activating protein 42	139	-	chr9	9238875	9238875	-	7.17191e-115	8.34809e-112	64.3148	15
NM_027823	Arhgap42	Rho GTPase activating protein 42	88	-	chr9	9238926	9238926	+	3.85652e-46	6.28892e-44	41.2723	15
NM_027823	Arhgap42	Rho GTPase activating protein 42	71	-	chr9	9238943	9238943	+	6.09611e-46	9.81776e-44	32.5631	15
NM_027823	Arhgap42	Rho GTPase activating protein 42	62	-	chr9	9238952	9238952	+	0.000228809	0.0034064	29.1892	15
NM_027823	Arhgap42	Rho GTPase activating protein 42	-58	-	chr9	9239070	9239070	-	0.000190181	0.00293032	59.027	15
NM_027823	Arhgap42	Rho GTPase activating protein 42	-70	-	chr9	9239082	9239082	-	0.000781509	0.00865221	27.8394	15
NM_027823	Arhgap42	Rho GTPase activating protein 42	-86	-	chr9	9239098	9239098	-	9.52924e-34	9.24867e-32	36.4661	15
NM_027823	Arhgap42	Rho GTPase activating protein 42	-92	-	chr9	9239104	9239104	-	1.69681e-47	2.91637e-45	44.1406	15
NM_027823	Arhgap42	Rho GTPase activating protein 42	-97	-	chr9	9239109	9239109	-	8.12312e-38	9.44878e-36	35.4962	15
NM_001129787	Igsf9b	immunoglobulin superfamily, member 9B	56	+	chr9	27299282	27299282	-	2.22061e-16	8.99217e-15	32.6531	3
NM_001129787	Igsf9b	immunoglobulin superfamily, member 9B	71	+	chr9	27299297	27299297	+	1.40353e-17	6.0554e-16	26.0417	3
NM_001129787	Igsf9b	immunoglobulin superfamily, member 9B	95	+	chr9	27299321	27299321	-	3.94185e-21	2.0668e-19	40.5229	3
NM_001024139	Adamts15	a disintegrin-like and metallopeptidase (reprolysin type) with thrombospondin type 1 motif, 15	212	-	chr9	30922241	30922241	-	0.000233437	0.00346095	69.8289	3
NM_001024139	Adamts15	a disintegrin-like and metallopeptidase (reprolysin type) with thrombospondin type 1 motif, 15	205	-	chr9	30922248	30922248	+	1.5518e-11	4.75773e-10	54.3478	3
NM_001024139	Adamts15	a disintegrin-like and metallopeptidase (reprolysin type) with thrombospondin type 1 motif, 15	162	-	chr9	30922291	30922291	+	0.00067743	0.00783006	77.3329	3
NM_011176	St14	suppression of tumorigenicity 14 (colon carcinoma)	467	-	chr9	31131333	31131333	+	0.000837729	0.00908513	61.9792	6
NM_011176	St14	suppression of tumorigenicity 14 (colon carcinoma)	419	-	chr9	31131381	31131381	+	3.2903e-21	1.73218e-19	49.5881	6
NM_011176	St14	suppression of tumorigenicity 14 (colon carcinoma)	418	-	chr9	31131382	31131382	-	0.000579796	0.00698436	56.3445	6
NM_011176	St14	suppression of tumorigenicity 14 (colon carcinoma)	342	-	chr9	31131458	31131458	+	0.000816345	0.00893242	49.9421	6
NM_011176	St14	suppression of tumorigenicity 14 (colon carcinoma)	89	-	chr9	31131711	31131711	-	0.000597845	0.0071472	37.4464	6
NM_011176	St14	suppression of tumorigenicity 14 (colon carcinoma)	-114	-	chr9	31131912	31131912	+	1.30402e-06	2.8454e-05	42.5532	6
NM_013800	Barx2	BarH-like homeobox 2	399	-	chr9	31912887	31912887	-	1.16515e-36	1.2989e-34	79.1909	4
NM_013800	Barx2	BarH-like homeobox 2	392	-	chr9	31912894	31912894	-	2.31857e-21	1.23369e-19	58.037	4
NM_013800	Barx2	BarH-like homeobox 2	99	-	chr9	31913187	31913187	-	4.07116e-48	7.16507e-46	75.5791	4
NM_013800	Barx2	BarH-like homeobox 2	-187	-	chr9	31913471	31913471	+	0.000522345	0.00646124	62.8449	4
NM_001311076	Lingo1	leucine rich repeat and Ig domain containing 1	-126	-	chr9	56635773	56635773	-	3.29466e-06	6.9483e-05	27.4851	4
NM_001311076	Lingo1	leucine rich repeat and Ig domain containing 1	-131	-	chr9	56635778	56635778	+	2.13493e-26	1.46775e-24	56.3547	4
NM_001311076	Lingo1	leucine rich repeat and Ig domain containing 1	-132	-	chr9	56635779	56635779	-	2.36063e-07	5.46763e-06	26.362	4
NM_001311076	Lingo1	leucine rich repeat and Ig domain containing 1	-219	-	chr9	56635866	56635866	-	0.000699835	0.00800705	58.0453	4
NM_001081192	Hcn4	hyperpolarization-activated, cyclic nucleotide-gated K+ 4	-331	+	chr9	58823181	58823181	+	0.000786028	0.00869198	45.3491	4
NM_001081192	Hcn4	hyperpolarization-activated, cyclic nucleotide-gated K+ 4	-313	+	chr9	58823199	58823199	+	0.000686465	0.00790108	48.7133	4
NM_001081192	Hcn4	hyperpolarization-activated, cyclic nucleotide-gated K+ 4	-113	+	chr9	58823399	58823399	+	9.69852e-13	3.19835e-11	33.0711	4
NM_001081192	Hcn4	hyperpolarization-activated, cyclic nucleotide-gated K+ 4	152	+	chr9	58823662	58823662	+	7.3982e-18	3.24077e-16	56.4786	4
NM_172446	Skor1	SKI family transcriptional corepressor 1	30	-	chr9	63146951	63146951	+	2.99752e-50	5.62134e-48	72.6419	3
NM_001163758	Skor1	SKI family transcriptional corepressor 1	55	-	chr9	63148907	63148907	-	2.57403e-09	6.86653e-08	27.7885	3
NM_001163758	Skor1	SKI family transcriptional corepressor 1	44	-	chr9	63148918	63148918	+	1.14754e-08	2.92173e-07	30.5075	3
NM_001134399	Megf11	multiple EGF-like-domains 11	460	+	chr9	64386084	64386084	+	0.00064818	0.00758614	56.6555	3
NM_001134399	Megf11	multiple EGF-like-domains 11	462	+	chr9	64386086	64386086	+	0.000684485	0.00788421	87.1626	3
NM_001134399	Megf11	multiple EGF-like-domains 11	464	+	chr9	64386088	64386088	+	0.000180298	0.00280519	73.8121	3
NM_001037907	Ripply2	ripply transcriptional repressor 2	-118	+	chr9	87015419	87015419	+	0.0007531	0.00842613	58.1273	6
NM_001037907	Ripply2	ripply transcriptional repressor 2	-116	+	chr9	87015421	87015421	+	0.000620086	0.00733669	45.815	6
NM_001037907	Ripply2	ripply transcriptional repressor 2	-109	+	chr9	87015428	87015428	+	0.000519334	0.00643373	71.4072	6
NM_001037907	Ripply2	ripply transcriptional repressor 2	63	+	chr9	87015598	87015598	-	0.000245557	0.00360517	62.188	6
NM_001037907	Ripply2	ripply transcriptional repressor 2	65	+	chr9	87015600	87015600	-	0.000373253	0.00502574	47.7801	6
NM_001037907	Ripply2	ripply transcriptional repressor 2	153	+	chr9	87015688	87015688	-	1.35562e-07	3.19867e-06	27.2187	6
NM_024291	Ky	kyphoscoliosis peptidase	-136	+	chr9	102506002	102506002	+	3.64433e-09	9.61829e-08	25.9884	6
NM_024291	Ky	kyphoscoliosis peptidase	-17	+	chr9	102506121	102506121	-	2.01935e-22	1.13344e-20	47.3036	6
NM_024291	Ky	kyphoscoliosis peptidase	67	+	chr9	102506203	102506203	-	6.10438e-35	6.23288e-33	59.6591	6
NM_024291	Ky	kyphoscoliosis peptidase	74	+	chr9	102506210	102506210	-	0.000231193	0.00343431	57.1584	6
NM_024291	Ky	kyphoscoliosis peptidase	77	+	chr9	102506213	102506213	-	1.45037e-09	3.93304e-08	31.5422	6
NM_024291	Ky	kyphoscoliosis peptidase	93	+	chr9	102506229	102506229	-	0.000772737	0.00857535	49.3823	6
NM_153413	Dock3	dedicator of cyto-kinesis 3	496	-	chr9	107231414	107231414	+	1.57159e-22	8.86242e-21	31.8182	32
NM_153413	Dock3	dedicator of cyto-kinesis 3	340	-	chr9	107231570	107231570	-	0.000551551	0.0067301	51.4014	32
NM_153413	Dock3	dedicator of cyto-kinesis 3	289	-	chr9	107231621	107231621	+	6.02104e-40	7.62364e-38	46.2121	32
NM_153413	Dock3	dedicator of cyto-kinesis 3	288	-	chr9	107231622	107231622	-	5.31414e-48	9.3138e-46	49.2764	32
NM_153413	Dock3	dedicator of cyto-kinesis 3	263	-	chr9	107231647	107231647	-	3.14355e-36	3.42302e-34	41.9827	32
NM_153413	Dock3	dedicator of cyto-kinesis 3	221	-	chr9	107231689	107231689	+	5.65444e-21	2.92927e-19	25.0282	32
NM_153413	Dock3	dedicator of cyto-kinesis 3	203	-	chr9	107231707	107231707	+	4.55233e-36	4.91267e-34	36.9565	32
NM_153413	Dock3	dedicator of cyto-kinesis 3	127	-	chr9	107231783	107231783	-	2.78407e-73	1.05755e-70	53.0259	32
NM_153413	Dock3	dedicator of cyto-kinesis 3	121	-	chr9	107231789	107231789	-	5.03962e-70	1.75379e-67	52.2889	32
NM_153413	Dock3	dedicator of cyto-kinesis 3	119	-	chr9	107231791	107231791	-	0.000175252	0.00273981	44.4444	32
NM_153413	Dock3	dedicator of cyto-kinesis 3	116	-	chr9	107231794	107231794	-	0.000223562	0.00334215	46.6102	32
NM_153413	Dock3	dedicator of cyto-kinesis 3	113	-	chr9	107231797	107231797	-	0.000505578	0.00630219	45.3521	32
NM_153413	Dock3	dedicator of cyto-kinesis 3	109	-	chr9	107231801	107231801	-	0.00019658	0.00300941	58.8204	32
NM_153413	Dock3	dedicator of cyto-kinesis 3	93	-	chr9	107231817	107231817	-	0.000243402	0.00357882	42.285	32
NM_153413	Dock3	dedicator of cyto-kinesis 3	80	-	chr9	107231830	107231830	+	1.65716e-24	1.034e-22	33.0049	32
NM_153413	Dock3	dedicator of cyto-kinesis 3	38	-	chr9	107231872	107231872	+	0.000594767	0.0071215	55.4225	32
NM_153413	Dock3	dedicator of cyto-kinesis 3	37	-	chr9	107231873	107231873	-	0.000611851	0.00727241	44.2309	32
NM_153413	Dock3	dedicator of cyto-kinesis 3	32	-	chr9	107231878	107231878	+	0.000619903	0.00733608	32.0197	32
NM_153413	Dock3	dedicator of cyto-kinesis 3	22	-	chr9	107231888	107231888	-	5.61447e-20	2.74351e-18	30.8411	32
NM_153413	Dock3	dedicator of cyto-kinesis 3	-21	-	chr9	107231929	107231929	+	3.95979e-26	2.67762e-24	38.9344	32
NM_153413	Dock3	dedicator of cyto-kinesis 3	-25	-	chr9	107231933	107231933	+	3.21328e-24	1.97357e-22	36.6667	32
NM_153413	Dock3	dedicator of cyto-kinesis 3	-35	-	chr9	107231943	107231943	+	4.47492e-46	7.25529e-44	62.0833	32
NM_153413	Dock3	dedicator of cyto-kinesis 3	-37	-	chr9	107231945	107231945	+	0.000708869	0.00808179	54.5071	32
NM_153413	Dock3	dedicator of cyto-kinesis 3	-39	-	chr9	107231947	107231947	+	2.27088e-44	3.48753e-42	59.6708	32
NM_153413	Dock3	dedicator of cyto-kinesis 3	-41	-	chr9	107231949	107231949	+	7.6089e-64	2.22956e-61	77.863	32
NM_153413	Dock3	dedicator of cyto-kinesis 3	-49	-	chr9	107231957	107231957	+	2.62766e-39	3.25621e-37	54.3568	32
NM_153413	Dock3	dedicator of cyto-kinesis 3	-55	-	chr9	107231963	107231963	-	7.49797e-22	4.07833e-20	40.7186	32
NM_153413	Dock3	dedicator of cyto-kinesis 3	-57	-	chr9	107231965	107231965	+	0.00015944	0.00252964	71.8631	32
NM_153413	Dock3	dedicator of cyto-kinesis 3	-58	-	chr9	107231966	107231966	-	0.00071276	0.00810709	59.7856	32
NM_153413	Dock3	dedicator of cyto-kinesis 3	-71	-	chr9	107231979	107231979	-	1.37303e-40	1.79365e-38	64.8927	32
NM_153413	Dock3	dedicator of cyto-kinesis 3	-85	-	chr9	107231993	107231993	-	1.04661e-15	4.09568e-14	26.699	32
NM_153413	Dock3	dedicator of cyto-kinesis 3	-105	-	chr9	107232013	107232013	-	0.000501441	0.00626866	57.6763	32
NM_001174049	Cacna2d2	calcium channel, voltage-dependent, alpha 2/delta subunit 2	-194	+	chr9	107399686	107399686	-	7.90187e-35	8.01488e-33	50.9186	5
NM_001174047	Cacna2d2	calcium channel, voltage-dependent, alpha 2/delta subunit 2	43	+	chr9	107399921	107399921	-	5.93172e-23	3.42509e-21	38.2713	5
NM_001174047	Cacna2d2	calcium channel, voltage-dependent, alpha 2/delta subunit 2	374	+	chr9	107400252	107400252	-	2.03154e-07	4.72161e-06	36.4976	5
NM_001174047	Cacna2d2	calcium channel, voltage-dependent, alpha 2/delta subunit 2	458	+	chr9	107400336	107400336	-	0.000222168	0.00332571	64.5427	5
NM_001174047	Cacna2d2	calcium channel, voltage-dependent, alpha 2/delta subunit 2	469	+	chr9	107400347	107400347	+	6.55927e-10	1.82054e-08	31.7963	5
NM_080437	Celsr3	cadherin, EGF LAG seven-pass G-type receptor 3	-244	+	chr9	108826076	108826076	+	0.000663019	0.00771116	44.3452	5
NM_080437	Celsr3	cadherin, EGF LAG seven-pass G-type receptor 3	-237	+	chr9	108826083	108826083	+	8.35014e-05	0.00145008	77.0119	5
NM_080437	Celsr3	cadherin, EGF LAG seven-pass G-type receptor 3	-236	+	chr9	108826084	108826084	-	5.39036e-41	7.18062e-39	65.7075	5
NM_080437	Celsr3	cadherin, EGF LAG seven-pass G-type receptor 3	-230	+	chr9	108826090	108826090	-	2.78387e-57	6.65526e-55	76.9697	5
NM_080437	Celsr3	cadherin, EGF LAG seven-pass G-type receptor 3	-60	+	chr9	108826260	108826260	+	1.29771e-07	3.06804e-06	30.2731	5
NR_015610	9530059O14Rik	RIKEN cDNA 9530059O14 gene	-202	+	chr9	122572299	122572299	+	2.57444e-05	0.00049343	31.1594	19
NR_015610	9530059O14Rik	RIKEN cDNA 9530059O14 gene	-150	+	chr9	122572351	122572351	-	1.10079e-23	6.59303e-22	37.8483	19
NR_015610	9530059O14Rik	RIKEN cDNA 9530059O14 gene	-148	+	chr9	122572353	122572353	-	0.000895769	0.00953204	40.6103	19
NR_015610	9530059O14Rik	RIKEN cDNA 9530059O14 gene	-109	+	chr9	122572392	122572392	+	1.7646e-13	6.11433e-12	35.4877	19
NR_015610	9530059O14Rik	RIKEN cDNA 9530059O14 gene	-70	+	chr9	122572431	122572431	+	6.77397e-14	2.40141e-12	28.0303	19
NR_015610	9530059O14Rik	RIKEN cDNA 9530059O14 gene	-12	+	chr9	122572489	122572489	-	1.15023e-17	4.97783e-16	37.5	19
NR_015610	9530059O14Rik	RIKEN cDNA 9530059O14 gene	-7	+	chr9	122572494	122572494	-	2.40316e-19	1.12887e-17	40	19
NR_015610	9530059O14Rik	RIKEN cDNA 9530059O14 gene	-3	+	chr9	122572498	122572498	-	2.54135e-17	1.08234e-15	35.5372	19
NR_015610	9530059O14Rik	RIKEN cDNA 9530059O14 gene	3	+	chr9	122572502	122572502	-	1.73597e-21	9.29559e-20	43.2203	19
NR_015610	9530059O14Rik	RIKEN cDNA 9530059O14 gene	7	+	chr9	122572506	122572506	-	1.42637e-15	5.54577e-14	36.7829	19
NR_015610	9530059O14Rik	RIKEN cDNA 9530059O14 gene	11	+	chr9	122572510	122572510	-	3.73396e-18	1.66153e-16	36.8852	19
NR_015610	9530059O14Rik	RIKEN cDNA 9530059O14 gene	17	+	chr9	122572516	122572516	-	3.05063e-19	1.42548e-17	38.843	19
NR_015610	9530059O14Rik	RIKEN cDNA 9530059O14 gene	20	+	chr9	122572519	122572519	-	2.18985e-17	9.35939e-16	35.5932	19
NR_015610	9530059O14Rik	RIKEN cDNA 9530059O14 gene	22	+	chr9	122572521	122572521	-	3.82243e-16	1.52807e-14	37.4859	19
NR_015610	9530059O14Rik	RIKEN cDNA 9530059O14 gene	32	+	chr9	122572531	122572531	-	1.82449e-09	4.91755e-08	29.4303	19
NR_015610	9530059O14Rik	RIKEN cDNA 9530059O14 gene	80	+	chr9	122572579	122572579	+	0.000741954	0.00833568	60.2837	19
NR_015610	9530059O14Rik	RIKEN cDNA 9530059O14 gene	82	+	chr9	122572581	122572581	+	0.000529763	0.0065353	59.2857	19
NR_015610	9530059O14Rik	RIKEN cDNA 9530059O14 gene	109	+	chr9	122572608	122572608	+	0.000934133	0.00981711	58.3942	19
ns	9530059O14Rik	RIKEN cDNA 9530059O14 gene	151	+	chr9	122572650	122572650	+	3.28359e-10	9.26918e-09	33.3333	19
*	Aff2	AF4/FMR2 family, member 2	221	+	chrX	69360550	69360550	+	0.000858474	0.00924712	39.1058	3
*	Aff2	AF4/FMR2 family, member 2	222	+	chrX	69360551	69360551	-	8.22059e-10	2.26415e-08	27.2224	3
NM_008032	Aff2	AF4/FMR2 family, member 2	317	+	chrX	69360646	69360646	-	1.6581e-12	5.39426e-11	62.6667	3

## Sheet: min3cpgs_prom500_hypo_a
Hypomethylated genes - melan-a vs. 4C
RefSeq_id	gene_symbol	gene_name	distance_to_TSS	TSS_strand	chr	start	end	CpG_strand	pvalue	qvalue	difference_of_methylation	number_of_CpGs
NM_133832	Rdh10	retinol dehydrogenase 10 (all-trans)	306	+	chr1	16106186	16106186	-	0.000388452	0.00549152	-75.9303	12
NM_133832	Rdh10	retinol dehydrogenase 10 (all-trans)	310	+	chr1	16106190	16106190	-	0.000319968	0.00473275	-59.8207	12
NM_133832	Rdh10	retinol dehydrogenase 10 (all-trans)	319	+	chr1	16106199	16106199	+	0.000250269	0.00390201	-82.4819	12
NM_133832	Rdh10	retinol dehydrogenase 10 (all-trans)	347	+	chr1	16106227	16106227	-	0.000459397	0.00623406	-65.6226	12
NM_133832	Rdh10	retinol dehydrogenase 10 (all-trans)	379	+	chr1	16106259	16106259	-	0.000306251	0.00457671	-83.0599	12
NM_133832	Rdh10	retinol dehydrogenase 10 (all-trans)	390	+	chr1	16106270	16106270	+	4.83725e-05	0.000978783	-82.4477	12
NM_133832	Rdh10	retinol dehydrogenase 10 (all-trans)	391	+	chr1	16106271	16106271	-	3.52589e-05	0.000735206	-94.7839	12
NM_133832	Rdh10	retinol dehydrogenase 10 (all-trans)	403	+	chr1	16106283	16106283	+	9.2486e-05	0.00172727	-90.5594	12
NM_133832	Rdh10	retinol dehydrogenase 10 (all-trans)	407	+	chr1	16106287	16106287	+	3.39798e-99	1.94401e-96	-64.5629	12
NM_133832	Rdh10	retinol dehydrogenase 10 (all-trans)	410	+	chr1	16106290	16106290	+	4.29913e-05	0.000880106	-95.6173	12
NM_133832	Rdh10	retinol dehydrogenase 10 (all-trans)	467	+	chr1	16106347	16106347	+	1.2233e-46	1.85682e-44	-76.7232	12
NM_133832	Rdh10	retinol dehydrogenase 10 (all-trans)	468	+	chr1	16106348	16106348	-	0.000834723	0.00968336	-75.1466	12
NM_020604	Jph1	junctophilin 1	140	-	chr1	17097750	17097750	+	7.17636e-08	2.00393e-06	-26.702	5
NM_020604	Jph1	junctophilin 1	50	-	chr1	17097840	17097840	+	4.25637e-17	2.08816e-15	-26.4317	5
NM_020604	Jph1	junctophilin 1	-32	-	chr1	17097920	17097920	+	1.33891e-08	3.95144e-07	-38.4265	5
NM_020604	Jph1	junctophilin 1	-100	-	chr1	17097988	17097988	+	5.59812e-14	2.32184e-12	-56.2761	5
NM_020604	Jph1	junctophilin 1	-118	-	chr1	17098006	17098006	+	3.15879e-11	1.11322e-09	-57.104	5
NM_028829	Paqr8	progestin and adipoQ receptor family member VIII	311	+	chr1	20890931	20890931	-	7.48779e-68	2.03114e-65	-54.3839	4
NM_028829	Paqr8	progestin and adipoQ receptor family member VIII	354	+	chr1	20890974	20890974	-	0.000396409	0.00557873	-71.7937	4
NM_028829	Paqr8	progestin and adipoQ receptor family member VIII	360	+	chr1	20890980	20890980	+	6.17417e-05	0.00121625	-71.991	4
NM_028829	Paqr8	progestin and adipoQ receptor family member VIII	382	+	chr1	20891002	20891002	+	1.42044e-42	1.89975e-40	-31.4849	4
NM_026604	Fam135a	family with sequence similarity 135, member A	-112	-	chr1	24100452	24100452	-	3.64281e-14	1.52646e-12	-35.4765	4
NM_026604	Fam135a	family with sequence similarity 135, member A	-179	-	chr1	24100519	24100519	+	4.80178e-29	3.97736e-27	-27.027	4
NM_026604	Fam135a	family with sequence similarity 135, member A	-204	-	chr1	24100544	24100544	-	0.000214152	0.00344941	-46.2963	4
NM_026604	Fam135a	family with sequence similarity 135, member A	-206	-	chr1	24100546	24100546	-	0.000347927	0.00504956	-43.9252	4
NM_011206	Ptpn18	protein tyrosine phosphatase, non-receptor type 18	415	+	chr1	34460159	34460159	-	6.98499e-57	1.42238e-54	-70.6805	6
NM_011206	Ptpn18	protein tyrosine phosphatase, non-receptor type 18	428	+	chr1	34460172	34460172	+	0.000278569	0.00424941	-68.4029	6
NM_011206	Ptpn18	protein tyrosine phosphatase, non-receptor type 18	463	+	chr1	34460207	34460207	+	0.000798665	0.00938433	-74.4475	6
NM_011206	Ptpn18	protein tyrosine phosphatase, non-receptor type 18	464	+	chr1	34460208	34460208	-	3.97975e-78	1.41004e-75	-74.3719	6
NM_011206	Ptpn18	protein tyrosine phosphatase, non-receptor type 18	466	+	chr1	34460210	34460210	+	1.58072e-23	1.04188e-21	-54.6934	6
NM_011206	Ptpn18	protein tyrosine phosphatase, non-receptor type 18	490	+	chr1	34460234	34460234	-	2.82219e-11	9.97988e-10	-26.8169	6
NM_172652	Kansl3	KAT8 regulatory NSL complex subunit 3	-114	-	chr1	36369294	36369294	+	0.000779403	0.00921821	-51.4972	3
NM_172652	Kansl3	KAT8 regulatory NSL complex subunit 3	-116	-	chr1	36369296	36369296	+	0.000801482	0.00940827	-41.044	3
NM_172652	Kansl3	KAT8 regulatory NSL complex subunit 3	-118	-	chr1	36369298	36369298	+	2.2963e-16	1.0839e-14	-37.2221	3
NM_001290814	Aff3	AF4/FMR2 family, member 3	-476	-	chr1	38627719	38627719	-	7.58122e-18	3.85413e-16	-27.6384	3
NM_001290814	Aff3	AF4/FMR2 family, member 3	-488	-	chr1	38627731	38627731	+	7.66016e-21	4.50166e-19	-44.9417	3
NM_001290814	Aff3	AF4/FMR2 family, member 3	-493	-	chr1	38627736	38627736	+	1.69665e-23	1.11656e-21	-47.7456	3
NM_145142	Chst10	carbohydrate sulfotransferase 10	216	-	chr1	38897945	38897945	-	1.64776e-09	5.18233e-08	-33.59	5
NM_145142	Chst10	carbohydrate sulfotransferase 10	163	-	chr1	38897998	38897998	+	2.42777e-18	1.2661e-16	-42.1267	5
NM_145142	Chst10	carbohydrate sulfotransferase 10	158	-	chr1	38898003	38898003	+	0.000254719	0.00395726	-55.6644	5
NM_145142	Chst10	carbohydrate sulfotransferase 10	56	-	chr1	38898105	38898105	+	1.32217e-11	4.76794e-10	-40.3878	5
NM_145142	Chst10	carbohydrate sulfotransferase 10	55	-	chr1	38898106	38898106	-	3.78642e-10	1.24142e-08	-35.1885	5
NM_170597	Creg2	cellular repressor of E1A-stimulated genes 2	491	-	chr1	39650692	39650692	+	1.39781e-17	7.02307e-16	-41.9446	11
NM_170597	Creg2	cellular repressor of E1A-stimulated genes 2	475	-	chr1	39650708	39650708	-	3.14634e-14	1.32213e-12	-28.0788	11
NM_170597	Creg2	cellular repressor of E1A-stimulated genes 2	423	-	chr1	39650760	39650760	+	0.000403628	0.00565559	-41.6171	11
NM_170597	Creg2	cellular repressor of E1A-stimulated genes 2	344	-	chr1	39650839	39650839	-	6.59519e-24	4.41545e-22	-32.1588	11
NM_170597	Creg2	cellular repressor of E1A-stimulated genes 2	338	-	chr1	39650845	39650845	-	8.31809e-31	7.38159e-29	-37.4559	11
NM_170597	Creg2	cellular repressor of E1A-stimulated genes 2	255	-	chr1	39650928	39650928	+	1.73959e-33	1.69759e-31	-43.4065	11
NM_170597	Creg2	cellular repressor of E1A-stimulated genes 2	228	-	chr1	39650955	39650955	+	1.55185e-27	1.21227e-25	-40.8635	11
NM_170597	Creg2	cellular repressor of E1A-stimulated genes 2	226	-	chr1	39650957	39650957	+	2.96645e-36	3.19896e-34	-48.8	11
NM_170597	Creg2	cellular repressor of E1A-stimulated genes 2	216	-	chr1	39650967	39650967	+	0.000352218	0.00509575	-44.1853	11
NM_170597	Creg2	cellular repressor of E1A-stimulated genes 2	170	-	chr1	39651013	39651013	-	0.000432303	0.0059531	-40.1508	11
NM_170597	Creg2	cellular repressor of E1A-stimulated genes 2	167	-	chr1	39651016	39651016	-	0.000618155	0.00777653	-42.0204	11
NM_001252201	Map4k4	mitogen-activated protein kinase kinase kinase kinase 4	-419	+	chr1	39900494	39900494	-	2.34836e-20	1.34876e-18	-38.4615	6
NM_001252201	Map4k4	mitogen-activated protein kinase kinase kinase kinase 4	-322	+	chr1	39900591	39900591	+	4.0876e-115	3.40766e-112	-81.6411	6
NM_001252201	Map4k4	mitogen-activated protein kinase kinase kinase kinase 4	-317	+	chr1	39900596	39900596	+	0.000161273	0.0027458	-86.0808	6
NM_001252201	Map4k4	mitogen-activated protein kinase kinase kinase kinase 4	-312	+	chr1	39900601	39900601	+	8.50188e-96	4.48299e-93	-77.3034	6
NM_001252201	Map4k4	mitogen-activated protein kinase kinase kinase kinase 4	-290	+	chr1	39900623	39900623	+	6.86568e-05	0.00133423	-79.1345	6
NM_001252201	Map4k4	mitogen-activated protein kinase kinase kinase kinase 4	-289	+	chr1	39900624	39900624	-	4.71712e-101	2.80807e-98	-75.071	6
NM_001123382	Il1r1	interleukin 1 receptor, type I	-155	+	chr1	40266431	40266431	+	0.000241322	0.00379303	-76.4992	7
NM_001123382	Il1r1	interleukin 1 receptor, type I	-124	+	chr1	40266462	40266462	+	0.000520812	0.00684552	-71.7925	7
NM_001123382	Il1r1	interleukin 1 receptor, type I	226	+	chr1	40266810	40266810	+	0.000328048	0.00482751	-69.6003	7
NM_001123382	Il1r1	interleukin 1 receptor, type I	235	+	chr1	40266819	40266819	+	0.000117386	0.00211373	-80.3344	7
NM_001123382	Il1r1	interleukin 1 receptor, type I	236	+	chr1	40266820	40266820	-	0.000172246	0.002895	-74.5763	7
NM_001123382	Il1r1	interleukin 1 receptor, type I	246	+	chr1	40266830	40266830	+	7.54224e-05	0.00144817	-96.0631	7
NM_001123382	Il1r1	interleukin 1 receptor, type I	247	+	chr1	40266831	40266831	-	0.000114056	0.00206277	-95.0578	7
NM_172499	Mfsd9	major facilitator superfamily domain containing 9	138	-	chr1	40790520	40790520	-	1.73405e-35	1.81004e-33	-34.9206	5
NM_172499	Mfsd9	major facilitator superfamily domain containing 9	97	-	chr1	40790561	40790561	-	9.2081e-05	0.0017207	-77.8266	5
NM_172499	Mfsd9	major facilitator superfamily domain containing 9	89	-	chr1	40790569	40790569	+	2.08078e-18	1.08957e-16	-45.9016	5
NM_172499	Mfsd9	major facilitator superfamily domain containing 9	71	-	chr1	40790587	40790587	+	8.86376e-14	3.63576e-12	-34.4262	5
NM_172499	Mfsd9	major facilitator superfamily domain containing 9	70	-	chr1	40790588	40790588	-	5.08576e-14	2.11422e-12	-39.5833	5
NM_010212	Fhl2	four and a half LIM domains 2	358	-	chr1	43163604	43163604	+	0.00020148	0.00328845	-62.1052	34
NM_010212	Fhl2	four and a half LIM domains 2	274	-	chr1	43163688	43163688	-	0.000565235	0.00727831	-67.5358	34
NM_010212	Fhl2	four and a half LIM domains 2	233	-	chr1	43163729	43163729	+	0.000234813	0.00371276	-76.697	34
NM_010212	Fhl2	four and a half LIM domains 2	232	-	chr1	43163730	43163730	-	0.000419431	0.00581998	-71.8524	34
NM_010212	Fhl2	four and a half LIM domains 2	217	-	chr1	43163745	43163745	+	1.29952e-40	1.62856e-38	-77.0021	34
NM_010212	Fhl2	four and a half LIM domains 2	210	-	chr1	43163752	43163752	+	3.60464e-32	3.36089e-30	-69.4118	34
NM_010212	Fhl2	four and a half LIM domains 2	199	-	chr1	43163763	43163763	+	0.000191141	0.00315269	-78.8812	34
NM_010212	Fhl2	four and a half LIM domains 2	117	-	chr1	43163845	43163845	-	0.000619648	0.00778972	-61.4422	34
NM_010212	Fhl2	four and a half LIM domains 2	113	-	chr1	43163849	43163849	-	5.42492e-35	5.56769e-33	-71.4844	34
NM_010212	Fhl2	four and a half LIM domains 2	97	-	chr1	43163865	43163865	-	0.000361721	0.00520009	-69.3122	34
NM_010212	Fhl2	four and a half LIM domains 2	88	-	chr1	43163874	43163874	-	3.62712e-37	4.03754e-35	-71.9844	34
NM_010212	Fhl2	four and a half LIM domains 2	57	-	chr1	43163905	43163905	+	7.04525e-38	8.03282e-36	-71.7705	34
NM_010212	Fhl2	four and a half LIM domains 2	51	-	chr1	43163911	43163911	+	0.000218558	0.00350675	-73.0082	34
NM_010212	Fhl2	four and a half LIM domains 2	45	-	chr1	43163917	43163917	+	0.000199852	0.00326723	-72.7778	34
NM_010212	Fhl2	four and a half LIM domains 2	37	-	chr1	43163925	43163925	+	1.76054e-35	1.83698e-33	-70.6881	34
NM_010212	Fhl2	four and a half LIM domains 2	33	-	chr1	43163929	43163929	+	9.14483e-38	1.03827e-35	-73.0791	34
NM_010212	Fhl2	four and a half LIM domains 2	10	-	chr1	43163952	43163952	+	0.000241371	0.00379352	-74.3951	34
NM_010212	Fhl2	four and a half LIM domains 2	3	-	chr1	43163959	43163959	-	0.000189581	0.00313196	-80.119	34
NM_010212	Fhl2	four and a half LIM domains 2	-9	-	chr1	43163969	43163969	-	9.64308e-42	1.25319e-39	-75.6364	34
NM_010212	Fhl2	four and a half LIM domains 2	-12	-	chr1	43163972	43163972	-	0.00040925	0.00571445	-72.9091	34
NM_010212	Fhl2	four and a half LIM domains 2	-44	-	chr1	43164004	43164004	+	0.000137048	0.00240202	-63.5769	34
NM_010212	Fhl2	four and a half LIM domains 2	-45	-	chr1	43164005	43164005	-	0.000534295	0.0069782	-68.299	34
NM_010212	Fhl2	four and a half LIM domains 2	-48	-	chr1	43164008	43164008	+	0.000215159	0.00346238	-67.247	34
NM_010212	Fhl2	four and a half LIM domains 2	-51	-	chr1	43164011	43164011	+	0.000137071	0.00240233	-70.0228	34
NM_010212	Fhl2	four and a half LIM domains 2	-62	-	chr1	43164022	43164022	+	9.13047e-05	0.00170805	-67.9158	34
NM_010212	Fhl2	four and a half LIM domains 2	-63	-	chr1	43164023	43164023	-	0.000360831	0.00519018	-71.7916	34
NM_010212	Fhl2	four and a half LIM domains 2	-82	-	chr1	43164042	43164042	+	0.000214518	0.00345449	-66.745	34
NM_010212	Fhl2	four and a half LIM domains 2	-84	-	chr1	43164044	43164044	+	0.000135991	0.00238682	-67.3454	34
NM_010212	Fhl2	four and a half LIM domains 2	-85	-	chr1	43164045	43164045	-	1.01399e-49	1.68404e-47	-71.9894	34
NM_010212	Fhl2	four and a half LIM domains 2	-90	-	chr1	43164050	43164050	+	0.000569257	0.00731657	-64.8372	34
NM_010212	Fhl2	four and a half LIM domains 2	-91	-	chr1	43164051	43164051	-	0.000199319	0.00325995	-72.8228	34
NM_010212	Fhl2	four and a half LIM domains 2	-94	-	chr1	43164054	43164054	+	0.000282768	0.00429886	-66.137	34
NM_010212	Fhl2	four and a half LIM domains 2	-102	-	chr1	43164062	43164062	-	0.000241387	0.00379368	-74.5476	34
NM_010212	Fhl2	four and a half LIM domains 2	-113	-	chr1	43164073	43164073	-	1.02181e-59	2.24179e-57	-76.4307	34
NM_016917	Slc40a1	solute carrier family 40 (iron-regulated transporter), member 1	58	-	chr1	45925537	45925537	+	0.000447778	0.00611212	-45.5375	9
NM_016917	Slc40a1	solute carrier family 40 (iron-regulated transporter), member 1	27	-	chr1	45925568	45925568	-	6.60722e-12	2.42554e-10	-44.4444	9
NM_016917	Slc40a1	solute carrier family 40 (iron-regulated transporter), member 1	24	-	chr1	45925571	45925571	-	2.45249e-17	1.21805e-15	-50.3704	9
NM_016917	Slc40a1	solute carrier family 40 (iron-regulated transporter), member 1	21	-	chr1	45925574	45925574	-	9.63037e-11	3.28376e-09	-41.5629	9
NM_016917	Slc40a1	solute carrier family 40 (iron-regulated transporter), member 1	19	-	chr1	45925576	45925576	+	2.59735e-36	2.80692e-34	-47.4239	9
NM_016917	Slc40a1	solute carrier family 40 (iron-regulated transporter), member 1	16	-	chr1	45925579	45925579	+	2.06365e-27	1.60247e-25	-44.3573	9
NM_016917	Slc40a1	solute carrier family 40 (iron-regulated transporter), member 1	15	-	chr1	45925580	45925580	-	5.00595e-13	1.9662e-11	-44.5467	9
NM_016917	Slc40a1	solute carrier family 40 (iron-regulated transporter), member 1	9	-	chr1	45925586	45925586	-	4.16269e-11	1.45552e-09	-41.2404	9
NM_016917	Slc40a1	solute carrier family 40 (iron-regulated transporter), member 1	4	-	chr1	45925591	45925591	-	1.72856e-15	7.78651e-14	-48.2117	9
NM_008384	Inpp1	inositol polyphosphate-1-phosphatase	337	-	chr1	52817352	52817352	+	1.93264e-30	1.69017e-28	-76.6667	32
NM_008384	Inpp1	inositol polyphosphate-1-phosphatase	336	-	chr1	52817353	52817353	-	0.000863269	0.0099219	-80.1918	32
NM_008384	Inpp1	inositol polyphosphate-1-phosphatase	325	-	chr1	52817364	52817364	+	1.60622e-30	1.40898e-28	-78.0796	32
NM_008384	Inpp1	inositol polyphosphate-1-phosphatase	324	-	chr1	52817365	52817365	-	1.30186e-28	1.06164e-26	-85.8824	32
NM_008384	Inpp1	inositol polyphosphate-1-phosphatase	322	-	chr1	52817367	52817367	+	1.40166e-31	1.28115e-29	-78.0488	32
NM_008384	Inpp1	inositol polyphosphate-1-phosphatase	321	-	chr1	52817368	52817368	-	0.000525156	0.00688828	-83.7565	32
NM_008384	Inpp1	inositol polyphosphate-1-phosphatase	305	-	chr1	52817384	52817384	-	1.0521e-29	8.951e-28	-87.0588	32
NM_008384	Inpp1	inositol polyphosphate-1-phosphatase	302	-	chr1	52817387	52817387	+	0.000571967	0.0073412	-79.2639	32
NM_008384	Inpp1	inositol polyphosphate-1-phosphatase	301	-	chr1	52817388	52817388	-	1.63726e-28	1.32858e-26	-84.7059	32
NM_008384	Inpp1	inositol polyphosphate-1-phosphatase	295	-	chr1	52817394	52817394	+	0.000303573	0.00454535	-80.0675	32
NM_008384	Inpp1	inositol polyphosphate-1-phosphatase	271	-	chr1	52817418	52817418	+	8.43945e-05	0.00159657	-83.3676	32
NM_008384	Inpp1	inositol polyphosphate-1-phosphatase	263	-	chr1	52817426	52817426	+	7.73585e-05	0.00148066	-81.893	32
NM_008384	Inpp1	inositol polyphosphate-1-phosphatase	261	-	chr1	52817428	52817428	+	7.07772e-05	0.00137015	-82.1355	32
NM_008384	Inpp1	inositol polyphosphate-1-phosphatase	260	-	chr1	52817429	52817429	-	4.62315e-69	1.2981e-66	-73.1349	32
NM_008384	Inpp1	inositol polyphosphate-1-phosphatase	259	-	chr1	52817430	52817430	+	0.000158198	0.00270339	-81.3906	32
NM_008384	Inpp1	inositol polyphosphate-1-phosphatase	258	-	chr1	52817431	52817431	-	0.000156923	0.00268473	-75.5801	32
NM_008384	Inpp1	inositol polyphosphate-1-phosphatase	252	-	chr1	52817437	52817437	+	0.000337652	0.00493549	-81.1894	32
NM_008384	Inpp1	inositol polyphosphate-1-phosphatase	251	-	chr1	52817438	52817438	-	0.000155649	0.00266705	-75.6754	32
NM_008384	Inpp1	inositol polyphosphate-1-phosphatase	249	-	chr1	52817440	52817440	-	0.000199209	0.00325901	-73.5119	32
NM_008384	Inpp1	inositol polyphosphate-1-phosphatase	235	-	chr1	52817454	52817454	-	0.000224849	0.00358645	-76.1616	32
NM_008384	Inpp1	inositol polyphosphate-1-phosphatase	233	-	chr1	52817456	52817456	-	0.000727193	0.00876026	-66.6973	32
NM_008384	Inpp1	inositol polyphosphate-1-phosphatase	221	-	chr1	52817468	52817468	-	0.000250688	0.00390726	-62.4455	32
NM_008384	Inpp1	inositol polyphosphate-1-phosphatase	212	-	chr1	52817477	52817477	+	0.000627224	0.00785843	-77.9276	32
NM_008384	Inpp1	inositol polyphosphate-1-phosphatase	211	-	chr1	52817478	52817478	-	0.000259892	0.00402139	-73.8107	32
NM_008384	Inpp1	inositol polyphosphate-1-phosphatase	199	-	chr1	52817490	52817490	+	0.000710909	0.00861781	-76.2105	32
NM_008384	Inpp1	inositol polyphosphate-1-phosphatase	0	-	chr1	52817688	52817688	+	6.89191e-77	2.36809e-74	-60.6042	32
NM_008384	Inpp1	inositol polyphosphate-1-phosphatase	-11	-	chr1	52817698	52817698	+	1.79809e-49	2.96796e-47	-49.9205	32
NM_008384	Inpp1	inositol polyphosphate-1-phosphatase	-16	-	chr1	52817703	52817703	+	4.50706e-105	2.91503e-102	-68.816	32
NM_008384	Inpp1	inositol polyphosphate-1-phosphatase	-22	-	chr1	52817709	52817709	+	2.8075e-96	1.50194e-93	-66.2368	32
NM_008384	Inpp1	inositol polyphosphate-1-phosphatase	-30	-	chr1	52817717	52817717	+	0.000755274	0.00900827	-67.1678	32
NM_008384	Inpp1	inositol polyphosphate-1-phosphatase	-31	-	chr1	52817718	52817718	-	0.000651592	0.00808469	-72.5533	32
NM_008384	Inpp1	inositol polyphosphate-1-phosphatase	-81	-	chr1	52817768	52817768	-	0.000711061	0.00861914	-49.9778	32
NM_144953	1700019D03Rik	RIKEN cDNA 1700019D03 gene	300	-	chr1	52952541	52952541	+	0.000459546	0.00623563	-88.1188	9
NM_144953	1700019D03Rik	RIKEN cDNA 1700019D03 gene	262	-	chr1	52952579	52952579	+	5.69856e-22	3.52074e-20	-80.7967	9
NM_144953	1700019D03Rik	RIKEN cDNA 1700019D03 gene	161	-	chr1	52952680	52952680	-	2.05577e-20	1.18366e-18	-51.9192	9
NM_144953	1700019D03Rik	RIKEN cDNA 1700019D03 gene	92	-	chr1	52952749	52952749	-	0.000393569	0.00554756	-69.9586	9
NM_144953	1700019D03Rik	RIKEN cDNA 1700019D03 gene	72	-	chr1	52952769	52952769	-	2.96843e-08	8.53359e-07	-28.6552	9
NM_144953	1700019D03Rik	RIKEN cDNA 1700019D03 gene	47	-	chr1	52952794	52952794	+	0.000844907	0.00976756	-62.0186	9
NM_144953	1700019D03Rik	RIKEN cDNA 1700019D03 gene	0	-	chr1	52952840	52952840	+	3.32108e-06	8.00578e-05	-25.763	9
NM_144953	1700019D03Rik	RIKEN cDNA 1700019D03 gene	-232	-	chr1	52953071	52953071	-	7.57535e-20	4.24993e-18	-69.4263	9
NM_144953	1700019D03Rik	RIKEN cDNA 1700019D03 gene	-411	-	chr1	52953250	52953250	+	4.96213e-07	1.2921e-05	-31.25	9
NM_001163314	Pgap1	post-GPI attachment to proteins 1	11	-	chr1	54557674	54557674	+	0.000294048	0.00443347	-46.5046	6
NM_001163314	Pgap1	post-GPI attachment to proteins 1	9	-	chr1	54557676	54557676	+	0.000437517	0.00600655	-53.9568	6
NM_001163314	Pgap1	post-GPI attachment to proteins 1	7	-	chr1	54557678	54557678	+	0.000210646	0.00340598	-53.2374	6
NM_001163314	Pgap1	post-GPI attachment to proteins 1	0	-	chr1	54557684	54557684	+	0.000722853	0.0087215	-56.4336	6
NM_001163314	Pgap1	post-GPI attachment to proteins 1	-3	-	chr1	54557686	54557686	+	0.000642936	0.008005	-56.4336	6
NM_001163314	Pgap1	post-GPI attachment to proteins 1	-10	-	chr1	54557693	54557693	+	6.59305e-45	9.48017e-43	-49.635	6
NR_024325	9130024F11Rik	RIKEN cDNA 9130024F11 gene	6	+	chr1	56971473	56971473	+	3.78453e-31	3.39991e-29	-56.686	16
NR_024325	9130024F11Rik	RIKEN cDNA 9130024F11 gene	43	+	chr1	56971510	56971510	+	9.76472e-31	8.64731e-29	-54.4762	16
NR_024325	9130024F11Rik	RIKEN cDNA 9130024F11 gene	46	+	chr1	56971513	56971513	+	0.000827117	0.00962242	-57.1386	16
NR_024325	9130024F11Rik	RIKEN cDNA 9130024F11 gene	97	+	chr1	56971564	56971564	-	1.12287e-27	8.8142e-26	-53.2487	16
NR_024325	9130024F11Rik	RIKEN cDNA 9130024F11 gene	99	+	chr1	56971566	56971566	-	3.91769e-24	2.64634e-22	-53.0374	16
NR_024325	9130024F11Rik	RIKEN cDNA 9130024F11 gene	105	+	chr1	56971572	56971572	-	0.000859454	0.00988977	-52.6464	16
NR_024325	9130024F11Rik	RIKEN cDNA 9130024F11 gene	120	+	chr1	56971587	56971587	-	7.33373e-26	5.32186e-24	-51.1001	16
NR_024325	9130024F11Rik	RIKEN cDNA 9130024F11 gene	131	+	chr1	56971598	56971598	-	0.000600491	0.00761129	-55.6226	16
NR_024325	9130024F11Rik	RIKEN cDNA 9130024F11 gene	140	+	chr1	56971607	56971607	-	7.49428e-43	1.01119e-40	-69.4918	16
NR_024325	9130024F11Rik	RIKEN cDNA 9130024F11 gene	146	+	chr1	56971613	56971613	+	0.00085445	0.00984786	-72.9821	16
NR_024325	9130024F11Rik	RIKEN cDNA 9130024F11 gene	162	+	chr1	56971629	56971629	+	0.000103594	0.0019033	-61.6866	16
NR_024325	9130024F11Rik	RIKEN cDNA 9130024F11 gene	165	+	chr1	56971632	56971632	+	0.000257596	0.00399305	-54.2017	16
NR_024325	9130024F11Rik	RIKEN cDNA 9130024F11 gene	169	+	chr1	56971636	56971636	+	0.000133164	0.00234612	-54.2322	16
NR_024325	9130024F11Rik	RIKEN cDNA 9130024F11 gene	201	+	chr1	56971668	56971668	-	0.000258441	0.00400293	-86.7985	16
NR_024325	9130024F11Rik	RIKEN cDNA 9130024F11 gene	203	+	chr1	56971670	56971670	-	1.80718e-114	1.47461e-111	-83.6878	16
NR_024325	9130024F11Rik	RIKEN cDNA 9130024F11 gene	229	+	chr1	56971696	56971696	-	2.27534e-05	0.000492222	-89.1107	16
NM_144882	Spats2l	spermatogenesis associated, serine-rich 2-like	-425	+	chr1	57774436	57774436	-	2.4208e-65	6.15534e-63	-78.2435	48
NM_144882	Spats2l	spermatogenesis associated, serine-rich 2-like	-79	+	chr1	57774782	57774782	+	2.07147e-29	1.742e-27	-83.0189	48
NM_144882	Spats2l	spermatogenesis associated, serine-rich 2-like	-76	+	chr1	57774785	57774785	+	3.5681e-21	2.12501e-19	-72.8808	48
NM_144882	Spats2l	spermatogenesis associated, serine-rich 2-like	-49	+	chr1	57774812	57774812	+	1.12881e-20	6.58722e-19	-71.9464	48
NM_144882	Spats2l	spermatogenesis associated, serine-rich 2-like	-37	+	chr1	57774824	57774824	+	0.000459503	0.00623518	-85.7143	48
NM_144882	Spats2l	spermatogenesis associated, serine-rich 2-like	-12	+	chr1	57774849	57774849	+	0.000672486	0.00827623	-66.2934	48
NM_144882	Spats2l	spermatogenesis associated, serine-rich 2-like	-8	+	chr1	57774853	57774853	+	0.000691072	0.00844387	-59.2815	48
NM_144882	Spats2l	spermatogenesis associated, serine-rich 2-like	19	+	chr1	57774878	57774878	+	3.10423e-51	5.3789e-49	-79.3586	48
NM_144882	Spats2l	spermatogenesis associated, serine-rich 2-like	22	+	chr1	57774881	57774881	+	3.53906e-26	2.60468e-24	-62.3021	48
NM_144882	Spats2l	spermatogenesis associated, serine-rich 2-like	96	+	chr1	57774955	57774955	-	0.000120793	0.00216374	-80.1753	48
NM_144882	Spats2l	spermatogenesis associated, serine-rich 2-like	103	+	chr1	57774962	57774962	-	0.000263417	0.00406541	-80.9455	48
NM_144882	Spats2l	spermatogenesis associated, serine-rich 2-like	105	+	chr1	57774964	57774964	-	0.000523056	0.0068672	-75.4139	48
NM_144882	Spats2l	spermatogenesis associated, serine-rich 2-like	117	+	chr1	57774976	57774976	-	0.000266145	0.00409891	-77.8933	48
NM_144882	Spats2l	spermatogenesis associated, serine-rich 2-like	126	+	chr1	57774985	57774985	-	0.000826921	0.00962104	-81.6759	48
NM_144882	Spats2l	spermatogenesis associated, serine-rich 2-like	128	+	chr1	57774987	57774987	-	0.00050502	0.0066891	-82.3564	48
NM_144882	Spats2l	spermatogenesis associated, serine-rich 2-like	133	+	chr1	57774992	57774992	-	1.09504e-53	2.04057e-51	-78.5714	48
NM_144882	Spats2l	spermatogenesis associated, serine-rich 2-like	137	+	chr1	57774996	57774996	+	7.39226e-07	1.8961e-05	-44.2982	48
NM_144882	Spats2l	spermatogenesis associated, serine-rich 2-like	151	+	chr1	57775010	57775010	+	2.2853e-17	1.13683e-15	-73.2838	48
NM_144882	Spats2l	spermatogenesis associated, serine-rich 2-like	152	+	chr1	57775011	57775011	-	9.82632e-15	4.2446e-13	-64.9964	48
NM_144882	Spats2l	spermatogenesis associated, serine-rich 2-like	153	+	chr1	57775012	57775012	+	1.24612e-19	6.92842e-18	-77.0469	48
NM_144882	Spats2l	spermatogenesis associated, serine-rich 2-like	162	+	chr1	57775021	57775021	+	5.3953e-08	1.522e-06	-49.3707	48
NM_144882	Spats2l	spermatogenesis associated, serine-rich 2-like	163	+	chr1	57775022	57775022	-	8.77168e-10	2.8074e-08	-53.75	48
NM_144882	Spats2l	spermatogenesis associated, serine-rich 2-like	190	+	chr1	57775049	57775049	+	0.00061368	0.00773505	-55.7471	48
NM_144882	Spats2l	spermatogenesis associated, serine-rich 2-like	207	+	chr1	57775066	57775066	+	0.000870709	0.00998525	-70.3088	48
NM_144882	Spats2l	spermatogenesis associated, serine-rich 2-like	225	+	chr1	57775084	57775084	-	0.000716613	0.00866939	-53.4938	48
NM_144882	Spats2l	spermatogenesis associated, serine-rich 2-like	245	+	chr1	57775104	57775104	-	6.8282e-05	0.00132786	-76.3371	48
NM_144882	Spats2l	spermatogenesis associated, serine-rich 2-like	252	+	chr1	57775111	57775111	-	0.000616769	0.00776345	-64.1946	48
NM_144882	Spats2l	spermatogenesis associated, serine-rich 2-like	259	+	chr1	57775118	57775118	-	0.000238982	0.00376431	-58.8336	48
NM_144882	Spats2l	spermatogenesis associated, serine-rich 2-like	323	+	chr1	57775182	57775182	+	4.55395e-72	1.37575e-69	-78.2093	48
NM_144882	Spats2l	spermatogenesis associated, serine-rich 2-like	342	+	chr1	57775201	57775201	+	0.000176	0.00294749	-76.0025	48
NM_144882	Spats2l	spermatogenesis associated, serine-rich 2-like	345	+	chr1	57775204	57775204	+	0.000215958	0.00347323	-75.7439	48
NM_144882	Spats2l	spermatogenesis associated, serine-rich 2-like	351	+	chr1	57775210	57775210	+	7.11296e-05	0.00137591	-79.037	48
NM_144882	Spats2l	spermatogenesis associated, serine-rich 2-like	355	+	chr1	57775214	57775214	+	8.89047e-05	0.00167008	-78.6828	48
NM_144882	Spats2l	spermatogenesis associated, serine-rich 2-like	357	+	chr1	57775216	57775216	+	2.9241e-71	8.66517e-69	-78.3479	48
NM_144882	Spats2l	spermatogenesis associated, serine-rich 2-like	383	+	chr1	57775242	57775242	-	1.83811e-50	3.12009e-48	-72.4606	48
NM_144882	Spats2l	spermatogenesis associated, serine-rich 2-like	387	+	chr1	57775246	57775246	-	2.65409e-58	5.59795e-56	-76.8793	48
NM_144882	Spats2l	spermatogenesis associated, serine-rich 2-like	397	+	chr1	57775256	57775256	-	1.76164e-56	3.55326e-54	-75.8468	48
NM_144882	Spats2l	spermatogenesis associated, serine-rich 2-like	408	+	chr1	57775267	57775267	-	7.72548e-49	1.24965e-46	-71.3507	48
NM_144882	Spats2l	spermatogenesis associated, serine-rich 2-like	410	+	chr1	57775269	57775269	-	1.5207e-47	2.37425e-45	-70.8625	48
NM_144882	Spats2l	spermatogenesis associated, serine-rich 2-like	413	+	chr1	57775272	57775272	-	6.89271e-32	6.37731e-30	-58.5075	48
NM_144882	Spats2l	spermatogenesis associated, serine-rich 2-like	416	+	chr1	57775275	57775275	-	1.93217e-55	3.77926e-53	-74.4505	48
NM_144882	Spats2l	spermatogenesis associated, serine-rich 2-like	428	+	chr1	57775287	57775287	+	1.1841e-28	9.66878e-27	-76.4151	48
NM_144882	Spats2l	spermatogenesis associated, serine-rich 2-like	429	+	chr1	57775288	57775288	-	2.08464e-51	3.6301e-49	-71.6286	48
NM_144882	Spats2l	spermatogenesis associated, serine-rich 2-like	439	+	chr1	57775298	57775298	+	2.64387e-28	2.12809e-26	-76.6355	48
NM_144882	Spats2l	spermatogenesis associated, serine-rich 2-like	452	+	chr1	57775311	57775311	+	0.000644847	0.00802211	-76.0076	48
NM_144882	Spats2l	spermatogenesis associated, serine-rich 2-like	457	+	chr1	57775316	57775316	+	0.000490131	0.00653961	-74.7199	48
NM_144882	Spats2l	spermatogenesis associated, serine-rich 2-like	491	+	chr1	57775350	57775350	+	0.000458784	0.00622794	-89.8881	48
NM_144882	Spats2l	spermatogenesis associated, serine-rich 2-like	497	+	chr1	57775356	57775356	+	0.000838783	0.00971595	-87.102	48
NM_027407	Ica1l	islet cell autoantigen 1-like	261	-	chr1	60042862	60042862	+	4.55536e-22	2.82633e-20	-55.0633	20
NM_027407	Ica1l	islet cell autoantigen 1-like	215	-	chr1	60042908	60042908	-	0.000184129	0.00305814	-64.5413	20
NM_027407	Ica1l	islet cell autoantigen 1-like	206	-	chr1	60042917	60042917	-	4.07006e-41	5.17772e-39	-63.8751	20
NM_027407	Ica1l	islet cell autoantigen 1-like	204	-	chr1	60042919	60042919	-	0.000446628	0.00610178	-60.2032	20
NM_027407	Ica1l	islet cell autoantigen 1-like	200	-	chr1	60042923	60042923	-	0.00074026	0.00887703	-57.5286	20
NM_027407	Ica1l	islet cell autoantigen 1-like	189	-	chr1	60042934	60042934	-	0.000515451	0.00679197	-54.3595	20
NM_027407	Ica1l	islet cell autoantigen 1-like	180	-	chr1	60042943	60042943	-	0.000699806	0.00852158	-52.5778	20
NM_027407	Ica1l	islet cell autoantigen 1-like	177	-	chr1	60042946	60042946	-	3.00678e-32	2.8132e-30	-55.2111	20
NM_027407	Ica1l	islet cell autoantigen 1-like	98	-	chr1	60043025	60043025	-	0.000859565	0.00989042	-53.7687	20
NM_027407	Ica1l	islet cell autoantigen 1-like	94	-	chr1	60043029	60043029	-	0.000270293	0.00414817	-64.3411	20
NM_027407	Ica1l	islet cell autoantigen 1-like	24	-	chr1	60043099	60043099	+	3.14752e-13	1.25079e-11	-35.2113	20
NM_027407	Ica1l	islet cell autoantigen 1-like	20	-	chr1	60043103	60043103	+	2.27773e-16	1.07532e-14	-43.5714	20
NM_027407	Ica1l	islet cell autoantigen 1-like	19	-	chr1	60043104	60043104	-	7.49487e-09	2.25274e-07	-33.4094	20
NM_027407	Ica1l	islet cell autoantigen 1-like	13	-	chr1	60043110	60043110	+	7.34992e-15	3.20022e-13	-40.2985	20
NM_027407	Ica1l	islet cell autoantigen 1-like	12	-	chr1	60043111	60043111	-	3.66206e-14	1.53429e-12	-38.8889	20
NM_027407	Ica1l	islet cell autoantigen 1-like	0	-	chr1	60043123	60043123	+	4.58937e-15	2.02047e-13	-41.791	20
NM_001316695	Ica1l	islet cell autoantigen 1-like	-3	-	chr1	60043124	60043124	-	1.27548e-10	4.31508e-09	-30.4348	20
NM_001316695	Ica1l	islet cell autoantigen 1-like	-10	-	chr1	60043131	60043131	-	2.98368e-07	7.91754e-06	-28.9819	20
NM_001316695	Ica1l	islet cell autoantigen 1-like	-60	-	chr1	60043181	60043181	+	4.9043e-21	2.90579e-19	-37.1711	20
NM_001316695	Ica1l	islet cell autoantigen 1-like	-126	-	chr1	60043247	60043247	-	6.1225e-24	4.10511e-22	-32.881	20
NM_001081050	Pard3b	par-3 family cell polarity regulator beta	28	+	chr1	61638850	61638850	+	1.36019e-05	0.000305031	-25.3229	4
NM_001081050	Pard3b	par-3 family cell polarity regulator beta	171	+	chr1	61638993	61638993	-	1.68183e-21	1.01601e-19	-66.6253	4
NM_001081050	Pard3b	par-3 family cell polarity regulator beta	331	+	chr1	61639153	61639153	+	3.80416e-07	1.00097e-05	-27.0297	4
NM_001081050	Pard3b	par-3 family cell polarity regulator beta	492	+	chr1	61639314	61639314	+	1.67846e-08	4.9176e-07	-35.8927	4
NM_001045533	March4	membrane-associated ring finger (C3HC4) 4	272	-	chr1	72536293	72536293	+	1.4652e-13	5.9314e-12	-54.4962	3
NM_001045533	March4	membrane-associated ring finger (C3HC4) 4	263	-	chr1	72536302	72536302	+	5.19735e-08	1.46795e-06	-41.3659	3
NM_001045533	March4	membrane-associated ring finger (C3HC4) 4	249	-	chr1	72536316	72536316	+	7.47169e-08	2.08402e-06	-30.1075	3
NM_008342	Igfbp2	insulin-like growth factor binding protein 2	-8	+	chr1	72824472	72824472	+	2.07689e-50	3.52022e-48	-95.896	46
NM_008342	Igfbp2	insulin-like growth factor binding protein 2	30	+	chr1	72824508	72824508	+	9.06779e-51	1.55061e-48	-96.2963	46
NM_008342	Igfbp2	insulin-like growth factor binding protein 2	37	+	chr1	72824515	72824515	+	1.07787e-48	1.73623e-46	-94.1451	46
NM_008342	Igfbp2	insulin-like growth factor binding protein 2	43	+	chr1	72824521	72824521	+	7.10162e-52	1.25285e-49	-97.619	46
NM_008342	Igfbp2	insulin-like growth factor binding protein 2	191	+	chr1	72824669	72824669	+	7.15053e-149	1.28362e-145	-95.9301	46
NM_008342	Igfbp2	insulin-like growth factor binding protein 2	198	+	chr1	72824676	72824676	+	0.000239909	0.00377656	-93.9028	46
NM_008342	Igfbp2	insulin-like growth factor binding protein 2	200	+	chr1	72824678	72824678	+	2.92253e-05	0.0006196	-95.779	46
NM_008342	Igfbp2	insulin-like growth factor binding protein 2	203	+	chr1	72824681	72824681	+	2.80672e-05	0.000597037	-96.1163	46
NM_008342	Igfbp2	insulin-like growth factor binding protein 2	216	+	chr1	72824694	72824694	+	0.000135555	0.00238071	-92.3723	46
NM_008342	Igfbp2	insulin-like growth factor binding protein 2	232	+	chr1	72824710	72824710	+	3.49213e-165	9.40331e-162	-97.5	46
NM_008342	Igfbp2	insulin-like growth factor binding protein 2	236	+	chr1	72824714	72824714	+	2.42903e-05	0.000523088	-92.3884	46
NM_008342	Igfbp2	insulin-like growth factor binding protein 2	240	+	chr1	72824718	72824718	+	1.64235e-05	0.000363997	-92.9215	46
NM_008342	Igfbp2	insulin-like growth factor binding protein 2	255	+	chr1	72824733	72824733	-	2.24056e-05	0.000485491	-94.8424	46
NM_008342	Igfbp2	insulin-like growth factor binding protein 2	267	+	chr1	72824745	72824745	-	0.000131584	0.00232309	-88.5011	46
NM_008342	Igfbp2	insulin-like growth factor binding protein 2	270	+	chr1	72824748	72824748	-	0.000100252	0.00185054	-92.5613	46
NM_008342	Igfbp2	insulin-like growth factor binding protein 2	272	+	chr1	72824750	72824750	-	2.48062e-05	0.000533244	-95.6031	46
NM_008342	Igfbp2	insulin-like growth factor binding protein 2	279	+	chr1	72824757	72824757	-	1.89326e-118	1.70883e-115	-93.8314	46
NM_008342	Igfbp2	insulin-like growth factor binding protein 2	282	+	chr1	72824760	72824760	-	8.13349e-05	0.00154673	-91.691	46
NM_008342	Igfbp2	insulin-like growth factor binding protein 2	292	+	chr1	72824770	72824770	-	0.000103984	0.00190925	-92.3601	46
NM_008342	Igfbp2	insulin-like growth factor binding protein 2	299	+	chr1	72824777	72824777	+	0.000169038	0.002852	-95.209	46
NM_008342	Igfbp2	insulin-like growth factor binding protein 2	300	+	chr1	72824778	72824778	-	2.29434e-110	1.68952e-107	-90.2266	46
NM_008342	Igfbp2	insulin-like growth factor binding protein 2	305	+	chr1	72824783	72824783	+	7.02673e-05	0.00136174	-93.732	46
NM_008342	Igfbp2	insulin-like growth factor binding protein 2	317	+	chr1	72824795	72824795	+	5.39801e-133	6.60695e-130	-95.8284	46
NM_008342	Igfbp2	insulin-like growth factor binding protein 2	323	+	chr1	72824801	72824801	+	6.22512e-118	5.5019e-115	-91.8103	46
NM_008342	Igfbp2	insulin-like growth factor binding protein 2	327	+	chr1	72824805	72824805	+	8.21673e-05	0.00156046	-95.1538	46
NM_008342	Igfbp2	insulin-like growth factor binding protein 2	338	+	chr1	72824816	72824816	+	5.74668e-05	0.00114161	-93.6094	46
NM_008342	Igfbp2	insulin-like growth factor binding protein 2	347	+	chr1	72824825	72824825	+	4.35377e-05	0.000890209	-97.5351	46
NM_008342	Igfbp2	insulin-like growth factor binding protein 2	348	+	chr1	72824826	72824826	-	1.84838e-05	0.000406288	-98.4792	46
NM_008342	Igfbp2	insulin-like growth factor binding protein 2	351	+	chr1	72824829	72824829	-	2.96839e-05	0.000628431	-96.4646	46
NM_008342	Igfbp2	insulin-like growth factor binding protein 2	362	+	chr1	72824840	72824840	-	2.80415e-146	4.78908e-143	-93.3483	46
NM_008342	Igfbp2	insulin-like growth factor binding protein 2	364	+	chr1	72824842	72824842	-	5.6339e-05	0.00112197	-95.8776	46
NM_008342	Igfbp2	insulin-like growth factor binding protein 2	369	+	chr1	72824847	72824847	-	7.07163e-05	0.0013692	-96.523	46
NM_008342	Igfbp2	insulin-like growth factor binding protein 2	377	+	chr1	72824855	72824855	-	3.3436e-165	9.03347e-162	-97.8548	46
NM_008342	Igfbp2	insulin-like growth factor binding protein 2	382	+	chr1	72824860	72824860	-	7.44758e-05	0.00143231	-96.7026	46
NM_008342	Igfbp2	insulin-like growth factor binding protein 2	398	+	chr1	72824876	72824876	-	2.61771e-05	0.00056027	-97.4627	46
NM_001310659	Igfbp2	insulin-like growth factor binding protein 2	-228	+	chr1	72825159	72825159	+	3.14249e-42	4.16087e-40	-97.8495	46
NM_001310659	Igfbp2	insulin-like growth factor binding protein 2	-214	+	chr1	72825173	72825173	+	7.75071e-42	1.01116e-39	-96.6102	46
NM_001310659	Igfbp2	insulin-like growth factor binding protein 2	-24	+	chr1	72825363	72825363	+	0.000146008	0.00253008	-89.7304	46
NM_001310659	Igfbp2	insulin-like growth factor binding protein 2	-20	+	chr1	72825367	72825367	+	0.000474708	0.00638446	-93.9605	46
NM_001310659	Igfbp2	insulin-like growth factor binding protein 2	-9	+	chr1	72825378	72825378	+	0.000187779	0.00310778	-92.9512	46
NM_001310659	Igfbp2	insulin-like growth factor binding protein 2	0	+	chr1	72825385	72825385	+	0.000223359	0.00356713	-90.9525	46
NM_001310659	Igfbp2	insulin-like growth factor binding protein 2	15	+	chr1	72825400	72825400	+	4.15144e-05	0.000853135	-96.3616	46
NM_001310659	Igfbp2	insulin-like growth factor binding protein 2	17	+	chr1	72825402	72825402	+	5.5925e-05	0.00111479	-93.0932	46
NM_001310659	Igfbp2	insulin-like growth factor binding protein 2	114	+	chr1	72825499	72825499	-	1.17953e-13	4.80239e-12	-55.5556	46
NM_001310659	Igfbp2	insulin-like growth factor binding protein 2	128	+	chr1	72825513	72825513	-	1.59506e-23	1.0509e-21	-88.254	46
NM_001310659	Igfbp2	insulin-like growth factor binding protein 2	153	+	chr1	72825538	72825538	-	9.89313e-29	8.10117e-27	-95.3125	46
NM_027884	Tns1	tensin 1	174	-	chr1	74124274	74124274	+	0.000118821	0.00213519	-96.0924	53
NM_027884	Tns1	tensin 1	143	-	chr1	74124305	74124305	+	9.01826e-63	2.14141e-60	-85.4369	53
NM_027884	Tns1	tensin 1	142	-	chr1	74124306	74124306	-	0.000167707	0.00283357	-81.9698	53
NM_027884	Tns1	tensin 1	135	-	chr1	74124313	74124313	+	6.8235e-18	3.47811e-16	-30.0971	53
NM_027884	Tns1	tensin 1	134	-	chr1	74124314	74124314	-	3.13321e-47	4.83856e-45	-59.0164	53
NM_027884	Tns1	tensin 1	130	-	chr1	74124318	74124318	+	1.71318e-61	3.94282e-59	-85	53
NM_027884	Tns1	tensin 1	129	-	chr1	74124319	74124319	-	0.000125665	0.00223648	-80.2949	53
NM_027884	Tns1	tensin 1	126	-	chr1	74124322	74124322	+	1.53504e-25	1.0963e-23	-42.5743	53
NM_027884	Tns1	tensin 1	125	-	chr1	74124323	74124323	-	0.000735408	0.00883551	-64.0897	53
NM_027884	Tns1	tensin 1	122	-	chr1	74124326	74124326	-	0.000418875	0.00581517	-92.6422	53
NM_027884	Tns1	tensin 1	73	-	chr1	74124375	74124375	+	0.000559778	0.007226	-61.3765	53
NM_027884	Tns1	tensin 1	63	-	chr1	74124385	74124385	+	0.0001123	0.00203571	-69.1176	53
NM_027884	Tns1	tensin 1	58	-	chr1	74124390	74124390	+	5.07537e-106	3.37167e-103	-72.9064	53
NM_027884	Tns1	tensin 1	40	-	chr1	74124408	74124408	+	0.000436095	0.00599153	-53.6232	53
NM_027884	Tns1	tensin 1	39	-	chr1	74124409	74124409	-	0.000830782	0.0096507	-44.0431	53
NM_027884	Tns1	tensin 1	36	-	chr1	74124412	74124412	+	6.53272e-05	0.00127809	-93.5816	53
NM_027884	Tns1	tensin 1	35	-	chr1	74124413	74124413	-	2.15356e-05	0.000468182	-94.3883	53
NM_027884	Tns1	tensin 1	31	-	chr1	74124417	74124417	+	2.88915e-96	1.54358e-93	-67.4757	53
NM_027884	Tns1	tensin 1	30	-	chr1	74124418	74124418	-	9.83449e-05	0.00182003	-56.2778	53
NM_027884	Tns1	tensin 1	12	-	chr1	74124436	74124436	-	0.000839445	0.00972181	-63.4737	53
NM_001289895	Tns1	tensin 1	0	-	chr1	74124450	74124450	-	9.02436e-05	0.00169134	-89.4879	53
NM_001289895	Tns1	tensin 1	-56	-	chr1	74124504	74124504	+	1.92158e-39	2.31649e-37	-37.351	53
NM_001289895	Tns1	tensin 1	-80	-	chr1	74124528	74124528	+	0.000836759	0.00969918	-46.8838	53
NM_001289895	Tns1	tensin 1	-81	-	chr1	74124529	74124529	-	3.72075e-19	2.01967e-17	-50	53
NM_001289895	Tns1	tensin 1	-90	-	chr1	74124538	74124538	+	0.000303156	0.00454104	-69.7287	53
NM_001289895	Tns1	tensin 1	-96	-	chr1	74124544	74124544	+	5.87508e-05	0.00116406	-91.2377	53
NM_001289895	Tns1	tensin 1	-97	-	chr1	74124545	74124545	-	1.62607e-48	2.60628e-46	-92.6471	53
NM_001289895	Tns1	tensin 1	-99	-	chr1	74124547	74124547	+	0.000339642	0.00495767	-87.9334	53
NM_001289895	Tns1	tensin 1	-100	-	chr1	74124548	74124548	-	2.63232e-46	3.95466e-44	-88	53
NM_001289895	Tns1	tensin 1	-115	-	chr1	74124563	74124563	-	2.6101e-26	1.93226e-24	-56.962	53
NM_001289895	Tns1	tensin 1	-118	-	chr1	74124566	74124566	-	9.4491e-36	9.97793e-34	-72.7273	53
NM_001289895	Tns1	tensin 1	-123	-	chr1	74124571	74124571	+	0.000363574	0.00522022	-48.75	53
NM_001289895	Tns1	tensin 1	-124	-	chr1	74124572	74124572	-	1.09446e-22	6.97253e-21	-50	53
NM_001289895	Tns1	tensin 1	-128	-	chr1	74124576	74124576	+	5.07279e-40	6.2344e-38	-60	53
NM_001289895	Tns1	tensin 1	-133	-	chr1	74124581	74124581	+	1.14963e-36	1.25941e-34	-54.878	53
NM_001289895	Tns1	tensin 1	-136	-	chr1	74124584	74124584	+	2.61601e-23	1.70878e-21	-38.6735	53
NM_001289895	Tns1	tensin 1	-143	-	chr1	74124591	74124591	+	0.000432781	0.00595784	-78.3966	53
NM_001289895	Tns1	tensin 1	-149	-	chr1	74124597	74124597	+	1.1832e-40	1.4851e-38	-59.7561	53
NM_001289895	Tns1	tensin 1	-155	-	chr1	74124603	74124603	+	1.18937e-71	3.55322e-69	-91.358	53
NM_001289895	Tns1	tensin 1	-161	-	chr1	74124609	74124609	+	0.000717157	0.00867246	-53.9689	53
NM_001289895	Tns1	tensin 1	-243	-	chr1	74124691	74124691	-	0.000727409	0.00876203	-42.4528	53
NM_001289895	Tns1	tensin 1	-251	-	chr1	74124699	74124699	-	3.34295e-28	2.68003e-26	-40.3846	53
NM_001289895	Tns1	tensin 1	-259	-	chr1	74124707	74124707	-	2.05656e-77	7.16705e-75	-88.6792	53
NM_001289895	Tns1	tensin 1	-268	-	chr1	74124716	74124716	-	7.97339e-43	1.07494e-40	-57.5472	53
NM_001289895	Tns1	tensin 1	-271	-	chr1	74124719	74124719	-	6.70087e-05	0.00130649	-90.566	53
NM_001289895	Tns1	tensin 1	-274	-	chr1	74124722	74124722	-	0.00021958	0.00351983	-56.0748	53
NM_001289895	Tns1	tensin 1	-282	-	chr1	74124730	74124730	+	4.37087e-90	2.01763e-87	-54.8333	53
NM_001289895	Tns1	tensin 1	-283	-	chr1	74124731	74124731	-	1.21199e-51	2.12654e-49	-68.7815	53
NM_001289895	Tns1	tensin 1	-303	-	chr1	74124751	74124751	+	0.000109465	0.00199286	-65.0548	53
NM_001289895	Tns1	tensin 1	-313	-	chr1	74124761	74124761	+	0.000141287	0.00246306	-72.1319	53
NM_001289895	Tns1	tensin 1	-316	-	chr1	74124764	74124764	+	0.000146924	0.00254355	-74.2894	53
NM_001289895	Tns1	tensin 1	-332	-	chr1	74124780	74124780	+	2.27108e-05	0.000491417	-85.7909	53
NM_001289895	Tns1	tensin 1	-378	-	chr1	74124826	74124826	-	6.29736e-05	0.00123786	-79.2925	53
NM_009526	Wnt6	wingless-type MMTV integration site family, member 6	-124	+	chr1	74771768	74771768	+	0.000322241	0.00475914	-61.7849	14
NM_009526	Wnt6	wingless-type MMTV integration site family, member 6	18	+	chr1	74771908	74771908	+	1.12535e-15	5.11636e-14	-27.7108	14
NM_009526	Wnt6	wingless-type MMTV integration site family, member 6	25	+	chr1	74771915	74771915	+	4.81353e-19	2.59957e-17	-31.1828	14
NM_009526	Wnt6	wingless-type MMTV integration site family, member 6	40	+	chr1	74771930	74771930	+	1.86116e-15	8.3675e-14	-32.4324	14
NM_009526	Wnt6	wingless-type MMTV integration site family, member 6	41	+	chr1	74771931	74771931	-	0.000236541	0.00373417	-53.2934	14
NM_009526	Wnt6	wingless-type MMTV integration site family, member 6	57	+	chr1	74771947	74771947	-	2.32578e-85	9.70453e-83	-66.4714	14
NM_009526	Wnt6	wingless-type MMTV integration site family, member 6	64	+	chr1	74771954	74771954	-	0.000447217	0.00610684	-70.5348	14
NM_009526	Wnt6	wingless-type MMTV integration site family, member 6	70	+	chr1	74771960	74771960	-	5.25976e-114	4.24043e-111	-80.117	14
NM_009526	Wnt6	wingless-type MMTV integration site family, member 6	73	+	chr1	74771963	74771963	-	0.000143004	0.00248768	-61.4341	14
NM_009526	Wnt6	wingless-type MMTV integration site family, member 6	141	+	chr1	74772031	74772031	-	0.000424708	0.00587444	-90.566	14
NM_009526	Wnt6	wingless-type MMTV integration site family, member 6	146	+	chr1	74772036	74772036	-	0.000419611	0.00582178	-87.931	14
NM_009526	Wnt6	wingless-type MMTV integration site family, member 6	155	+	chr1	74772045	74772045	-	4.57431e-10	1.4915e-08	-29.3103	14
NM_009526	Wnt6	wingless-type MMTV integration site family, member 6	196	+	chr1	74772086	74772086	+	8.40178e-12	3.06497e-10	-28.6125	14
NM_009526	Wnt6	wingless-type MMTV integration site family, member 6	221	+	chr1	74772111	74772111	+	3.33064e-25	2.34388e-23	-54.7101	14
NM_001313723	Tuba4a	tubulin, alpha 4A	-120	-	chr1	75219413	75219413	+	0.00025427	0.00395165	-68.1992	8
NM_001313723	Tuba4a	tubulin, alpha 4A	-158	-	chr1	75219451	75219451	-	7.83018e-05	0.00149655	-60.7248	8
NM_001313723	Tuba4a	tubulin, alpha 4A	-168	-	chr1	75219461	75219461	+	0.000238548	0.00375895	-60.7299	8
NM_001313723	Tuba4a	tubulin, alpha 4A	-169	-	chr1	75219462	75219462	-	2.67894e-57	5.51641e-55	-53.8021	8
NM_001313723	Tuba4a	tubulin, alpha 4A	-186	-	chr1	75219479	75219479	-	4.8569e-16	2.25306e-14	-28.4722	8
NM_001313723	Tuba4a	tubulin, alpha 4A	-339	-	chr1	75219632	75219632	-	0.000842691	0.00974835	-68.9683	8
NM_001313723	Tuba4a	tubulin, alpha 4A	-378	-	chr1	75219671	75219671	+	0.000695355	0.00848055	-38.9866	8
NM_001313723	Tuba4a	tubulin, alpha 4A	-382	-	chr1	75219675	75219675	+	8.70877e-15	3.77418e-13	-32.4242	8
NM_008985	Ptprn	protein tyrosine phosphatase, receptor type, N	178	-	chr1	75264031	75264031	+	2.59968e-09	8.06567e-08	-39.3122	7
NM_008985	Ptprn	protein tyrosine phosphatase, receptor type, N	38	-	chr1	75264171	75264171	+	7.41462e-11	2.54694e-09	-29.8477	7
NM_008985	Ptprn	protein tyrosine phosphatase, receptor type, N	8	-	chr1	75264201	75264201	+	3.15196e-32	2.9463e-30	-55.8929	7
NM_008985	Ptprn	protein tyrosine phosphatase, receptor type, N	-27	-	chr1	75264234	75264234	-	0.000669424	0.00824885	-50.6661	7
NM_008985	Ptprn	protein tyrosine phosphatase, receptor type, N	-115	-	chr1	75264322	75264322	-	6.72219e-53	1.22469e-50	-91.6667	7
NM_008985	Ptprn	protein tyrosine phosphatase, receptor type, N	-126	-	chr1	75264333	75264333	-	3.94456e-39	4.69912e-37	-79.6064	7
NM_008985	Ptprn	protein tyrosine phosphatase, receptor type, N	-146	-	chr1	75264353	75264353	-	1.47989e-07	4.03006e-06	-31.3043	7
NM_001085371	Speg	SPEG complex locus	350	+	chr1	75382462	75382462	+	5.24723e-05	0.00105332	-89.7983	4
NM_001085371	Speg	SPEG complex locus	351	+	chr1	75382463	75382463	-	0.000109798	0.0019979	-87.2818	4
NM_001085371	Speg	SPEG complex locus	354	+	chr1	75382466	75382466	+	0.000376426	0.00535917	-84.6128	4
NM_001085371	Speg	SPEG complex locus	441	+	chr1	75382553	75382553	-	6.61699e-27	5.02945e-25	-47.442	4
NM_178884	Obsl1	obscurin-like 1	460	-	chr1	75505993	75505993	+	0.000768857	0.00912916	-61.5385	8
NM_178884	Obsl1	obscurin-like 1	459	-	chr1	75505994	75505994	-	1.59596e-26	1.19132e-24	-54.2627	8
NM_178884	Obsl1	obscurin-like 1	447	-	chr1	75506006	75506006	-	1.56166e-07	4.24385e-06	-30.2191	8
NM_178884	Obsl1	obscurin-like 1	410	-	chr1	75506043	75506043	-	3.21091e-25	2.26218e-23	-52.6099	8
NM_178884	Obsl1	obscurin-like 1	237	-	chr1	75506216	75506216	-	0.000543137	0.0070646	-43.6011	8
NM_178884	Obsl1	obscurin-like 1	226	-	chr1	75506227	75506227	+	2.06366e-26	1.53433e-24	-59.0998	8
NM_178884	Obsl1	obscurin-like 1	128	-	chr1	75506325	75506325	+	1.91444e-39	2.30822e-37	-50.8196	8
NM_001310679	Obsl1	obscurin-like 1	-6	-	chr1	75506457	75506457	-	0.000529484	0.00692907	-37.4028	8
NM_009255	Serpine2	serine (or cysteine) peptidase inhibitor, clade E, member 2	357	-	chr1	79858309	79858309	-	2.22e-75	7.38305e-73	-75.4966	21
NM_009255	Serpine2	serine (or cysteine) peptidase inhibitor, clade E, member 2	351	-	chr1	79858315	79858315	-	0.000392563	0.00553685	-56.8586	21
NM_009255	Serpine2	serine (or cysteine) peptidase inhibitor, clade E, member 2	348	-	chr1	79858318	79858318	-	0.000198491	0.00324931	-56.3962	21
NM_009255	Serpine2	serine (or cysteine) peptidase inhibitor, clade E, member 2	339	-	chr1	79858327	79858327	-	1.67673e-28	1.35925e-26	-41.4637	21
NM_009255	Serpine2	serine (or cysteine) peptidase inhibitor, clade E, member 2	330	-	chr1	79858336	79858336	+	0.000563596	0.00726203	-46.2141	21
NM_009255	Serpine2	serine (or cysteine) peptidase inhibitor, clade E, member 2	251	-	chr1	79858415	79858415	-	0.000781908	0.00923999	-53.179	21
NM_009255	Serpine2	serine (or cysteine) peptidase inhibitor, clade E, member 2	239	-	chr1	79858427	79858427	-	0.000676619	0.00831608	-52.1589	21
NM_009255	Serpine2	serine (or cysteine) peptidase inhibitor, clade E, member 2	227	-	chr1	79858439	79858439	-	4.37045e-33	4.21252e-31	-48.9231	21
NM_009255	Serpine2	serine (or cysteine) peptidase inhibitor, clade E, member 2	198	-	chr1	79858468	79858468	+	3.40565e-30	2.94933e-28	-45.7143	21
NM_009255	Serpine2	serine (or cysteine) peptidase inhibitor, clade E, member 2	171	-	chr1	79858495	79858495	+	0.000394333	0.00555571	-58.5568	21
NM_009255	Serpine2	serine (or cysteine) peptidase inhibitor, clade E, member 2	153	-	chr1	79858513	79858513	-	0.000230347	0.00365554	-53.4359	21
NM_009255	Serpine2	serine (or cysteine) peptidase inhibitor, clade E, member 2	147	-	chr1	79858519	79858519	-	5.80812e-30	4.98553e-28	-47.7959	21
NM_009255	Serpine2	serine (or cysteine) peptidase inhibitor, clade E, member 2	119	-	chr1	79858547	79858547	+	0.000646408	0.00803609	-44.7364	21
NM_009255	Serpine2	serine (or cysteine) peptidase inhibitor, clade E, member 2	104	-	chr1	79858562	79858562	+	7.39269e-32	6.83286e-30	-44.8497	21
NM_009255	Serpine2	serine (or cysteine) peptidase inhibitor, clade E, member 2	99	-	chr1	79858567	79858567	+	4.77868e-28	3.80473e-26	-42.7737	21
NM_009255	Serpine2	serine (or cysteine) peptidase inhibitor, clade E, member 2	97	-	chr1	79858569	79858569	+	0.000712882	0.00863408	-44.1811	21
NM_009255	Serpine2	serine (or cysteine) peptidase inhibitor, clade E, member 2	94	-	chr1	79858572	79858572	+	3.21853e-20	1.8364e-18	-35.3149	21
NM_009255	Serpine2	serine (or cysteine) peptidase inhibitor, clade E, member 2	77	-	chr1	79858589	79858589	+	0.000707959	0.00859086	-44.6913	21
NM_009255	Serpine2	serine (or cysteine) peptidase inhibitor, clade E, member 2	71	-	chr1	79858595	79858595	+	1.87262e-22	1.18081e-20	-38.475	21
NM_009255	Serpine2	serine (or cysteine) peptidase inhibitor, clade E, member 2	-7	-	chr1	79858671	79858671	+	1.96664e-19	1.08317e-17	-51.5257	21
NM_009255	Serpine2	serine (or cysteine) peptidase inhibitor, clade E, member 2	-169	-	chr1	79858833	79858833	-	0.000650986	0.00807913	-64.0299	21
NM_027921	Slc16a14	solute carrier family 16 (monocarboxylic acid transporters), member 14	-115	-	chr1	84935197	84935197	-	9.04428e-15	3.91559e-13	-36.5217	3
NM_027921	Slc16a14	solute carrier family 16 (monocarboxylic acid transporters), member 14	-135	-	chr1	84935217	84935217	+	4.52251e-21	2.68234e-19	-42.8728	3
NM_027921	Slc16a14	solute carrier family 16 (monocarboxylic acid transporters), member 14	-136	-	chr1	84935218	84935218	-	2.43606e-06	5.94958e-05	-27.7136	3
NM_145222	B3gnt7	UDP-GlcNAc:betaGal beta-1,3-N-acetylglucosaminyltransferase 7	-79	+	chr1	86303142	86303142	-	0.000675526	0.00830542	-64.6113	13
NM_145222	B3gnt7	UDP-GlcNAc:betaGal beta-1,3-N-acetylglucosaminyltransferase 7	-72	+	chr1	86303149	86303149	-	0.000314456	0.00467028	-62.201	13
NM_145222	B3gnt7	UDP-GlcNAc:betaGal beta-1,3-N-acetylglucosaminyltransferase 7	-70	+	chr1	86303151	86303151	+	3.01374e-20	1.72186e-18	-75.8242	13
NM_145222	B3gnt7	UDP-GlcNAc:betaGal beta-1,3-N-acetylglucosaminyltransferase 7	-43	+	chr1	86303178	86303178	+	1.27158e-05	0.000286375	-38.5375	13
NM_145222	B3gnt7	UDP-GlcNAc:betaGal beta-1,3-N-acetylglucosaminyltransferase 7	-32	+	chr1	86303189	86303189	+	0.000601914	0.00762422	-29.272	13
NM_145222	B3gnt7	UDP-GlcNAc:betaGal beta-1,3-N-acetylglucosaminyltransferase 7	149	+	chr1	86303368	86303368	+	1.33138e-16	6.36018e-15	-37.2272	13
NM_145222	B3gnt7	UDP-GlcNAc:betaGal beta-1,3-N-acetylglucosaminyltransferase 7	270	+	chr1	86303489	86303489	-	5.64282e-22	3.48708e-20	-55.5894	13
NM_145222	B3gnt7	UDP-GlcNAc:betaGal beta-1,3-N-acetylglucosaminyltransferase 7	273	+	chr1	86303492	86303492	-	3.26811e-20	1.86416e-18	-57.0793	13
NM_145222	B3gnt7	UDP-GlcNAc:betaGal beta-1,3-N-acetylglucosaminyltransferase 7	290	+	chr1	86303509	86303509	-	0.000669634	0.0082507	-59.5556	13
NM_145222	B3gnt7	UDP-GlcNAc:betaGal beta-1,3-N-acetylglucosaminyltransferase 7	299	+	chr1	86303518	86303518	-	0.000510302	0.00674205	-65.1357	13
NM_145222	B3gnt7	UDP-GlcNAc:betaGal beta-1,3-N-acetylglucosaminyltransferase 7	317	+	chr1	86303536	86303536	-	1.52816e-44	2.17489e-42	-85.7391	13
NM_145222	B3gnt7	UDP-GlcNAc:betaGal beta-1,3-N-acetylglucosaminyltransferase 7	448	+	chr1	86303667	86303667	-	0.000506726	0.00670632	-52.9627	13
NM_145222	B3gnt7	UDP-GlcNAc:betaGal beta-1,3-N-acetylglucosaminyltransferase 7	473	+	chr1	86303692	86303692	-	2.48264e-05	0.000533636	-35.7698	13
NM_019867	Ngef	neuronal guanine nucleotide exchange factor	340	-	chr1	87510023	87510023	+	0.000594615	0.00755582	-34.3915	31
NM_019867	Ngef	neuronal guanine nucleotide exchange factor	329	-	chr1	87510034	87510034	+	0.000342221	0.00498631	-55.5452	31
NM_019867	Ngef	neuronal guanine nucleotide exchange factor	299	-	chr1	87510064	87510064	-	1.43723e-50	2.44732e-48	-64.5669	31
NM_019867	Ngef	neuronal guanine nucleotide exchange factor	265	-	chr1	87510098	87510098	+	1.91518e-18	1.00435e-16	-39.3263	31
NM_019867	Ngef	neuronal guanine nucleotide exchange factor	247	-	chr1	87510116	87510116	+	0.000335291	0.00490905	-54.2288	31
NM_019867	Ngef	neuronal guanine nucleotide exchange factor	193	-	chr1	87510170	87510170	-	2.88127e-23	1.87886e-21	-42.2585	31
NM_019867	Ngef	neuronal guanine nucleotide exchange factor	149	-	chr1	87510214	87510214	-	0.000857806	0.00987444	-60.1797	31
NM_019867	Ngef	neuronal guanine nucleotide exchange factor	119	-	chr1	87510244	87510244	-	1.06195e-06	2.68442e-05	-31.2858	31
NM_019867	Ngef	neuronal guanine nucleotide exchange factor	63	-	chr1	87510300	87510300	+	0.000789811	0.00930886	-78.3612	31
NM_019867	Ngef	neuronal guanine nucleotide exchange factor	62	-	chr1	87510301	87510301	-	0.000590594	0.00751773	-72.5741	31
NM_019867	Ngef	neuronal guanine nucleotide exchange factor	59	-	chr1	87510304	87510304	+	3.37987e-31	3.04348e-29	-71.8542	31
NM_019867	Ngef	neuronal guanine nucleotide exchange factor	57	-	chr1	87510306	87510306	+	5.21864e-35	5.36006e-33	-75.4478	31
NM_019867	Ngef	neuronal guanine nucleotide exchange factor	47	-	chr1	87510316	87510316	+	1.87001e-73	5.87562e-71	-70.4294	31
NM_019867	Ngef	neuronal guanine nucleotide exchange factor	34	-	chr1	87510329	87510329	-	0.000222503	0.00355712	-76.5089	31
NM_019867	Ngef	neuronal guanine nucleotide exchange factor	32	-	chr1	87510331	87510331	+	8.45657e-05	0.00159951	-69.9295	31
NM_019867	Ngef	neuronal guanine nucleotide exchange factor	31	-	chr1	87510332	87510332	-	0.000114127	0.00206374	-81.2628	31
NM_019867	Ngef	neuronal guanine nucleotide exchange factor	18	-	chr1	87510345	87510345	-	0.00031468	0.00467259	-75.5683	31
NM_019867	Ngef	neuronal guanine nucleotide exchange factor	13	-	chr1	87510350	87510350	+	0.000417273	0.00579861	-58.4255	31
NM_019867	Ngef	neuronal guanine nucleotide exchange factor	11	-	chr1	87510352	87510352	+	0.00010253	0.00188671	-69.6485	31
NM_019867	Ngef	neuronal guanine nucleotide exchange factor	10	-	chr1	87510353	87510353	-	0.000173974	0.00291926	-79.7936	31
NM_019867	Ngef	neuronal guanine nucleotide exchange factor	6	-	chr1	87510357	87510357	-	2.57814e-35	2.6766e-33	-53.3341	31
NM_019867	Ngef	neuronal guanine nucleotide exchange factor	3	-	chr1	87510360	87510360	+	2.1455e-70	6.21207e-68	-70.9181	31
NM_019867	Ngef	neuronal guanine nucleotide exchange factor	0	-	chr1	87510361	87510361	-	8.46268e-05	0.00160055	-77.4762	31
NM_019867	Ngef	neuronal guanine nucleotide exchange factor	0	-	chr1	87510362	87510362	+	8.20299e-05	0.00155822	-71.2462	31
NM_019867	Ngef	neuronal guanine nucleotide exchange factor	-3	-	chr1	87510364	87510364	+	2.59731e-35	2.69581e-33	-53.8686	31
NM_019867	Ngef	neuronal guanine nucleotide exchange factor	-17	-	chr1	87510378	87510378	+	0.000119821	0.00214988	-25.8046	31
NM_019867	Ngef	neuronal guanine nucleotide exchange factor	-28	-	chr1	87510389	87510389	+	3.29028e-06	7.93484e-05	-31.5982	31
NM_019867	Ngef	neuronal guanine nucleotide exchange factor	-34	-	chr1	87510395	87510395	+	4.38759e-06	0.000104445	-31.7816	31
NM_019867	Ngef	neuronal guanine nucleotide exchange factor	-47	-	chr1	87510408	87510408	+	5.04979e-12	1.86764e-10	-50.227	31
NM_019867	Ngef	neuronal guanine nucleotide exchange factor	-59	-	chr1	87510420	87510420	-	0.000561386	0.00724136	-79.8015	31
NM_019867	Ngef	neuronal guanine nucleotide exchange factor	-74	-	chr1	87510435	87510435	-	0.000542727	0.00706097	-80.1143	31
NM_008132	Glrp1	glutamine repeat protein 1	27	-	chr1	88510040	88510040	+	0.000111855	0.00202897	-94.7478	4
NM_008132	Glrp1	glutamine repeat protein 1	-17	-	chr1	88510082	88510082	+	9.22611e-81	3.47945e-78	-91.0765	4
NM_008132	Glrp1	glutamine repeat protein 1	-72	-	chr1	88510137	88510137	-	8.49902e-59	1.81823e-56	-83.2827	4
NM_008132	Glrp1	glutamine repeat protein 1	-116	-	chr1	88510181	88510181	-	0.000796008	0.00936271	-79.348	4
NM_177305	Arl4c	ADP-ribosylation factor-like 4C	388	-	chr1	88701804	88701804	-	0.000390288	0.00551064	-83.1818	44
NM_177305	Arl4c	ADP-ribosylation factor-like 4C	383	-	chr1	88701809	88701809	-	0.000333264	0.00488718	-83.3046	44
NM_177305	Arl4c	ADP-ribosylation factor-like 4C	359	-	chr1	88701833	88701833	-	4.29728e-19	2.32543e-17	-50.8306	44
NM_177305	Arl4c	ADP-ribosylation factor-like 4C	350	-	chr1	88701842	88701842	-	3.94757e-12	1.4694e-10	-37.3188	44
NM_177305	Arl4c	ADP-ribosylation factor-like 4C	338	-	chr1	88701854	88701854	+	1.13877e-29	9.67413e-28	-68.4823	44
NM_177305	Arl4c	ADP-ribosylation factor-like 4C	337	-	chr1	88701855	88701855	-	0.000426261	0.00589098	-74.1452	44
NM_177305	Arl4c	ADP-ribosylation factor-like 4C	329	-	chr1	88701863	88701863	+	1.63682e-10	5.49837e-09	-39.6947	44
NM_177305	Arl4c	ADP-ribosylation factor-like 4C	322	-	chr1	88701870	88701870	+	6.48868e-27	4.93517e-25	-65.645	44
NM_177305	Arl4c	ADP-ribosylation factor-like 4C	321	-	chr1	88701871	88701871	-	0.000462665	0.00626683	-76.087	44
NM_177305	Arl4c	ADP-ribosylation factor-like 4C	319	-	chr1	88701873	88701873	-	0.000525865	0.00689445	-75	44
NM_177305	Arl4c	ADP-ribosylation factor-like 4C	306	-	chr1	88701886	88701886	+	0.000307301	0.00458833	-74.2966	44
NM_177305	Arl4c	ADP-ribosylation factor-like 4C	305	-	chr1	88701887	88701887	-	0.000294054	0.00443347	-71.3696	44
NM_177305	Arl4c	ADP-ribosylation factor-like 4C	290	-	chr1	88701902	88701902	+	4.49075e-38	5.16103e-36	-45.9921	44
NM_177305	Arl4c	ADP-ribosylation factor-like 4C	282	-	chr1	88701910	88701910	+	0.000120023	0.00215285	-75.9342	44
NM_177305	Arl4c	ADP-ribosylation factor-like 4C	277	-	chr1	88701915	88701915	+	0.000104014	0.0019096	-76.8852	44
NM_177305	Arl4c	ADP-ribosylation factor-like 4C	276	-	chr1	88701916	88701916	-	3.20406e-74	1.02914e-71	-71.8843	44
NM_177305	Arl4c	ADP-ribosylation factor-like 4C	269	-	chr1	88701923	88701923	+	0.000841039	0.00973468	-72.2649	44
NM_177305	Arl4c	ADP-ribosylation factor-like 4C	264	-	chr1	88701928	88701928	+	0.000190875	0.0031496	-73.3633	44
NM_177305	Arl4c	ADP-ribosylation factor-like 4C	263	-	chr1	88701929	88701929	-	0.000234081	0.00370373	-67.1065	44
NM_177305	Arl4c	ADP-ribosylation factor-like 4C	247	-	chr1	88701945	88701945	-	3.72632e-76	1.25949e-73	-72.4047	44
NM_177305	Arl4c	ADP-ribosylation factor-like 4C	240	-	chr1	88701952	88701952	-	1.75976e-73	5.53998e-71	-71.3956	44
NM_177305	Arl4c	ADP-ribosylation factor-like 4C	238	-	chr1	88701954	88701954	-	3.45913e-79	1.25814e-76	-73.5245	44
NM_177305	Arl4c	ADP-ribosylation factor-like 4C	230	-	chr1	88701962	88701962	-	7.82336e-36	8.29263e-34	-52.4143	44
NM_177305	Arl4c	ADP-ribosylation factor-like 4C	219	-	chr1	88701973	88701973	+	3.13116e-59	6.78121e-57	-62.6521	44
NM_177305	Arl4c	ADP-ribosylation factor-like 4C	178	-	chr1	88702014	88702014	-	0.000230049	0.0036518	-43.7871	44
NM_177305	Arl4c	ADP-ribosylation factor-like 4C	139	-	chr1	88702053	88702053	+	4.22709e-09	1.29252e-07	-48.7179	44
NM_177305	Arl4c	ADP-ribosylation factor-like 4C	117	-	chr1	88702075	88702075	+	2.31416e-20	1.3296e-18	-71.875	44
NM_177305	Arl4c	ADP-ribosylation factor-like 4C	115	-	chr1	88702077	88702077	+	8.89864e-22	5.44621e-20	-73.0794	44
NM_177305	Arl4c	ADP-ribosylation factor-like 4C	105	-	chr1	88702087	88702087	+	4.06936e-13	1.60677e-11	-28.923	44
NM_177305	Arl4c	ADP-ribosylation factor-like 4C	98	-	chr1	88702094	88702094	+	0.000333568	0.00489029	-47.1627	44
NM_177305	Arl4c	ADP-ribosylation factor-like 4C	90	-	chr1	88702102	88702102	+	0.000475891	0.00639728	-74.8947	44
NM_177305	Arl4c	ADP-ribosylation factor-like 4C	-80	-	chr1	88702270	88702270	+	5.07719e-45	7.32921e-43	-74.2111	44
NM_177305	Arl4c	ADP-ribosylation factor-like 4C	-90	-	chr1	88702280	88702280	+	0.000130327	0.00230503	-76.6186	44
NM_177305	Arl4c	ADP-ribosylation factor-like 4C	-99	-	chr1	88702289	88702289	-	0.000310673	0.00462679	-70.4255	44
NM_177305	Arl4c	ADP-ribosylation factor-like 4C	-101	-	chr1	88702291	88702291	-	1.12763e-19	6.28216e-18	-47.7507	44
NM_177305	Arl4c	ADP-ribosylation factor-like 4C	-108	-	chr1	88702298	88702298	-	7.11048e-51	1.21978e-48	-74.1537	44
NM_177305	Arl4c	ADP-ribosylation factor-like 4C	-116	-	chr1	88702306	88702306	-	5.95541e-45	8.5847e-43	-70.7264	44
NM_177305	Arl4c	ADP-ribosylation factor-like 4C	-141	-	chr1	88702331	88702331	-	0.000747225	0.00893608	-67.0404	44
NM_177305	Arl4c	ADP-ribosylation factor-like 4C	-150	-	chr1	88702340	88702340	-	1.00863e-33	9.93277e-32	-73.7013	44
NM_177305	Arl4c	ADP-ribosylation factor-like 4C	-152	-	chr1	88702342	88702342	-	0.000814813	0.00951814	-70.5869	44
NM_177305	Arl4c	ADP-ribosylation factor-like 4C	-155	-	chr1	88702345	88702345	-	0.000483715	0.00647431	-72.4282	44
NM_177305	Arl4c	ADP-ribosylation factor-like 4C	-171	-	chr1	88702361	88702361	-	6.6273e-30	5.67542e-28	-71.0271	44
NM_177305	Arl4c	ADP-ribosylation factor-like 4C	-173	-	chr1	88702363	88702363	-	2.2526e-38	2.61636e-36	-75.4839	44
NM_177305	Arl4c	ADP-ribosylation factor-like 4C	-193	-	chr1	88702383	88702383	-	1.75957e-37	1.97774e-35	-75	44
NM_010262	Gbx2	gastrulation brain homeobox 2	288	-	chr1	89930889	89930889	-	2.59078e-29	2.1681e-27	-53.7437	17
NM_010262	Gbx2	gastrulation brain homeobox 2	227	-	chr1	89930950	89930950	+	3.2604e-14	1.36927e-12	-57.2355	17
NM_010262	Gbx2	gastrulation brain homeobox 2	149	-	chr1	89931028	89931028	+	2.13764e-32	2.01073e-30	-51.2485	17
NM_010262	Gbx2	gastrulation brain homeobox 2	146	-	chr1	89931031	89931031	+	3.51995e-23	2.28869e-21	-43.2886	17
NM_010262	Gbx2	gastrulation brain homeobox 2	141	-	chr1	89931036	89931036	+	0.000652897	0.00809633	-47.7267	17
NM_010262	Gbx2	gastrulation brain homeobox 2	135	-	chr1	89931042	89931042	+	9.66933e-24	6.43359e-22	-44.2463	17
NM_010262	Gbx2	gastrulation brain homeobox 2	130	-	chr1	89931047	89931047	+	0.000550123	0.00713169	-51.1112	17
NM_010262	Gbx2	gastrulation brain homeobox 2	128	-	chr1	89931049	89931049	+	2.47908e-34	2.48876e-32	-50.7928	17
NM_010262	Gbx2	gastrulation brain homeobox 2	115	-	chr1	89931062	89931062	+	3.27742e-28	2.62784e-26	-48.1812	17
NM_010262	Gbx2	gastrulation brain homeobox 2	74	-	chr1	89931103	89931103	-	0.000712124	0.00862748	-52.5701	17
NM_010262	Gbx2	gastrulation brain homeobox 2	50	-	chr1	89931127	89931127	-	0.000512726	0.00676643	-54.8679	17
NM_010262	Gbx2	gastrulation brain homeobox 2	35	-	chr1	89931142	89931142	-	0.000613826	0.00773641	-53.2606	17
NM_010262	Gbx2	gastrulation brain homeobox 2	33	-	chr1	89931144	89931144	-	0.000392505	0.00553613	-54.5976	17
NM_010262	Gbx2	gastrulation brain homeobox 2	25	-	chr1	89931152	89931152	-	0.000540343	0.00703811	-52.8958	17
NM_010262	Gbx2	gastrulation brain homeobox 2	-170	-	chr1	89931345	89931345	+	1.84032e-27	1.4318e-25	-47.343	17
NM_010262	Gbx2	gastrulation brain homeobox 2	-187	-	chr1	89931362	89931362	+	2.60652e-24	1.77238e-22	-43.6019	17
NM_010262	Gbx2	gastrulation brain homeobox 2	-218	-	chr1	89931393	89931393	+	2.26406e-24	1.54341e-22	-46.5165	17
NM_019479	Hes6	hairy and enhancer of split 6	493	-	chr1	91412730	91412730	-	1.02605e-13	4.19484e-12	-66.0428	9
NM_019479	Hes6	hairy and enhancer of split 6	488	-	chr1	91412735	91412735	+	0.000600524	0.00761151	-73.7345	9
NM_019479	Hes6	hairy and enhancer of split 6	483	-	chr1	91412740	91412740	+	0.00023896	0.0037642	-66.576	9
NM_019479	Hes6	hairy and enhancer of split 6	481	-	chr1	91412742	91412742	+	9.47128e-78	3.32509e-75	-68.9247	9
NM_019479	Hes6	hairy and enhancer of split 6	472	-	chr1	91412751	91412751	+	0.000587355	0.00748834	-75.643	9
NM_019479	Hes6	hairy and enhancer of split 6	470	-	chr1	91412753	91412753	+	6.30502e-05	0.00123909	-89.8018	9
NM_019479	Hes6	hairy and enhancer of split 6	463	-	chr1	91412760	91412760	+	0.000246571	0.00385828	-87.5981	9
NM_019479	Hes6	hairy and enhancer of split 6	393	-	chr1	91412830	91412830	+	2.17613e-30	1.89839e-28	-70.2795	9
NM_019479	Hes6	hairy and enhancer of split 6	392	-	chr1	91412831	91412831	-	3.80823e-15	1.68373e-13	-58.5616	9
NM_007855	Twist2	twist basic helix-loop-helix transcription factor 2	-105	+	chr1	91801356	91801356	+	3.13499e-55	6.09356e-53	-40.9662	22
NM_007855	Twist2	twist basic helix-loop-helix transcription factor 2	-102	+	chr1	91801359	91801359	+	4.77813e-75	1.57416e-72	-50.4902	22
NM_007855	Twist2	twist basic helix-loop-helix transcription factor 2	-49	+	chr1	91801412	91801412	-	0.00013114	0.00231683	-47.9902	22
NM_007855	Twist2	twist basic helix-loop-helix transcription factor 2	-43	+	chr1	91801418	91801418	-	0.00040321	0.00565074	-28.4848	22
NM_007855	Twist2	twist basic helix-loop-helix transcription factor 2	98	+	chr1	91801557	91801557	+	8.11415e-147	1.39462e-143	-91.7018	22
NM_007855	Twist2	twist basic helix-loop-helix transcription factor 2	101	+	chr1	91801560	91801560	+	0.000113066	0.00204735	-91.7446	22
NM_007855	Twist2	twist basic helix-loop-helix transcription factor 2	105	+	chr1	91801564	91801564	+	5.74483e-52	1.01615e-49	-41.9728	22
NM_007855	Twist2	twist basic helix-loop-helix transcription factor 2	107	+	chr1	91801566	91801566	+	0.000548068	0.00711133	-56.1444	22
NM_007855	Twist2	twist basic helix-loop-helix transcription factor 2	108	+	chr1	91801567	91801567	-	3.09564e-62	7.26525e-60	-47.1965	22
NM_007855	Twist2	twist basic helix-loop-helix transcription factor 2	123	+	chr1	91801582	91801582	+	9.62239e-32	8.84815e-30	-27.281	22
NM_007855	Twist2	twist basic helix-loop-helix transcription factor 2	127	+	chr1	91801586	91801586	+	6.63201e-05	0.00129488	-88.509	22
NM_007855	Twist2	twist basic helix-loop-helix transcription factor 2	128	+	chr1	91801587	91801587	-	1.6782e-05	0.000371408	-91.2195	22
NM_007855	Twist2	twist basic helix-loop-helix transcription factor 2	131	+	chr1	91801590	91801590	+	0.000409195	0.00571423	-83.5041	22
NM_007855	Twist2	twist basic helix-loop-helix transcription factor 2	132	+	chr1	91801591	91801591	-	0.000187618	0.00310574	-71.3615	22
NM_007855	Twist2	twist basic helix-loop-helix transcription factor 2	134	+	chr1	91801593	91801593	+	0.000102441	0.00188561	-57.7308	22
NM_007855	Twist2	twist basic helix-loop-helix transcription factor 2	135	+	chr1	91801594	91801594	-	0.000102303	0.00188348	-50.6977	22
NM_007855	Twist2	twist basic helix-loop-helix transcription factor 2	152	+	chr1	91801611	91801611	-	0.000313015	0.00465394	-31.4554	22
NM_007855	Twist2	twist basic helix-loop-helix transcription factor 2	255	+	chr1	91801714	91801714	-	4.18669e-71	1.23433e-68	-70.7143	22
NM_007855	Twist2	twist basic helix-loop-helix transcription factor 2	264	+	chr1	91801723	91801723	+	0.0004385	0.0060171	-50	22
NM_007855	Twist2	twist basic helix-loop-helix transcription factor 2	283	+	chr1	91801742	91801742	+	1.20666e-40	1.51384e-38	-66.6667	22
NM_007855	Twist2	twist basic helix-loop-helix transcription factor 2	287	+	chr1	91801746	91801746	+	1.78481e-48	2.85616e-46	-75.7895	22
NM_007855	Twist2	twist basic helix-loop-helix transcription factor 2	301	+	chr1	91801760	91801760	+	0.000766824	0.00911199	-55.7895	22
NM_172463	Sned1	sushi, nidogen and EGF-like domains 1	-70	+	chr1	93235827	93235827	+	3.62426e-31	3.26064e-29	-30.1075	22
NM_172463	Sned1	sushi, nidogen and EGF-like domains 1	-56	+	chr1	93235841	93235841	-	0.000182793	0.00304064	-41.9164	22
NM_172463	Sned1	sushi, nidogen and EGF-like domains 1	-52	+	chr1	93235845	93235845	+	6.34384e-39	7.49107e-37	-39.8937	22
NM_172463	Sned1	sushi, nidogen and EGF-like domains 1	-51	+	chr1	93235846	93235846	-	0.000815115	0.0095208	-45.5757	22
NM_172463	Sned1	sushi, nidogen and EGF-like domains 1	-46	+	chr1	93235851	93235851	+	0.000854827	0.00985108	-27.3224	22
NM_172463	Sned1	sushi, nidogen and EGF-like domains 1	-36	+	chr1	93235861	93235861	-	0.000194436	0.00319614	-42.8769	22
NM_172463	Sned1	sushi, nidogen and EGF-like domains 1	-12	+	chr1	93235885	93235885	+	0.000843628	0.00975626	-48.3146	22
NM_172463	Sned1	sushi, nidogen and EGF-like domains 1	-5	+	chr1	93235892	93235892	+	6.88125e-05	0.00133679	-43.1373	22
NM_172463	Sned1	sushi, nidogen and EGF-like domains 1	0	+	chr1	93235895	93235895	+	0.000157214	0.00268891	-42.2097	22
NM_172463	Sned1	sushi, nidogen and EGF-like domains 1	0	+	chr1	93235897	93235897	+	1.27432e-87	5.57041e-85	-42.671	22
NM_172463	Sned1	sushi, nidogen and EGF-like domains 1	10	+	chr1	93235905	93235905	+	0.000403326	0.00565205	-46.0843	22
NM_172463	Sned1	sushi, nidogen and EGF-like domains 1	25	+	chr1	93235920	93235920	+	0.000333482	0.00488949	-40.7285	22
NM_172463	Sned1	sushi, nidogen and EGF-like domains 1	33	+	chr1	93235928	93235928	+	0.000169276	0.00285498	-32.2476	22
NM_172463	Sned1	sushi, nidogen and EGF-like domains 1	37	+	chr1	93235932	93235932	+	0.000784986	0.00926551	-25.0825	22
NM_172463	Sned1	sushi, nidogen and EGF-like domains 1	63	+	chr1	93235958	93235958	-	0.000164735	0.00279287	-35.0427	22
NM_172463	Sned1	sushi, nidogen and EGF-like domains 1	283	+	chr1	93236178	93236178	-	6.30788e-21	3.72023e-19	-32.4324	22
NM_172463	Sned1	sushi, nidogen and EGF-like domains 1	335	+	chr1	93236230	93236230	+	0.000553024	0.00715907	-34.8315	22
NM_172463	Sned1	sushi, nidogen and EGF-like domains 1	344	+	chr1	93236239	93236239	+	3.41946e-34	3.41952e-32	-32.5714	22
NM_172463	Sned1	sushi, nidogen and EGF-like domains 1	428	+	chr1	93236323	93236323	-	4.78403e-47	7.34577e-45	-43.6059	22
NM_172463	Sned1	sushi, nidogen and EGF-like domains 1	442	+	chr1	93236337	93236337	-	3.1369e-46	4.7031e-44	-41.358	22
NM_172463	Sned1	sushi, nidogen and EGF-like domains 1	444	+	chr1	93236339	93236339	-	0.00027045	0.00415009	-43.0348	22
NM_172463	Sned1	sushi, nidogen and EGF-like domains 1	454	+	chr1	93236349	93236349	-	2.98933e-48	4.75827e-46	-44.0892	22
NM_016778	Bok	BCL2-related ovarian killer	-76	+	chr1	93685499	93685499	+	6.76722e-92	3.27541e-89	-78.9328	33
NM_016778	Bok	BCL2-related ovarian killer	-69	+	chr1	93685506	93685506	+	7.36323e-86	3.10445e-83	-76.7132	33
NM_016778	Bok	BCL2-related ovarian killer	-33	+	chr1	93685542	93685542	+	0.000184609	0.00306455	-62.8232	33
NM_016778	Bok	BCL2-related ovarian killer	-32	+	chr1	93685543	93685543	-	0.000257525	0.00399218	-74.1337	33
NM_016778	Bok	BCL2-related ovarian killer	-12	+	chr1	93685563	93685563	-	3.47885e-33	3.36478e-31	-30.877	33
NM_016778	Bok	BCL2-related ovarian killer	-6	+	chr1	93685569	93685569	-	5.39745e-92	2.6187e-89	-70.4762	33
NM_016778	Bok	BCL2-related ovarian killer	0	+	chr1	93685575	93685575	-	0.000269346	0.00413748	-63.2078	33
NM_016778	Bok	BCL2-related ovarian killer	11	+	chr1	93685584	93685584	+	0.000184047	0.00305722	-51.462	33
NM_016778	Bok	BCL2-related ovarian killer	26	+	chr1	93685599	93685599	+	0.000375208	0.00534623	-54.1667	33
NM_016778	Bok	BCL2-related ovarian killer	48	+	chr1	93685621	93685621	+	0.000739084	0.00886676	-56.8047	33
NM_016778	Bok	BCL2-related ovarian killer	71	+	chr1	93685644	93685644	-	2.60792e-42	3.46043e-40	-62.9247	33
NM_016778	Bok	BCL2-related ovarian killer	78	+	chr1	93685651	93685651	-	4.98661e-49	8.11656e-47	-56.078	33
NM_016778	Bok	BCL2-related ovarian killer	87	+	chr1	93685660	93685660	-	2.9718e-49	4.86851e-47	-53.2835	33
NM_016778	Bok	BCL2-related ovarian killer	104	+	chr1	93685677	93685677	-	0.000142707	0.00248338	-62.4621	33
NM_016778	Bok	BCL2-related ovarian killer	108	+	chr1	93685681	93685681	-	1.968e-54	3.74154e-52	-62.2642	33
NM_016778	Bok	BCL2-related ovarian killer	110	+	chr1	93685683	93685683	-	0.000278083	0.00424351	-58.8226	33
NM_016778	Bok	BCL2-related ovarian killer	112	+	chr1	93685685	93685685	-	2.97858e-55	5.79652e-53	-61.9289	33
NM_016778	Bok	BCL2-related ovarian killer	121	+	chr1	93685694	93685694	-	1.37916e-54	2.63507e-52	-70.2212	33
NM_016778	Bok	BCL2-related ovarian killer	123	+	chr1	93685696	93685696	+	9.22342e-05	0.00172325	-80.7151	33
NM_016778	Bok	BCL2-related ovarian killer	152	+	chr1	93685725	93685725	+	0.000662081	0.00818196	-74.4888	33
NM_016778	Bok	BCL2-related ovarian killer	161	+	chr1	93685734	93685734	+	0.000258402	0.00400246	-84.9462	33
NM_016778	Bok	BCL2-related ovarian killer	169	+	chr1	93685742	93685742	+	4.76035e-83	1.8906e-80	-94.9889	33
NM_016778	Bok	BCL2-related ovarian killer	170	+	chr1	93685743	93685743	-	0.000123073	0.0021982	-84.6226	33
NM_016778	Bok	BCL2-related ovarian killer	210	+	chr1	93685783	93685783	-	0.000834986	0.00968558	-81.9511	33
NM_016778	Bok	BCL2-related ovarian killer	212	+	chr1	93685785	93685785	+	0.000606216	0.00766596	-76.4671	33
NM_016778	Bok	BCL2-related ovarian killer	213	+	chr1	93685786	93685786	-	2.95962e-61	6.77288e-59	-83.9953	33
NM_016778	Bok	BCL2-related ovarian killer	228	+	chr1	93685801	93685801	+	4.05158e-45	5.87071e-43	-63.9983	33
NM_016778	Bok	BCL2-related ovarian killer	252	+	chr1	93685825	93685825	+	0.000252379	0.00392816	-65.1943	33
NM_016778	Bok	BCL2-related ovarian killer	255	+	chr1	93685828	93685828	+	4.1021e-65	1.03814e-62	-77.6954	33
NM_016778	Bok	BCL2-related ovarian killer	260	+	chr1	93685833	93685833	+	0.000118143	0.0021249	-72.8958	33
NM_016778	Bok	BCL2-related ovarian killer	293	+	chr1	93685866	93685866	-	0.000115445	0.00208416	-85.4432	33
NM_016778	Bok	BCL2-related ovarian killer	297	+	chr1	93685870	93685870	-	0.000108888	0.00198425	-84.8799	33
NM_016778	Bok	BCL2-related ovarian killer	302	+	chr1	93685875	93685875	-	0.000239453	0.00377056	-74.468	33
NM_178779	Rnf152	ring finger protein 152	121	-	chr1	105356590	105356590	-	3.82361e-07	1.00559e-05	-43.2439	3
NM_178779	Rnf152	ring finger protein 152	88	-	chr1	105356623	105356623	-	1.90563e-07	5.13765e-06	-42.0726	3
NM_178779	Rnf152	ring finger protein 152	31	-	chr1	105356680	105356680	-	3.19399e-12	1.19606e-10	-29.3761	3
NM_001081125	Gli2	GLI-Kruppel family member GLI2	270	-	chr1	119053350	119053350	+	8.63588e-05	0.00162888	-94.9407	14
NM_001081125	Gli2	GLI-Kruppel family member GLI2	214	-	chr1	119053406	119053406	-	0.000213913	0.00344673	-48.078	14
NM_001081125	Gli2	GLI-Kruppel family member GLI2	205	-	chr1	119053415	119053415	-	0.000338173	0.00494097	-66.7156	14
NM_001081125	Gli2	GLI-Kruppel family member GLI2	115	-	chr1	119053505	119053505	+	0.000802556	0.00941745	-83.2102	14
NM_001081125	Gli2	GLI-Kruppel family member GLI2	105	-	chr1	119053515	119053515	+	0.00075255	0.00898387	-72.043	14
NM_001081125	Gli2	GLI-Kruppel family member GLI2	97	-	chr1	119053523	119053523	+	1.07163e-71	3.20621e-69	-94.6237	14
NM_001081125	Gli2	GLI-Kruppel family member GLI2	93	-	chr1	119053527	119053527	+	7.44383e-54	1.3926e-51	-79.5699	14
NM_001081125	Gli2	GLI-Kruppel family member GLI2	88	-	chr1	119053532	119053532	+	1.7226e-29	1.4527e-27	-49.4624	14
NM_001081125	Gli2	GLI-Kruppel family member GLI2	-28	-	chr1	119053646	119053646	-	1.25093e-14	5.36966e-13	-38.4615	14
NM_001081125	Gli2	GLI-Kruppel family member GLI2	-30	-	chr1	119053648	119053648	-	0.00028357	0.00430837	-95.4594	14
NM_001081125	Gli2	GLI-Kruppel family member GLI2	-36	-	chr1	119053654	119053654	-	6.99679e-18	3.56375e-16	-46.1538	14
NM_001081125	Gli2	GLI-Kruppel family member GLI2	-46	-	chr1	119053664	119053664	-	4.93619e-11	1.71551e-09	-32.6389	14
NM_001081125	Gli2	GLI-Kruppel family member GLI2	-60	-	chr1	119053678	119053678	-	1.22451e-23	8.10665e-22	-65.263	14
NM_001081125	Gli2	GLI-Kruppel family member GLI2	-478	-	chr1	119054096	119054096	+	2.90521e-19	1.58712e-17	-87.234	14
NM_008381	Inhbb	inhibin beta-B	499	-	chr1	119421750	119421750	+	2.20281e-55	4.29926e-53	-67.6409	17
NM_008381	Inhbb	inhibin beta-B	497	-	chr1	119421752	119421752	+	0.000506972	0.00670831	-71.5099	17
NM_008381	Inhbb	inhibin beta-B	459	-	chr1	119421790	119421790	-	9.63609e-05	0.00178831	-80.6677	17
NM_008381	Inhbb	inhibin beta-B	456	-	chr1	119421793	119421793	-	8.45417e-42	1.10152e-39	-63.0929	17
NM_008381	Inhbb	inhibin beta-B	374	-	chr1	119421875	119421875	+	1.78386e-42	2.38029e-40	-60.3275	17
NM_008381	Inhbb	inhibin beta-B	369	-	chr1	119421880	119421880	+	6.61902e-09	1.99751e-07	-25.5963	17
NM_008381	Inhbb	inhibin beta-B	300	-	chr1	119421949	119421949	+	0.00063617	0.0079428	-62.3127	17
NM_008381	Inhbb	inhibin beta-B	297	-	chr1	119421952	119421952	+	0.000249562	0.00389339	-64.7927	17
NM_008381	Inhbb	inhibin beta-B	282	-	chr1	119421967	119421967	+	0.000335308	0.00490905	-66.9719	17
NM_008381	Inhbb	inhibin beta-B	-77	-	chr1	119422324	119422324	+	2.58136e-13	1.03093e-11	-41.0397	17
NM_008381	Inhbb	inhibin beta-B	-78	-	chr1	119422325	119422325	-	9.427e-07	2.39632e-05	-28.3546	17
NM_008381	Inhbb	inhibin beta-B	-95	-	chr1	119422342	119422342	-	3.23912e-13	1.28605e-11	-43.1243	17
NM_008381	Inhbb	inhibin beta-B	-399	-	chr1	119422646	119422646	+	0.000418209	0.00580772	-61.4973	17
NM_008381	Inhbb	inhibin beta-B	-400	-	chr1	119422647	119422647	-	0.000712232	0.00862815	-66.0574	17
NM_008381	Inhbb	inhibin beta-B	-407	-	chr1	119422654	119422654	-	5.46985e-17	2.66825e-15	-42.6881	17
NM_008381	Inhbb	inhibin beta-B	-413	-	chr1	119422660	119422660	+	0.000329014	0.00483883	-50.6745	17
NM_008381	Inhbb	inhibin beta-B	-420	-	chr1	119422667	119422667	-	0.000293404	0.00442573	-63.0185	17
NM_019432	Tmem37	transmembrane protein 37	210	-	chr1	120073571	120073571	+	1.7642e-136	2.31355e-133	-92.59	26
NM_019432	Tmem37	transmembrane protein 37	101	-	chr1	120073680	120073680	+	4.27214e-05	0.000875002	-95.0972	26
NM_019432	Tmem37	transmembrane protein 37	100	-	chr1	120073681	120073681	-	1.47837e-189	7.06658e-186	-97.2495	26
NM_019432	Tmem37	transmembrane protein 37	93	-	chr1	120073688	120073688	+	0.000179665	0.00299774	-88.7507	26
NM_019432	Tmem37	transmembrane protein 37	88	-	chr1	120073693	120073693	+	7.75656e-05	0.0014842	-95.0666	26
NM_019432	Tmem37	transmembrane protein 37	86	-	chr1	120073695	120073695	+	4.02149e-05	0.000828813	-97.884	26
NM_019432	Tmem37	transmembrane protein 37	66	-	chr1	120073715	120073715	+	0.000117442	0.00211456	-95.4212	26
NM_019432	Tmem37	transmembrane protein 37	64	-	chr1	120073717	120073717	+	9.48206e-05	0.00176414	-94.0954	26
NM_019432	Tmem37	transmembrane protein 37	61	-	chr1	120073720	120073720	+	6.47846e-05	0.00126845	-95.8499	26
NM_019432	Tmem37	transmembrane protein 37	54	-	chr1	120073727	120073727	+	3.50709e-05	0.000731569	-97.0659	26
NM_019432	Tmem37	transmembrane protein 37	-16	-	chr1	120073795	120073795	-	8.91722e-05	0.00167417	-86.9256	26
NM_019432	Tmem37	transmembrane protein 37	-22	-	chr1	120073801	120073801	-	9.61939e-120	8.84036e-117	-94.5953	26
NM_019432	Tmem37	transmembrane protein 37	-44	-	chr1	120073823	120073823	-	1.0174e-114	8.37784e-112	-90.9626	26
NM_019432	Tmem37	transmembrane protein 37	-49	-	chr1	120073828	120073828	-	5.74853e-121	5.41229e-118	-94.7467	26
NM_019432	Tmem37	transmembrane protein 37	-55	-	chr1	120073834	120073834	+	0.000163349	0.00277375	-97.2461	26
NM_019432	Tmem37	transmembrane protein 37	-56	-	chr1	120073835	120073835	-	0.000102564	0.00188722	-98.4481	26
NM_019432	Tmem37	transmembrane protein 37	-61	-	chr1	120073840	120073840	+	8.3959e-05	0.00158941	-98.259	26
NM_019432	Tmem37	transmembrane protein 37	-70	-	chr1	120073849	120073849	+	0.000343899	0.00500435	-94.7953	26
NM_019432	Tmem37	transmembrane protein 37	-72	-	chr1	120073851	120073851	+	3.53768e-70	1.01809e-67	-95.4286	26
NM_019432	Tmem37	transmembrane protein 37	-88	-	chr1	120073867	120073867	+	6.65487e-05	0.00129884	-94.0936	26
NM_019432	Tmem37	transmembrane protein 37	-95	-	chr1	120073874	120073874	+	6.50174e-68	1.76604e-65	-92.7218	26
NM_019432	Tmem37	transmembrane protein 37	-137	-	chr1	120073916	120073916	-	1.3681e-46	2.0735e-44	-84.9239	26
NM_019432	Tmem37	transmembrane protein 37	-144	-	chr1	120073923	120073923	+	0.000470083	0.00633946	-79.636	26
NM_019432	Tmem37	transmembrane protein 37	-145	-	chr1	120073924	120073924	-	0.000337547	0.00493423	-91.0851	26
NM_019432	Tmem37	transmembrane protein 37	-149	-	chr1	120073928	120073928	+	2.25705e-37	2.52951e-35	-86.6379	26
NM_019432	Tmem37	transmembrane protein 37	-284	-	chr1	120074063	120074063	-	4.81779e-42	6.34373e-40	-85.1695	26
NM_010016	Cd55	CD55 molecule, decay accelerating factor for complement	275	-	chr1	130462470	130462470	-	4.5518e-08	1.29118e-06	-27.7778	3
NM_010016	Cd55	CD55 molecule, decay accelerating factor for complement	50	-	chr1	130462695	130462695	+	6.37844e-09	1.92736e-07	-37.146	3
NM_010016	Cd55	CD55 molecule, decay accelerating factor for complement	24	-	chr1	130462721	130462721	+	9.30118e-05	0.00173517	-28.7179	3
NM_018750	Rassf5	Ras association (RalGDS/AF-6) domain family member 5	108	-	chr1	131245071	131245071	+	2.20186e-15	9.86189e-14	-33.0672	15
NM_001313731	Rassf5	Ras association (RalGDS/AF-6) domain family member 5	-12	-	chr1	131245189	131245189	-	0.000101404	0.00186895	-60.1642	15
NM_001313731	Rassf5	Ras association (RalGDS/AF-6) domain family member 5	-21	-	chr1	131245198	131245198	+	8.23272e-16	3.77248e-14	-53.8146	15
NM_001313731	Rassf5	Ras association (RalGDS/AF-6) domain family member 5	-36	-	chr1	131245213	131245213	+	2.76602e-09	8.56036e-08	-39.3994	15
NM_001313731	Rassf5	Ras association (RalGDS/AF-6) domain family member 5	-54	-	chr1	131245231	131245231	+	6.24723e-07	1.61254e-05	-31.2427	15
NM_001313731	Rassf5	Ras association (RalGDS/AF-6) domain family member 5	-59	-	chr1	131245236	131245236	+	4.61756e-06	0.000109668	-29.0578	15
NM_001313731	Rassf5	Ras association (RalGDS/AF-6) domain family member 5	-181	-	chr1	131245358	131245358	-	0.000344209	0.0050076	-49.1883	15
NM_001313731	Rassf5	Ras association (RalGDS/AF-6) domain family member 5	-183	-	chr1	131245360	131245360	-	0.000753089	0.00898795	-44.2438	15
NM_001313731	Rassf5	Ras association (RalGDS/AF-6) domain family member 5	-196	-	chr1	131245373	131245373	-	0.000523617	0.00687244	-49.3023	15
NM_001313731	Rassf5	Ras association (RalGDS/AF-6) domain family member 5	-229	-	chr1	131245406	131245406	-	2.29078e-63	5.52559e-61	-64.4141	15
NM_001313731	Rassf5	Ras association (RalGDS/AF-6) domain family member 5	-242	-	chr1	131245419	131245419	-	1.63739e-31	1.49155e-29	-44.9842	15
NM_001313731	Rassf5	Ras association (RalGDS/AF-6) domain family member 5	-265	-	chr1	131245442	131245442	-	3.03447e-26	2.24107e-24	-40.3534	15
NM_001313731	Rassf5	Ras association (RalGDS/AF-6) domain family member 5	-357	-	chr1	131245534	131245534	+	2.62718e-07	7.0012e-06	-28.1246	15
NM_001313731	Rassf5	Ras association (RalGDS/AF-6) domain family member 5	-359	-	chr1	131245536	131245536	+	1.0098e-10	3.43885e-09	-36.0054	15
NM_001313731	Rassf5	Ras association (RalGDS/AF-6) domain family member 5	-368	-	chr1	131245545	131245545	+	2.08524e-14	8.83919e-13	-44.1948	15
NM_008795	Cdk18	cyclin-dependent kinase 18	260	-	chr1	132139426	132139426	+	2.63209e-36	2.84371e-34	-80.2502	32
NM_008795	Cdk18	cyclin-dependent kinase 18	257	-	chr1	132139429	132139429	+	8.94874e-43	1.20462e-40	-83.6437	32
NM_008795	Cdk18	cyclin-dependent kinase 18	256	-	chr1	132139430	132139430	-	0.000533223	0.00696753	-83.6564	32
NM_008795	Cdk18	cyclin-dependent kinase 18	255	-	chr1	132139431	132139431	+	1.64872e-41	2.12519e-39	-83.5061	32
NM_008795	Cdk18	cyclin-dependent kinase 18	238	-	chr1	132139448	132139448	+	3.11834e-40	3.86297e-38	-83.3639	32
NM_008795	Cdk18	cyclin-dependent kinase 18	237	-	chr1	132139449	132139449	-	0.00029173	0.00440518	-86.4839	32
NM_008795	Cdk18	cyclin-dependent kinase 18	235	-	chr1	132139451	132139451	+	2.61519e-35	2.71402e-33	-78.4897	32
NM_008795	Cdk18	cyclin-dependent kinase 18	234	-	chr1	132139452	132139452	-	0.000449779	0.00613156	-84.5623	32
NM_008795	Cdk18	cyclin-dependent kinase 18	233	-	chr1	132139453	132139453	+	4.35374e-40	5.3613e-38	-83.9427	32
NM_008795	Cdk18	cyclin-dependent kinase 18	221	-	chr1	132139465	132139465	+	6.15793e-43	8.33104e-41	-85.8964	32
NM_008795	Cdk18	cyclin-dependent kinase 18	220	-	chr1	132139466	132139466	-	0.000401053	0.00562742	-83.2867	32
NM_008795	Cdk18	cyclin-dependent kinase 18	219	-	chr1	132139467	132139467	+	2.31602e-36	2.50792e-34	-80.7152	32
NM_008795	Cdk18	cyclin-dependent kinase 18	218	-	chr1	132139468	132139468	-	0.000256652	0.00398108	-86.89	32
NM_008795	Cdk18	cyclin-dependent kinase 18	211	-	chr1	132139475	132139475	-	0.000252049	0.00392408	-85.7036	32
NM_008795	Cdk18	cyclin-dependent kinase 18	191	-	chr1	132139495	132139495	+	8.91604e-45	1.27794e-42	-79.9617	32
NM_008795	Cdk18	cyclin-dependent kinase 18	184	-	chr1	132139502	132139502	+	1.14561e-42	1.53651e-40	-79.0144	32
NM_008795	Cdk18	cyclin-dependent kinase 18	183	-	chr1	132139503	132139503	-	0.000240368	0.00378187	-78.8604	32
NM_008795	Cdk18	cyclin-dependent kinase 18	181	-	chr1	132139505	132139505	-	4.27052e-24	2.88131e-22	-57.8182	32
NM_008795	Cdk18	cyclin-dependent kinase 18	178	-	chr1	132139508	132139508	+	2.85263e-44	4.02374e-42	-79.986	32
NM_008795	Cdk18	cyclin-dependent kinase 18	177	-	chr1	132139509	132139509	-	0.000145356	0.00252072	-80.1504	32
NM_008795	Cdk18	cyclin-dependent kinase 18	176	-	chr1	132139510	132139510	+	0.000418842	0.00581481	-79.1431	32
NM_008795	Cdk18	cyclin-dependent kinase 18	175	-	chr1	132139511	132139511	-	0.000577485	0.00739561	-75.4938	32
NM_008795	Cdk18	cyclin-dependent kinase 18	150	-	chr1	132139536	132139536	+	3.50168e-43	4.77178e-41	-79.5798	32
NM_008795	Cdk18	cyclin-dependent kinase 18	148	-	chr1	132139538	132139538	+	1.63168e-44	2.31896e-42	-84.8101	32
NM_008795	Cdk18	cyclin-dependent kinase 18	147	-	chr1	132139539	132139539	-	0.000529784	0.00693245	-74.6988	32
NM_008795	Cdk18	cyclin-dependent kinase 18	142	-	chr1	132139544	132139544	-	0.000297702	0.00447603	-71.6355	32
NM_008795	Cdk18	cyclin-dependent kinase 18	140	-	chr1	132139546	132139546	+	0.000111572	0.00202484	-71.6879	32
NM_008795	Cdk18	cyclin-dependent kinase 18	139	-	chr1	132139547	132139547	-	0.000271641	0.00416451	-76.3798	32
NM_008795	Cdk18	cyclin-dependent kinase 18	91	-	chr1	132139595	132139595	+	0.000727416	0.00876203	-66.0201	32
NM_008795	Cdk18	cyclin-dependent kinase 18	-31	-	chr1	132139715	132139715	-	1.21825e-14	5.23302e-13	-32.3352	32
NM_008795	Cdk18	cyclin-dependent kinase 18	-48	-	chr1	132139732	132139732	-	0.000105932	0.00193916	-80.803	32
NM_008795	Cdk18	cyclin-dependent kinase 18	-222	-	chr1	132139906	132139906	-	0.000144865	0.00251425	-82.0011	32
NM_144810	Klhdc8a	kelch domain containing 8A	-92	+	chr1	132298534	132298534	+	0.000240784	0.00378691	-59.6832	40
NM_144810	Klhdc8a	kelch domain containing 8A	-5	+	chr1	132298621	132298621	+	0.000408263	0.0057049	-69.7136	40
NM_144810	Klhdc8a	kelch domain containing 8A	63	+	chr1	132298687	132298687	+	0.000135474	0.00237965	-52.2167	40
NM_144810	Klhdc8a	kelch domain containing 8A	86	+	chr1	132298710	132298710	+	1.53927e-54	2.93334e-52	-36.8687	40
NM_144810	Klhdc8a	kelch domain containing 8A	91	+	chr1	132298715	132298715	+	6.06629e-111	4.51237e-108	-68.3673	40
NM_144810	Klhdc8a	kelch domain containing 8A	93	+	chr1	132298717	132298717	+	0.00054823	0.00711286	-71.9388	40
NM_144810	Klhdc8a	kelch domain containing 8A	131	+	chr1	132298755	132298755	-	0.000439484	0.00602742	-65.8228	40
NM_144810	Klhdc8a	kelch domain containing 8A	154	+	chr1	132298778	132298778	-	0.000436546	0.00599639	-43.7393	40
NM_144810	Klhdc8a	kelch domain containing 8A	164	+	chr1	132298788	132298788	+	2.31161e-34	2.32315e-32	-25.3886	40
NM_144810	Klhdc8a	kelch domain containing 8A	174	+	chr1	132298798	132298798	+	0.000306777	0.00458253	-48.4536	40
NM_144810	Klhdc8a	kelch domain containing 8A	178	+	chr1	132298802	132298802	+	2.09633e-129	2.37177e-126	-83.3064	40
NM_144810	Klhdc8a	kelch domain containing 8A	188	+	chr1	132298812	132298812	+	1.30119e-71	3.8844e-69	-50.867	40
NM_144810	Klhdc8a	kelch domain containing 8A	190	+	chr1	132298814	132298814	+	1.68381e-64	4.18525e-62	-46.7116	40
NM_144810	Klhdc8a	kelch domain containing 8A	197	+	chr1	132298821	132298821	+	2.24128e-68	6.17298e-66	-47.9167	40
NM_144810	Klhdc8a	kelch domain containing 8A	203	+	chr1	132298827	132298827	+	0.000212985	0.00343514	-43.617	40
NM_144810	Klhdc8a	kelch domain containing 8A	273	+	chr1	132298897	132298897	-	0.000265203	0.00408745	-29.0598	40
NM_144810	Klhdc8a	kelch domain containing 8A	290	+	chr1	132298914	132298914	-	6.2765e-05	0.00123418	-63.199	40
NM_144810	Klhdc8a	kelch domain containing 8A	294	+	chr1	132298918	132298918	-	2.82055e-49	4.62729e-47	-39.7967	40
NM_144810	Klhdc8a	kelch domain containing 8A	310	+	chr1	132298934	132298934	+	6.05172e-71	1.77899e-68	-59.1716	40
NM_144810	Klhdc8a	kelch domain containing 8A	311	+	chr1	132298935	132298935	-	7.55901e-61	1.70709e-58	-59.8592	40
NM_144810	Klhdc8a	kelch domain containing 8A	314	+	chr1	132298938	132298938	+	0.000762155	0.00907016	-81.8117	40
NM_144810	Klhdc8a	kelch domain containing 8A	316	+	chr1	132298940	132298940	+	0.000319344	0.00472525	-89.6319	40
NM_144810	Klhdc8a	kelch domain containing 8A	317	+	chr1	132298941	132298941	-	0.00036694	0.00525762	-77.8571	40
NM_144810	Klhdc8a	kelch domain containing 8A	319	+	chr1	132298943	132298943	+	0.000136198	0.00238972	-68.0723	40
NM_144810	Klhdc8a	kelch domain containing 8A	320	+	chr1	132298944	132298944	-	0.000823818	0.00959392	-71.1576	40
NM_144810	Klhdc8a	kelch domain containing 8A	325	+	chr1	132298949	132298949	+	8.95809e-116	7.53799e-113	-85.0299	40
NM_144810	Klhdc8a	kelch domain containing 8A	326	+	chr1	132298950	132298950	-	6.74608e-05	0.00131407	-92.1429	40
NM_144810	Klhdc8a	kelch domain containing 8A	327	+	chr1	132298951	132298951	+	5.79905e-123	5.69897e-120	-88.5542	40
NM_144810	Klhdc8a	kelch domain containing 8A	328	+	chr1	132298952	132298952	-	0.000661942	0.00818087	-90.0709	40
NM_144810	Klhdc8a	kelch domain containing 8A	329	+	chr1	132298953	132298953	+	2.55369e-05	0.000547714	-88.9571	40
NM_144810	Klhdc8a	kelch domain containing 8A	330	+	chr1	132298954	132298954	-	0.000124452	0.00221852	-89.5833	40
NM_144810	Klhdc8a	kelch domain containing 8A	345	+	chr1	132298969	132298969	-	0.000414603	0.00577153	-54.2254	40
NM_144810	Klhdc8a	kelch domain containing 8A	352	+	chr1	132298976	132298976	-	6.05771e-05	0.00119613	-74.5578	40
NM_144810	Klhdc8a	kelch domain containing 8A	375	+	chr1	132298999	132298999	-	1.46786e-34	1.48517e-32	-59.1837	40
NM_144810	Klhdc8a	kelch domain containing 8A	446	+	chr1	132299070	132299070	+	8.99692e-05	0.00168717	-39.5645	40
NM_144810	Klhdc8a	kelch domain containing 8A	448	+	chr1	132299072	132299072	+	0.000677382	0.00832267	-40.2289	40
NM_144810	Klhdc8a	kelch domain containing 8A	459	+	chr1	132299083	132299083	-	6.22708e-38	7.11401e-36	-27.5963	40
NM_144810	Klhdc8a	kelch domain containing 8A	476	+	chr1	132299100	132299100	-	0.000551585	0.0071452	-50.0375	40
NM_144810	Klhdc8a	kelch domain containing 8A	494	+	chr1	132299118	132299118	+	0.000348288	0.00505348	-78.5293	40
NM_144810	Klhdc8a	kelch domain containing 8A	495	+	chr1	132299119	132299119	-	0.000501613	0.00665555	-82.1211	40
NM_001291928	Adora1	adenosine A1 receptor	-10	-	chr1	134234865	134234865	-	9.13013e-27	6.89745e-25	-38.7318	3
NM_001291928	Adora1	adenosine A1 receptor	-13	-	chr1	134234868	134234868	-	0.000711554	0.00862323	-62.8479	3
NM_001291928	Adora1	adenosine A1 receptor	-18	-	chr1	134234873	134234873	-	0.000208094	0.0033733	-72.2955	3
NM_001033409	Lgr6	leucine-rich repeat-containing G protein-coupled receptor 6	226	-	chr1	135105051	135105051	+	4.23862e-11	1.48104e-09	-37.7888	5
NM_001033409	Lgr6	leucine-rich repeat-containing G protein-coupled receptor 6	96	-	chr1	135105181	135105181	-	0.000660076	0.0081628	-67.5169	5
NM_001033409	Lgr6	leucine-rich repeat-containing G protein-coupled receptor 6	88	-	chr1	135105189	135105189	-	5.3798e-29	4.45183e-27	-57.305	5
NM_001033409	Lgr6	leucine-rich repeat-containing G protein-coupled receptor 6	84	-	chr1	135105193	135105193	-	0.000621817	0.00780946	-60.428	5
NM_001033409	Lgr6	leucine-rich repeat-containing G protein-coupled receptor 6	74	-	chr1	135105203	135105203	-	1.64715e-34	1.66366e-32	-60.6433	5
NM_145417	Rnpep	arginyl aminopeptidase (aminopeptidase B)	480	-	chr1	135283605	135283605	+	8.71256e-11	2.9786e-09	-29.855	14
NM_145417	Rnpep	arginyl aminopeptidase (aminopeptidase B)	476	-	chr1	135283609	135283609	+	0.000772097	0.00915566	-45.6156	14
NM_145417	Rnpep	arginyl aminopeptidase (aminopeptidase B)	472	-	chr1	135283613	135283613	-	0.000514295	0.0067805	-47.1987	14
NM_145417	Rnpep	arginyl aminopeptidase (aminopeptidase B)	466	-	chr1	135283619	135283619	-	0.000679153	0.00833847	-49.7448	14
NM_145417	Rnpep	arginyl aminopeptidase (aminopeptidase B)	370	-	chr1	135283715	135283715	+	3.00795e-30	2.61163e-28	-54.1501	14
NM_145417	Rnpep	arginyl aminopeptidase (aminopeptidase B)	360	-	chr1	135283725	135283725	+	1.64174e-26	1.22435e-24	-51.8884	14
NM_145417	Rnpep	arginyl aminopeptidase (aminopeptidase B)	357	-	chr1	135283728	135283728	+	1.36465e-25	9.77028e-24	-50.5177	14
NM_145417	Rnpep	arginyl aminopeptidase (aminopeptidase B)	352	-	chr1	135283733	135283733	+	1.35761e-25	9.72165e-24	-51.6525	14
NM_145417	Rnpep	arginyl aminopeptidase (aminopeptidase B)	346	-	chr1	135283739	135283739	+	4.28063e-27	3.27923e-25	-52.1142	14
NM_145417	Rnpep	arginyl aminopeptidase (aminopeptidase B)	343	-	chr1	135283742	135283742	+	3.60098e-34	3.5997e-32	-57.5599	14
NM_145417	Rnpep	arginyl aminopeptidase (aminopeptidase B)	226	-	chr1	135283859	135283859	+	7.94368e-26	5.75156e-24	-46.5752	14
NM_145417	Rnpep	arginyl aminopeptidase (aminopeptidase B)	218	-	chr1	135283867	135283867	+	2.63325e-23	1.71963e-21	-45.1638	14
NM_145417	Rnpep	arginyl aminopeptidase (aminopeptidase B)	207	-	chr1	135283878	135283878	+	2.91901e-18	1.51641e-16	-41.4911	14
NM_145417	Rnpep	arginyl aminopeptidase (aminopeptidase B)	148	-	chr1	135283937	135283937	-	0.000596214	0.00757125	-49.2974	14
NM_013750	Phlda3	pleckstrin homology like domain, family A, member 3	-246	+	chr1	135765839	135765839	+	0.000302541	0.00453385	-75.6757	3
NM_013750	Phlda3	pleckstrin homology like domain, family A, member 3	-245	+	chr1	135765840	135765840	-	0.000170919	0.00287708	-66.4894	3
NM_013750	Phlda3	pleckstrin homology like domain, family A, member 3	-183	+	chr1	135765902	135765902	+	1.78298e-73	5.61089e-71	-52.4752	3
NM_028872	5730559C18Rik	RIKEN cDNA 5730559C18 gene	-123	-	chr1	136234402	136234402	+	0.000716661	0.00866985	-36.1243	6
NM_028872	5730559C18Rik	RIKEN cDNA 5730559C18 gene	-196	-	chr1	136234475	136234475	+	4.34363e-25	3.04534e-23	-32.8915	6
NM_028872	5730559C18Rik	RIKEN cDNA 5730559C18 gene	-197	-	chr1	136234476	136234476	-	1.19317e-20	6.95426e-19	-35.0198	6
NM_028872	5730559C18Rik	RIKEN cDNA 5730559C18 gene	-204	-	chr1	136234483	136234483	+	2.99006e-25	2.10806e-23	-33.7331	6
NM_028872	5730559C18Rik	RIKEN cDNA 5730559C18 gene	-209	-	chr1	136234488	136234488	+	8.73006e-23	5.58639e-21	-32.3753	6
NM_028872	5730559C18Rik	RIKEN cDNA 5730559C18 gene	-213	-	chr1	136234492	136234492	+	4.39334e-25	3.07939e-23	-34.7606	6
NR_037986	Platr22	pluripotency associated transcript 22	112	+	chr1	136696321	136696321	+	0.000505113	0.00669002	-58.6995	3
NR_037986	Platr22	pluripotency associated transcript 22	117	+	chr1	136696326	136696326	+	0.000194332	0.00319476	-62.0519	3
NR_037986	Platr22	pluripotency associated transcript 22	118	+	chr1	136696327	136696327	-	6.10593e-24	4.09469e-22	-53.9683	3
NR_015466	Ptgs2os	prostaglandin-endoperoxide synthase 2, opposite strand	243	-	chr1	150099632	150099632	+	0.000265338	0.00408888	-57.625	9
NR_015466	Ptgs2os	prostaglandin-endoperoxide synthase 2, opposite strand	242	-	chr1	150099633	150099633	-	2.06865e-12	7.83332e-11	-41.1932	9
NR_015466	Ptgs2os	prostaglandin-endoperoxide synthase 2, opposite strand	230	-	chr1	150099645	150099645	+	3.36475e-80	1.25142e-77	-75.399	9
NR_015466	Ptgs2os	prostaglandin-endoperoxide synthase 2, opposite strand	216	-	chr1	150099659	150099659	+	0.000141469	0.00246549	-75.562	9
NR_015466	Ptgs2os	prostaglandin-endoperoxide synthase 2, opposite strand	210	-	chr1	150099665	150099665	+	6.23246e-05	0.00122626	-72.8831	9
NR_015466	Ptgs2os	prostaglandin-endoperoxide synthase 2, opposite strand	200	-	chr1	150099675	150099675	+	0.000244261	0.00382925	-69.6638	9
NR_015466	Ptgs2os	prostaglandin-endoperoxide synthase 2, opposite strand	83	-	chr1	150099792	150099792	+	0.000401292	0.00563008	-70.7881	9
NR_015466	Ptgs2os	prostaglandin-endoperoxide synthase 2, opposite strand	55	-	chr1	150099820	150099820	+	0.000316466	0.0046929	-69.4718	9
NR_015466	Ptgs2os	prostaglandin-endoperoxide synthase 2, opposite strand	44	-	chr1	150099831	150099831	+	9.38717e-05	0.00174907	-66.9253	9
NM_177756	Colgalt2	collagen beta(1-O)galactosyltransferase 2	71	+	chr1	152399936	152399936	+	7.68693e-05	0.00147276	-66.9304	18
NM_177756	Colgalt2	collagen beta(1-O)galactosyltransferase 2	77	+	chr1	152399942	152399942	+	1.16385e-27	9.13057e-26	-46.0065	18
NM_177756	Colgalt2	collagen beta(1-O)galactosyltransferase 2	93	+	chr1	152399958	152399958	+	0.00027269	0.0041774	-66.5396	18
NM_177756	Colgalt2	collagen beta(1-O)galactosyltransferase 2	98	+	chr1	152399963	152399963	+	9.10912e-05	0.00170477	-66.4727	18
NM_177756	Colgalt2	collagen beta(1-O)galactosyltransferase 2	100	+	chr1	152399965	152399965	+	9.82665e-05	0.00181878	-75.367	18
NM_177756	Colgalt2	collagen beta(1-O)galactosyltransferase 2	109	+	chr1	152399974	152399974	+	2.5334e-58	5.34898e-56	-66.8236	18
NM_177756	Colgalt2	collagen beta(1-O)galactosyltransferase 2	111	+	chr1	152399976	152399976	+	0.000380262	0.00540069	-71.4229	18
NM_177756	Colgalt2	collagen beta(1-O)galactosyltransferase 2	161	+	chr1	152400026	152400026	-	1.6538e-38	1.92891e-36	-62.8109	18
NM_177756	Colgalt2	collagen beta(1-O)galactosyltransferase 2	164	+	chr1	152400029	152400029	-	0.000213727	0.00344443	-67.3746	18
NM_177756	Colgalt2	collagen beta(1-O)galactosyltransferase 2	173	+	chr1	152400038	152400038	-	2.25668e-40	2.8089e-38	-63.8179	18
NM_177756	Colgalt2	collagen beta(1-O)galactosyltransferase 2	193	+	chr1	152400058	152400058	-	0.000103485	0.00190166	-71.8539	18
NM_177756	Colgalt2	collagen beta(1-O)galactosyltransferase 2	261	+	chr1	152400126	152400126	+	4.85512e-57	9.92669e-55	-73.8456	18
NM_177756	Colgalt2	collagen beta(1-O)galactosyltransferase 2	282	+	chr1	152400147	152400147	+	0.000661428	0.00817589	-73.1643	18
NM_177756	Colgalt2	collagen beta(1-O)galactosyltransferase 2	297	+	chr1	152400162	152400162	-	3.31324e-52	5.89792e-50	-63.0597	18
NM_177756	Colgalt2	collagen beta(1-O)galactosyltransferase 2	302	+	chr1	152400167	152400167	+	0.000605317	0.00765771	-64.0199	18
NM_177756	Colgalt2	collagen beta(1-O)galactosyltransferase 2	324	+	chr1	152400189	152400189	-	1.5391e-49	2.54672e-47	-57.6434	18
NM_177756	Colgalt2	collagen beta(1-O)galactosyltransferase 2	334	+	chr1	152400199	152400199	-	3.13422e-55	6.09353e-53	-61.1336	18
NM_177756	Colgalt2	collagen beta(1-O)galactosyltransferase 2	346	+	chr1	152400211	152400211	-	2.10045e-58	4.4453e-56	-64.6001	18
NM_010712	Lhx4	LIM homeobox protein 4	326	-	chr1	155741702	155741702	-	0.000160936	0.00274093	-54.9019	12
NM_010712	Lhx4	LIM homeobox protein 4	287	-	chr1	155741741	155741741	+	0.0004096	0.00571828	-55.5447	12
NM_010712	Lhx4	LIM homeobox protein 4	218	-	chr1	155741810	155741810	-	3.71903e-18	1.92163e-16	-44.83	12
NM_010712	Lhx4	LIM homeobox protein 4	210	-	chr1	155741818	155741818	-	3.23062e-08	9.26095e-07	-28.9016	12
NM_010712	Lhx4	LIM homeobox protein 4	201	-	chr1	155741827	155741827	+	1.33513e-16	6.37771e-15	-81.2698	12
NM_010712	Lhx4	LIM homeobox protein 4	175	-	chr1	155741853	155741853	+	0.000739712	0.00887204	-34.9206	12
NM_010712	Lhx4	LIM homeobox protein 4	163	-	chr1	155741865	155741865	+	9.98868e-08	2.75806e-06	-56.6783	12
NM_010712	Lhx4	LIM homeobox protein 4	46	-	chr1	155741982	155741982	-	1.82914e-05	0.000402243	-32.6716	12
NM_010712	Lhx4	LIM homeobox protein 4	-313	-	chr1	155742339	155742339	+	3.92167e-12	1.4601e-10	-28.9176	12
NM_010712	Lhx4	LIM homeobox protein 4	-351	-	chr1	155742377	155742377	+	5.42932e-16	2.51182e-14	-35.4357	12
NM_010712	Lhx4	LIM homeobox protein 4	-469	-	chr1	155742495	155742495	+	1.27279e-10	4.30615e-09	-41.7413	12
NM_010712	Lhx4	LIM homeobox protein 4	-470	-	chr1	155742496	155742496	-	4.57377e-08	1.29718e-06	-39.4271	12
NM_023884	Ralgps2	Ral GEF with PH domain and SH3 binding motif 2	-23	-	chr1	156939648	156939648	+	4.98854e-38	5.72173e-36	-88.6792	25
NM_023884	Ralgps2	Ral GEF with PH domain and SH3 binding motif 2	-24	-	chr1	156939649	156939649	-	4.82901e-36	5.16407e-34	-67.4699	25
NM_023884	Ralgps2	Ral GEF with PH domain and SH3 binding motif 2	-27	-	chr1	156939652	156939652	+	4.56395e-46	6.80352e-44	-98.1132	25
NM_023884	Ralgps2	Ral GEF with PH domain and SH3 binding motif 2	-28	-	chr1	156939653	156939653	-	8.80271e-65	2.207e-62	-97.5904	25
NM_023884	Ralgps2	Ral GEF with PH domain and SH3 binding motif 2	-32	-	chr1	156939657	156939657	+	1.33335e-48	2.1422e-46	-100	25
NM_023884	Ralgps2	Ral GEF with PH domain and SH3 binding motif 2	-33	-	chr1	156939658	156939658	-	1.24201e-65	3.18918e-63	-98.7805	25
NM_023884	Ralgps2	Ral GEF with PH domain and SH3 binding motif 2	-37	-	chr1	156939662	156939662	+	5.18824e-47	7.95885e-45	-100	25
NM_023884	Ralgps2	Ral GEF with PH domain and SH3 binding motif 2	-38	-	chr1	156939663	156939663	-	2.52443e-62	5.93847e-60	-96.3415	25
NM_023884	Ralgps2	Ral GEF with PH domain and SH3 binding motif 2	-40	-	chr1	156939665	156939665	+	6.51257e-46	9.67085e-44	-99.1803	25
NM_023884	Ralgps2	Ral GEF with PH domain and SH3 binding motif 2	-41	-	chr1	156939666	156939666	-	0.000620714	0.007799	-84.8101	25
NM_023884	Ralgps2	Ral GEF with PH domain and SH3 binding motif 2	-42	-	chr1	156939667	156939667	+	4.04246e-49	6.59574e-47	-100	25
NM_023884	Ralgps2	Ral GEF with PH domain and SH3 binding motif 2	-43	-	chr1	156939668	156939668	-	2.70997e-61	6.20684e-59	-95.1807	25
NM_023884	Ralgps2	Ral GEF with PH domain and SH3 binding motif 2	-44	-	chr1	156939669	156939669	+	2.76654e-48	4.40713e-46	-100	25
NM_023884	Ralgps2	Ral GEF with PH domain and SH3 binding motif 2	-45	-	chr1	156939670	156939670	-	0.000134359	0.00236366	-94.4328	25
NM_023884	Ralgps2	Ral GEF with PH domain and SH3 binding motif 2	-53	-	chr1	156939678	156939678	+	1.51007e-38	1.76229e-36	-88.8889	25
NM_023884	Ralgps2	Ral GEF with PH domain and SH3 binding motif 2	-54	-	chr1	156939679	156939679	-	1.1328e-62	2.68434e-60	-96.3415	25
NM_023884	Ralgps2	Ral GEF with PH domain and SH3 binding motif 2	-57	-	chr1	156939682	156939682	+	0.000316065	0.00468796	-79.2453	25
NM_023884	Ralgps2	Ral GEF with PH domain and SH3 binding motif 2	-59	-	chr1	156939684	156939684	+	0.000313647	0.00466119	-79.2453	25
NM_023884	Ralgps2	Ral GEF with PH domain and SH3 binding motif 2	-63	-	chr1	156939688	156939688	+	1.36758e-36	1.49311e-34	-86.7925	25
NM_023884	Ralgps2	Ral GEF with PH domain and SH3 binding motif 2	-64	-	chr1	156939689	156939689	-	4.29282e-59	9.25239e-57	-93.9024	25
NM_023884	Ralgps2	Ral GEF with PH domain and SH3 binding motif 2	-65	-	chr1	156939690	156939690	+	1.38328e-46	2.09492e-44	-98.1481	25
NM_023884	Ralgps2	Ral GEF with PH domain and SH3 binding motif 2	-66	-	chr1	156939691	156939691	-	0.000162672	0.00276492	-86.747	25
NM_023884	Ralgps2	Ral GEF with PH domain and SH3 binding motif 2	-67	-	chr1	156939692	156939692	+	8.93774e-46	1.32042e-43	-100	25
NM_023884	Ralgps2	Ral GEF with PH domain and SH3 binding motif 2	-68	-	chr1	156939693	156939693	-	0.000554782	0.00717715	-81.4815	25
NM_023884	Ralgps2	Ral GEF with PH domain and SH3 binding motif 2	-489	-	chr1	156940114	156940114	-	1.16628e-10	3.95574e-09	-46.1285	25
NM_009721	Atp1b1	ATPase, Na+/K+ transporting, beta 1 polypeptide	449	-	chr1	164457907	164457907	-	9.22159e-55	1.76986e-52	-98.1132	37
NM_009721	Atp1b1	ATPase, Na+/K+ transporting, beta 1 polypeptide	447	-	chr1	164457909	164457909	-	3.40295e-53	6.26185e-51	-96.2963	37
NM_009721	Atp1b1	ATPase, Na+/K+ transporting, beta 1 polypeptide	445	-	chr1	164457911	164457911	-	2.56292e-55	4.99484e-53	-98.1481	37
NM_009721	Atp1b1	ATPase, Na+/K+ transporting, beta 1 polypeptide	436	-	chr1	164457920	164457920	-	1.17371e-54	2.24625e-52	-98.1132	37
NM_009721	Atp1b1	ATPase, Na+/K+ transporting, beta 1 polypeptide	430	-	chr1	164457926	164457926	-	1.23194e-55	2.42668e-53	-98.1481	37
NM_009721	Atp1b1	ATPase, Na+/K+ transporting, beta 1 polypeptide	428	-	chr1	164457928	164457928	-	3.75875e-58	7.90309e-56	-100	37
NM_009721	Atp1b1	ATPase, Na+/K+ transporting, beta 1 polypeptide	425	-	chr1	164457931	164457931	-	2.40315e-38	2.78722e-36	-77.7778	37
NM_009721	Atp1b1	ATPase, Na+/K+ transporting, beta 1 polypeptide	417	-	chr1	164457939	164457939	-	4.56291e-52	8.09217e-50	-96.1538	37
NM_009721	Atp1b1	ATPase, Na+/K+ transporting, beta 1 polypeptide	408	-	chr1	164457948	164457948	-	6.45231e-19	3.4633e-17	-42.5926	37
NM_009721	Atp1b1	ATPase, Na+/K+ transporting, beta 1 polypeptide	176	-	chr1	164458180	164458180	+	0.000111332	0.00202125	-81.3434	37
NM_009721	Atp1b1	ATPase, Na+/K+ transporting, beta 1 polypeptide	164	-	chr1	164458192	164458192	+	5.68678e-135	7.21171e-132	-71.9903	37
NM_009721	Atp1b1	ATPase, Na+/K+ transporting, beta 1 polypeptide	157	-	chr1	164458199	164458199	+	3.63374e-05	0.000755785	-58.284	37
NM_009721	Atp1b1	ATPase, Na+/K+ transporting, beta 1 polypeptide	70	-	chr1	164458286	164458286	+	0.000203371	0.00331348	-94.3662	37
NM_009721	Atp1b1	ATPase, Na+/K+ transporting, beta 1 polypeptide	69	-	chr1	164458287	164458287	-	0.00076807	0.00912249	-90.7822	37
NM_009721	Atp1b1	ATPase, Na+/K+ transporting, beta 1 polypeptide	61	-	chr1	164458295	164458295	+	6.72643e-65	1.69063e-62	-95.3509	37
NM_009721	Atp1b1	ATPase, Na+/K+ transporting, beta 1 polypeptide	57	-	chr1	164458299	164458299	+	6.08829e-60	1.34377e-57	-95.7806	37
NM_009721	Atp1b1	ATPase, Na+/K+ transporting, beta 1 polypeptide	47	-	chr1	164458309	164458309	+	1.50731e-67	4.06147e-65	-97.1014	37
NM_009721	Atp1b1	ATPase, Na+/K+ transporting, beta 1 polypeptide	45	-	chr1	164458311	164458311	+	9.76146e-05	0.00180838	-95.5882	37
NM_009721	Atp1b1	ATPase, Na+/K+ transporting, beta 1 polypeptide	39	-	chr1	164458317	164458317	+	0.000294419	0.00443773	-95.7746	37
NM_009721	Atp1b1	ATPase, Na+/K+ transporting, beta 1 polypeptide	32	-	chr1	164458324	164458324	+	2.36319e-55	4.60782e-53	-86.7647	37
NM_009721	Atp1b1	ATPase, Na+/K+ transporting, beta 1 polypeptide	28	-	chr1	164458328	164458328	+	0.000828654	0.00963398	-89.8999	37
NM_009721	Atp1b1	ATPase, Na+/K+ transporting, beta 1 polypeptide	26	-	chr1	164458330	164458330	+	0.000651247	0.0080817	-90.9377	37
NM_009721	Atp1b1	ATPase, Na+/K+ transporting, beta 1 polypeptide	-34	-	chr1	164458388	164458388	-	9.28572e-76	3.11768e-73	-58.4416	37
NM_009721	Atp1b1	ATPase, Na+/K+ transporting, beta 1 polypeptide	-36	-	chr1	164458390	164458390	-	4.55609e-64	1.11835e-61	-50.641	37
NM_009721	Atp1b1	ATPase, Na+/K+ transporting, beta 1 polypeptide	-49	-	chr1	164458403	164458403	-	0.000127757	0.00226668	-61.3924	37
NM_009721	Atp1b1	ATPase, Na+/K+ transporting, beta 1 polypeptide	-71	-	chr1	164458425	164458425	+	0.000366082	0.00524784	-52.2989	37
NM_009721	Atp1b1	ATPase, Na+/K+ transporting, beta 1 polypeptide	-83	-	chr1	164458437	164458437	+	0.000372952	0.0053229	-47.8626	37
NM_009721	Atp1b1	ATPase, Na+/K+ transporting, beta 1 polypeptide	-100	-	chr1	164458454	164458454	+	0.000115826	0.00209006	-55.6034	37
NM_009721	Atp1b1	ATPase, Na+/K+ transporting, beta 1 polypeptide	-101	-	chr1	164458455	164458455	-	7.22518e-57	1.47018e-54	-62.8319	37
NM_009721	Atp1b1	ATPase, Na+/K+ transporting, beta 1 polypeptide	-116	-	chr1	164458470	164458470	-	8.16227e-106	5.39133e-103	-94.0019	37
NM_009721	Atp1b1	ATPase, Na+/K+ transporting, beta 1 polypeptide	-124	-	chr1	164458478	164458478	-	5.19237e-91	2.45291e-88	-85.8333	37
NM_009721	Atp1b1	ATPase, Na+/K+ transporting, beta 1 polypeptide	-128	-	chr1	164458482	164458482	-	9.72804e-05	0.0018031	-92.1759	37
NM_009721	Atp1b1	ATPase, Na+/K+ transporting, beta 1 polypeptide	-130	-	chr1	164458484	164458484	-	7.61638e-05	0.00146091	-72.6209	37
NM_009721	Atp1b1	ATPase, Na+/K+ transporting, beta 1 polypeptide	-138	-	chr1	164458492	164458492	-	0.000190409	0.00314293	-64.4268	37
NM_009721	Atp1b1	ATPase, Na+/K+ transporting, beta 1 polypeptide	-150	-	chr1	164458504	164458504	+	6.46396e-115	5.36657e-112	-89.8542	37
NM_009721	Atp1b1	ATPase, Na+/K+ transporting, beta 1 polypeptide	-187	-	chr1	164458541	164458541	+	3.77908e-05	0.000783089	-89.6213	37
NM_009721	Atp1b1	ATPase, Na+/K+ transporting, beta 1 polypeptide	-275	-	chr1	164458629	164458629	-	0.000685641	0.00839517	-61.462	37
NM_175170	Pogk	pogo transposable element with KRAB domain	460	-	chr1	166409369	166409369	-	0.000462962	0.00627012	-33.104	17
NM_175170	Pogk	pogo transposable element with KRAB domain	424	-	chr1	166409405	166409405	-	1.6819e-19	9.28685e-18	-32.4796	17
NM_175170	Pogk	pogo transposable element with KRAB domain	422	-	chr1	166409407	166409407	-	1.07785e-13	4.40037e-12	-29.9421	17
NM_175170	Pogk	pogo transposable element with KRAB domain	366	-	chr1	166409463	166409463	+	1.239e-15	5.62388e-14	-29.2276	17
NM_175170	Pogk	pogo transposable element with KRAB domain	353	-	chr1	166409476	166409476	+	4.71025e-34	4.68943e-32	-51.3157	17
NM_175170	Pogk	pogo transposable element with KRAB domain	279	-	chr1	166409550	166409550	-	0.000798778	0.00938523	-25.4081	17
NM_175170	Pogk	pogo transposable element with KRAB domain	266	-	chr1	166409563	166409563	-	2.03674e-39	2.45275e-37	-34.1772	17
NM_175170	Pogk	pogo transposable element with KRAB domain	108	-	chr1	166409721	166409721	+	8.40544e-16	3.84922e-14	-39.1304	17
NM_175170	Pogk	pogo transposable element with KRAB domain	86	-	chr1	166409743	166409743	-	1.24043e-10	4.19984e-09	-28.125	17
NM_001142948	Pogk	pogo transposable element with KRAB domain	-79	-	chr1	166409906	166409906	-	1.37156e-17	6.89377e-16	-36.4865	17
NM_001142948	Pogk	pogo transposable element with KRAB domain	-82	-	chr1	166409909	166409909	-	4.97196e-14	2.0684e-12	-29.5775	17
NM_001142948	Pogk	pogo transposable element with KRAB domain	-137	-	chr1	166409964	166409964	+	0.000210007	0.0033983	-41.844	17
NM_001142948	Pogk	pogo transposable element with KRAB domain	-144	-	chr1	166409971	166409971	+	0.000480642	0.00644302	-28.169	17
NM_001142948	Pogk	pogo transposable element with KRAB domain	-184	-	chr1	166410011	166410011	-	0.000684494	0.00838582	-86.7188	17
NM_001142948	Pogk	pogo transposable element with KRAB domain	-211	-	chr1	166410038	166410038	-	4.13248e-05	0.00084952	-98.2227	17
NM_001142948	Pogk	pogo transposable element with KRAB domain	-213	-	chr1	166410040	166410040	-	1.80511e-114	1.47441e-111	-94.6154	17
NM_001142948	Pogk	pogo transposable element with KRAB domain	-225	-	chr1	166410052	166410052	-	9.47246e-05	0.00176272	-96.7506	17
NM_001160261	Fam78b	family with sequence similarity 78, member B	-182	+	chr1	167001235	167001235	-	9.59663e-08	2.65371e-06	-26.9231	3
NM_001160262	Fam78b	family with sequence similarity 78, member B	9	+	chr1	167001424	167001424	+	0.000426876	0.00589716	-74.6697	3
NM_001160262	Fam78b	family with sequence similarity 78, member B	27	+	chr1	167001442	167001442	+	0.000714075	0.0086449	-42.9563	3
NM_001109985	Nos1ap	nitric oxide synthase 1 (neuronal) adaptor protein	299	-	chr1	170589551	170589551	+	0.000612168	0.00772165	-29.2901	22
NM_001109985	Nos1ap	nitric oxide synthase 1 (neuronal) adaptor protein	283	-	chr1	170589567	170589567	+	0.00027196	0.00416825	-41.731	22
NM_001109985	Nos1ap	nitric oxide synthase 1 (neuronal) adaptor protein	281	-	chr1	170589569	170589569	+	0.000104926	0.00192362	-45.1554	22
NM_001109985	Nos1ap	nitric oxide synthase 1 (neuronal) adaptor protein	275	-	chr1	170589575	170589575	+	0.00071118	0.0086202	-42.8486	22
NM_001109985	Nos1ap	nitric oxide synthase 1 (neuronal) adaptor protein	265	-	chr1	170589585	170589585	-	6.09653e-53	1.11347e-50	-41.4141	22
NM_001109985	Nos1ap	nitric oxide synthase 1 (neuronal) adaptor protein	249	-	chr1	170589601	170589601	-	0.000806392	0.0094497	-33.7299	22
NM_001109985	Nos1ap	nitric oxide synthase 1 (neuronal) adaptor protein	247	-	chr1	170589603	170589603	-	0.000544583	0.00707805	-28.2828	22
NM_001109985	Nos1ap	nitric oxide synthase 1 (neuronal) adaptor protein	236	-	chr1	170589614	170589614	-	0.000811344	0.00948846	-39.378	22
NM_001109985	Nos1ap	nitric oxide synthase 1 (neuronal) adaptor protein	228	-	chr1	170589622	170589622	-	1.44285e-51	2.52338e-49	-40.6091	22
NM_001109985	Nos1ap	nitric oxide synthase 1 (neuronal) adaptor protein	220	-	chr1	170589630	170589630	-	0.000146763	0.00254125	-38.1077	22
NM_001109985	Nos1ap	nitric oxide synthase 1 (neuronal) adaptor protein	216	-	chr1	170589634	170589634	-	0.000871805	0.00999526	-41.0207	22
NM_001109985	Nos1ap	nitric oxide synthase 1 (neuronal) adaptor protein	158	-	chr1	170589692	170589692	+	3.61644e-14	1.51565e-12	-29.0698	22
NM_001109985	Nos1ap	nitric oxide synthase 1 (neuronal) adaptor protein	-63	-	chr1	170589911	170589911	+	0.000182827	0.00304094	-39.2071	22
NM_001109985	Nos1ap	nitric oxide synthase 1 (neuronal) adaptor protein	-68	-	chr1	170589916	170589916	+	0.000250108	0.0039001	-32.4563	22
NM_001109985	Nos1ap	nitric oxide synthase 1 (neuronal) adaptor protein	-75	-	chr1	170589923	170589923	+	0.000354076	0.00511585	-40.5917	22
NM_001109985	Nos1ap	nitric oxide synthase 1 (neuronal) adaptor protein	-82	-	chr1	170589930	170589930	+	0.000172651	0.00290078	-39.0219	22
NM_001109985	Nos1ap	nitric oxide synthase 1 (neuronal) adaptor protein	-83	-	chr1	170589931	170589931	-	0.000831775	0.00965804	-41.6185	22
NM_001109985	Nos1ap	nitric oxide synthase 1 (neuronal) adaptor protein	-84	-	chr1	170589932	170589932	+	0.000704643	0.00856411	-37.5528	22
NM_001109985	Nos1ap	nitric oxide synthase 1 (neuronal) adaptor protein	-85	-	chr1	170589933	170589933	-	0.000484184	0.00647867	-41.1765	22
NM_001109985	Nos1ap	nitric oxide synthase 1 (neuronal) adaptor protein	-86	-	chr1	170589934	170589934	+	0.000364773	0.0052339	-39.1104	22
NM_001109985	Nos1ap	nitric oxide synthase 1 (neuronal) adaptor protein	-88	-	chr1	170589936	170589936	+	0.000366779	0.00525601	-34	22
NM_001109985	Nos1ap	nitric oxide synthase 1 (neuronal) adaptor protein	-89	-	chr1	170589937	170589937	-	0.000278759	0.00425183	-40.8046	22
NM_177068	Olfml2b	olfactomedin-like 2B	-397	+	chr1	170644135	170644135	+	1.44235e-18	7.61436e-17	-68.5877	21
NM_177068	Olfml2b	olfactomedin-like 2B	-335	+	chr1	170644197	170644197	-	0.000198806	0.00325385	-49.79	21
NM_177068	Olfml2b	olfactomedin-like 2B	-325	+	chr1	170644207	170644207	-	3.19905e-87	1.38863e-84	-81.226	21
NM_177068	Olfml2b	olfactomedin-like 2B	-317	+	chr1	170644215	170644215	-	0.000408109	0.0057033	-55.316	21
NM_177068	Olfml2b	olfactomedin-like 2B	-284	+	chr1	170644248	170644248	+	0.000307641	0.00459238	-44.3925	21
NM_177068	Olfml2b	olfactomedin-like 2B	-277	+	chr1	170644255	170644255	+	0.00010589	0.00193848	-43.4788	21
NM_177068	Olfml2b	olfactomedin-like 2B	-273	+	chr1	170644259	170644259	+	0.000167281	0.00282767	-45.0439	21
NM_177068	Olfml2b	olfactomedin-like 2B	-260	+	chr1	170644272	170644272	+	0.000145595	0.00252445	-41.3149	21
NM_177068	Olfml2b	olfactomedin-like 2B	-246	+	chr1	170644286	170644286	+	3.89135e-60	8.63596e-58	-49.0674	21
NM_177068	Olfml2b	olfactomedin-like 2B	-186	+	chr1	170644346	170644346	-	2.40552e-34	2.41633e-32	-25.3521	21
NM_177068	Olfml2b	olfactomedin-like 2B	-140	+	chr1	170644392	170644392	+	7.80283e-32	7.20205e-30	-64.2857	21
NM_177068	Olfml2b	olfactomedin-like 2B	22	+	chr1	170644552	170644552	-	0.000365999	0.00524702	-58.7786	21
NM_177068	Olfml2b	olfactomedin-like 2B	45	+	chr1	170644575	170644575	-	0.000370013	0.00529037	-61.0398	21
NM_177068	Olfml2b	olfactomedin-like 2B	99	+	chr1	170644629	170644629	+	0.000249195	0.00388962	-70.6314	21
NM_177068	Olfml2b	olfactomedin-like 2B	100	+	chr1	170644630	170644630	-	0.000168523	0.00284462	-71.9113	21
NM_177068	Olfml2b	olfactomedin-like 2B	107	+	chr1	170644637	170644637	+	0.000507387	0.00671287	-54.7326	21
NM_177068	Olfml2b	olfactomedin-like 2B	118	+	chr1	170644648	170644648	+	0.000522874	0.00686536	-51.277	21
NM_177068	Olfml2b	olfactomedin-like 2B	121	+	chr1	170644651	170644651	+	2.4611e-37	2.75514e-35	-48.3333	21
NM_177068	Olfml2b	olfactomedin-like 2B	265	+	chr1	170644795	170644795	-	1.40842e-39	1.70781e-37	-57.4444	21
NM_177068	Olfml2b	olfactomedin-like 2B	272	+	chr1	170644802	170644802	-	0.000222273	0.00355407	-70.9423	21
NM_177068	Olfml2b	olfactomedin-like 2B	296	+	chr1	170644826	170644826	-	1.28828e-43	1.77987e-41	-69.3735	21
NM_001160212	Cnih3	cornichon family AMPA receptor auxiliary protein 3	-205	+	chr1	181352423	181352423	+	1.31407e-13	5.33135e-12	-32.6087	4
NM_001160212	Cnih3	cornichon family AMPA receptor auxiliary protein 3	-79	+	chr1	181352549	181352549	-	2.1597e-19	1.18699e-17	-65.6855	4
NM_001160212	Cnih3	cornichon family AMPA receptor auxiliary protein 3	0	+	chr1	181352627	181352627	+	2.24354e-14	9.49476e-13	-38.1606	4
NM_028408	Cnih3	cornichon family AMPA receptor auxiliary protein 3	10	+	chr1	181352636	181352636	+	8.66972e-16	3.96822e-14	-41.0176	4
NM_010135	Enah	ENAH actin regulator	499	-	chr1	182019482	182019482	+	3.51571e-157	7.69659e-154	-97.7735	134
NM_010135	Enah	ENAH actin regulator	495	-	chr1	182019486	182019486	+	0.00020486	0.00333244	-97.2097	134
NM_010135	Enah	ENAH actin regulator	493	-	chr1	182019488	182019488	+	0.000239705	0.00377387	-84.9763	134
NM_010135	Enah	ENAH actin regulator	490	-	chr1	182019491	182019491	+	1.62017e-149	2.97454e-146	-95.132	134
NM_010135	Enah	ENAH actin regulator	489	-	chr1	182019492	182019492	-	4.65164e-05	0.000944872	-94.8629	134
NM_010135	Enah	ENAH actin regulator	487	-	chr1	182019494	182019494	+	6.70388e-05	0.00130692	-96.6794	134
NM_010135	Enah	ENAH actin regulator	486	-	chr1	182019495	182019495	-	9.0583e-05	0.00169679	-98.3146	134
NM_010135	Enah	ENAH actin regulator	485	-	chr1	182019496	182019496	+	3.02983e-05	0.000640365	-94.8344	134
NM_010135	Enah	ENAH actin regulator	484	-	chr1	182019497	182019497	-	0.00012592	0.00224021	-94.8864	134
NM_010135	Enah	ENAH actin regulator	469	-	chr1	182019512	182019512	-	1.27699e-05	0.000287553	-98.2558	134
NM_010135	Enah	ENAH actin regulator	464	-	chr1	182019517	182019517	-	0.000655095	0.00811604	-85.5918	134
NM_010135	Enah	ENAH actin regulator	462	-	chr1	182019519	182019519	-	0.000532883	0.00696385	-84.94	134
NM_010135	Enah	ENAH actin regulator	460	-	chr1	182019521	182019521	-	2.72512e-143	4.23343e-140	-92.6136	134
NM_010135	Enah	ENAH actin regulator	440	-	chr1	182019541	182019541	-	0.000827293	0.00962356	-95.1573	134
NM_010135	Enah	ENAH actin regulator	421	-	chr1	182019560	182019560	+	1.47407e-05	0.000328997	-97.3822	134
NM_010135	Enah	ENAH actin regulator	418	-	chr1	182019563	182019563	+	3.10622e-34	3.10973e-32	-28.7179	134
NM_010135	Enah	ENAH actin regulator	416	-	chr1	182019565	182019565	+	0.000327965	0.00482647	-49.2228	134
NM_010135	Enah	ENAH actin regulator	409	-	chr1	182019572	182019572	+	1.28908e-66	3.3953e-64	-52.8497	134
NM_010135	Enah	ENAH actin regulator	406	-	chr1	182019575	182019575	+	4.61386e-92	2.23987e-89	-68.2292	134
NM_010135	Enah	ENAH actin regulator	402	-	chr1	182019579	182019579	+	2.95765e-05	0.000626469	-97.8723	134
NM_010135	Enah	ENAH actin regulator	383	-	chr1	182019598	182019598	+	2.27624e-05	0.000492372	-94.382	134
NM_010135	Enah	ENAH actin regulator	382	-	chr1	182019599	182019599	-	9.76163e-135	1.23405e-131	-92.517	134
NM_010135	Enah	ENAH actin regulator	375	-	chr1	182019606	182019606	+	0.000257208	0.00398814	-93.5673	134
NM_010135	Enah	ENAH actin regulator	374	-	chr1	182019607	182019607	-	1.12471e-139	1.60522e-136	-94	134
NM_010135	Enah	ENAH actin regulator	371	-	chr1	182019610	182019610	+	0.00064963	0.00806605	-54.9708	134
NM_010135	Enah	ENAH actin regulator	370	-	chr1	182019611	182019611	-	1.20582e-80	4.5327e-78	-66.0251	134
NM_010135	Enah	ENAH actin regulator	367	-	chr1	182019614	182019614	-	2.54113e-142	3.85857e-139	-95.8621	134
NM_010135	Enah	ENAH actin regulator	365	-	chr1	182019616	182019616	-	3.07914e-05	0.000649818	-88.2759	134
NM_010135	Enah	ENAH actin regulator	359	-	chr1	182019622	182019622	-	1.72474e-05	0.000380935	-91.7808	134
NM_010135	Enah	ENAH actin regulator	357	-	chr1	182019624	182019624	-	3.83036e-05	0.000792617	-87.7551	134
NM_010135	Enah	ENAH actin regulator	355	-	chr1	182019626	182019626	-	4.24143e-05	0.000869263	-92.2836	134
NM_010135	Enah	ENAH actin regulator	345	-	chr1	182019636	182019636	-	2.84772e-05	0.000605025	-93.2432	134
NM_010135	Enah	ENAH actin regulator	339	-	chr1	182019642	182019642	-	0.000203625	0.00331649	-88.4606	134
NM_010135	Enah	ENAH actin regulator	291	-	chr1	182019690	182019690	+	2.06016e-105	1.34429e-102	-99.1045	134
NM_010135	Enah	ENAH actin regulator	283	-	chr1	182019698	182019698	+	1.11764e-104	7.17113e-102	-98.1818	134
NM_010135	Enah	ENAH actin regulator	279	-	chr1	182019702	182019702	+	0.000191102	0.00315231	-80.1333	134
NM_010135	Enah	ENAH actin regulator	277	-	chr1	182019704	182019704	+	3.57499e-102	2.16974e-99	-97.2477	134
NM_010135	Enah	ENAH actin regulator	273	-	chr1	182019708	182019708	+	9.04192e-05	0.00169416	-92.8591	134
NM_010135	Enah	ENAH actin regulator	272	-	chr1	182019709	182019709	-	0.000246618	0.00385885	-83.3333	134
NM_010135	Enah	ENAH actin regulator	267	-	chr1	182019714	182019714	+	7.16467e-05	0.00138499	-91.2903	134
NM_010135	Enah	ENAH actin regulator	266	-	chr1	182019715	182019715	-	1.52634e-119	1.39954e-116	-77.4648	134
NM_010135	Enah	ENAH actin regulator	256	-	chr1	182019725	182019725	+	6.19734e-05	0.00122015	-90.6542	134
NM_010135	Enah	ENAH actin regulator	249	-	chr1	182019732	182019732	+	4.23801e-05	0.000868642	-96.8722	134
NM_010135	Enah	ENAH actin regulator	248	-	chr1	182019733	182019733	-	5.18757e-05	0.00104254	-95.0489	134
NM_010135	Enah	ENAH actin regulator	243	-	chr1	182019738	182019738	+	1.16536e-78	4.17286e-76	-84.7619	134
NM_010135	Enah	ENAH actin regulator	237	-	chr1	182019744	182019744	-	7.20643e-144	1.15049e-140	-87.3239	134
NM_010135	Enah	ENAH actin regulator	234	-	chr1	182019747	182019747	-	1.38811e-153	2.78939e-150	-90.2778	134
NM_010135	Enah	ENAH actin regulator	230	-	chr1	182019751	182019751	-	3.79649e-05	0.000786313	-68.9498	134
NM_010135	Enah	ENAH actin regulator	222	-	chr1	182019759	182019759	-	0.000148068	0.00255962	-93.1715	134
NM_010135	Enah	ENAH actin regulator	220	-	chr1	182019761	182019761	+	0.000760963	0.00906034	-82.3572	134
NM_010135	Enah	ENAH actin regulator	216	-	chr1	182019765	182019765	+	0.000837342	0.00970343	-61.25	134
NM_010135	Enah	ENAH actin regulator	213	-	chr1	182019768	182019768	+	9.95191e-82	3.83554e-79	-93.8272	134
NM_010135	Enah	ENAH actin regulator	204	-	chr1	182019777	182019777	+	0.000176794	0.00295839	-86.8994	134
NM_010135	Enah	ENAH actin regulator	198	-	chr1	182019783	182019783	+	0.000165395	0.00280189	-79.7183	134
NM_010135	Enah	ENAH actin regulator	195	-	chr1	182019786	182019786	+	6.07099e-82	2.35667e-79	-95.9232	134
NM_010135	Enah	ENAH actin regulator	194	-	chr1	182019787	182019787	-	1.70151e-80	6.37819e-78	-93.75	134
NM_010135	Enah	ENAH actin regulator	192	-	chr1	182019789	182019789	+	2.05528e-69	5.81739e-67	-85.1852	134
NM_010135	Enah	ENAH actin regulator	191	-	chr1	182019790	182019790	-	1.85299e-95	9.70731e-93	-96.7391	134
NM_010135	Enah	ENAH actin regulator	181	-	chr1	182019800	182019800	+	2.55414e-78	9.08929e-76	-95.8333	134
NM_010135	Enah	ENAH actin regulator	180	-	chr1	182019801	182019801	-	9.74841e-96	5.13023e-93	-95.7447	134
NM_010135	Enah	ENAH actin regulator	177	-	chr1	182019804	182019804	-	6.68147e-100	3.87465e-97	-97.8723	134
NM_010135	Enah	ENAH actin regulator	170	-	chr1	182019811	182019811	-	2.48216e-88	1.0999e-85	-91.4894	134
NM_010135	Enah	ENAH actin regulator	166	-	chr1	182019815	182019815	-	0.000122612	0.00219127	-92.6316	134
NM_010135	Enah	ENAH actin regulator	163	-	chr1	182019818	182019818	-	8.59211e-98	4.7624e-95	-96.8085	134
NM_010135	Enah	ENAH actin regulator	154	-	chr1	182019827	182019827	-	1.88054e-82	7.39956e-80	-87.3684	134
NM_010135	Enah	ENAH actin regulator	147	-	chr1	182019834	182019834	-	4.2528e-59	9.16858e-57	-68.4211	134
NM_010135	Enah	ENAH actin regulator	145	-	chr1	182019836	182019836	+	0.000315504	0.00468181	-89.4326	134
NM_010135	Enah	ENAH actin regulator	144	-	chr1	182019837	182019837	-	7.18657e-05	0.00138862	-87.7844	134
NM_010135	Enah	ENAH actin regulator	139	-	chr1	182019842	182019842	+	0.000261398	0.00404014	-72.1837	134
NM_010135	Enah	ENAH actin regulator	137	-	chr1	182019844	182019844	+	3.26872e-05	0.000686367	-89.3162	134
NM_010135	Enah	ENAH actin regulator	135	-	chr1	182019846	182019846	+	1.05395e-99	6.0988e-97	-88.2979	134
NM_010135	Enah	ENAH actin regulator	131	-	chr1	182019850	182019850	+	5.1306e-102	3.09296e-99	-90.3698	134
NM_010135	Enah	ENAH actin regulator	127	-	chr1	182019854	182019854	+	6.43682e-05	0.00126137	-90.625	134
NM_010135	Enah	ENAH actin regulator	123	-	chr1	182019858	182019858	+	2.47724e-114	2.01323e-111	-95.7895	134
NM_010135	Enah	ENAH actin regulator	119	-	chr1	182019862	182019862	+	5.69548e-05	0.00113286	-86.3158	134
NM_010135	Enah	ENAH actin regulator	115	-	chr1	182019866	182019866	+	1.92939e-103	1.20727e-100	-90.4255	134
NM_010135	Enah	ENAH actin regulator	111	-	chr1	182019870	182019870	+	1.70505e-103	1.06855e-100	-90.4255	134
NM_010135	Enah	ENAH actin regulator	107	-	chr1	182019874	182019874	+	9.41081e-101	5.55715e-98	-88.4211	134
NM_010135	Enah	ENAH actin regulator	103	-	chr1	182019878	182019878	+	2.60756e-97	1.42808e-94	-87.0968	134
NM_010135	Enah	ENAH actin regulator	100	-	chr1	182019881	182019881	+	1.43898e-106	9.68688e-104	-93.4066	134
NM_001083121	Enah	ENAH actin regulator	-11	-	chr1	182019990	182019990	+	0.000606826	0.00767164	-83.0521	134
NM_001083121	Enah	ENAH actin regulator	-17	-	chr1	182019996	182019996	+	0.000107612	0.00196497	-93.0556	134
NM_001083121	Enah	ENAH actin regulator	-22	-	chr1	182020001	182020001	+	6.64111e-106	4.40458e-103	-99.3289	134
NM_001083121	Enah	ENAH actin regulator	-25	-	chr1	182020004	182020004	+	2.76059e-104	1.75732e-101	-99.3151	134
NM_001083121	Enah	ENAH actin regulator	-35	-	chr1	182020014	182020014	+	2.40355e-102	1.46207e-99	-98.6301	134
NM_001083121	Enah	ENAH actin regulator	-41	-	chr1	182020020	182020020	+	9.00112e-05	0.00168792	-78.9116	134
NM_001083121	Enah	ENAH actin regulator	-44	-	chr1	182020023	182020023	+	7.17867e-05	0.00138733	-78.8732	134
NM_001083121	Enah	ENAH actin regulator	-55	-	chr1	182020034	182020034	+	1.82135e-85	7.6234e-83	-96.5517	134
NM_001083121	Enah	ENAH actin regulator	-58	-	chr1	182020037	182020037	+	5.34431e-83	2.12043e-80	-93.6508	134
NM_001083121	Enah	ENAH actin regulator	-103	-	chr1	182020082	182020082	+	4.61096e-05	0.000937386	-82.0157	134
NM_001083121	Enah	ENAH actin regulator	-108	-	chr1	182020087	182020087	+	9.48625e-05	0.00176476	-73.4249	134
NM_001083121	Enah	ENAH actin regulator	-115	-	chr1	182020094	182020094	+	0.000202043	0.00329644	-77.343	134
NM_001083121	Enah	ENAH actin regulator	-120	-	chr1	182020099	182020099	+	0.000606519	0.00766883	-74.5018	134
NM_001083121	Enah	ENAH actin regulator	-124	-	chr1	182020103	182020103	+	0.000193402	0.00318246	-61.5451	134
NM_001083121	Enah	ENAH actin regulator	-140	-	chr1	182020119	182020119	+	3.93854e-05	0.00081292	-92.0689	134
NM_001083121	Enah	ENAH actin regulator	-143	-	chr1	182020122	182020122	+	8.50665e-120	7.83557e-117	-92.5	134
NM_001083121	Enah	ENAH actin regulator	-144	-	chr1	182020123	182020123	-	9.43932e-156	1.98573e-152	-95.5056	134
NM_001083121	Enah	ENAH actin regulator	-147	-	chr1	182020126	182020126	+	4.75122e-05	0.000962896	-92.0735	134
NM_001083121	Enah	ENAH actin regulator	-148	-	chr1	182020127	182020127	-	5.36423e-05	0.00107417	-91.2195	134
NM_001083121	Enah	ENAH actin regulator	-152	-	chr1	182020131	182020131	+	3.55631e-05	0.000741109	-94.3099	134
NM_001083121	Enah	ENAH actin regulator	-153	-	chr1	182020132	182020132	-	1.61972e-05	0.000359281	-94.0299	134
NM_001083121	Enah	ENAH actin regulator	-158	-	chr1	182020137	182020137	-	3.62471e-05	0.000754041	-96.4646	134
NM_001083121	Enah	ENAH actin regulator	-161	-	chr1	182020140	182020140	-	7.32833e-174	2.37748e-170	-97	134
NM_001083121	Enah	ENAH actin regulator	-166	-	chr1	182020145	182020145	-	1.4194e-05	0.000317533	-93.5	134
NM_001083121	Enah	ENAH actin regulator	-172	-	chr1	182020151	182020151	-	1.78862e-149	3.27635e-146	-89.5522	134
NM_001083121	Enah	ENAH actin regulator	-186	-	chr1	182020165	182020165	-	9.87747e-05	0.00182669	-94.3629	134
NM_001083121	Enah	ENAH actin regulator	-193	-	chr1	182020172	182020172	+	3.77985e-05	0.000783229	-94.709	134
NM_001083121	Enah	ENAH actin regulator	-194	-	chr1	182020173	182020173	-	0.00019834	0.00324743	-90.4435	134
NM_001083121	Enah	ENAH actin regulator	-199	-	chr1	182020178	182020178	+	1.45407e-125	1.51174e-122	-89.0401	134
NM_001083121	Enah	ENAH actin regulator	-201	-	chr1	182020180	182020180	+	5.64464e-05	0.00112383	-92.432	134
NM_001083121	Enah	ENAH actin regulator	-208	-	chr1	182020187	182020187	+	7.84774e-05	0.00149948	-89.6648	134
NM_001083121	Enah	ENAH actin regulator	-210	-	chr1	182020189	182020189	+	0.000116015	0.00209264	-92.657	134
NM_001083121	Enah	ENAH actin regulator	-214	-	chr1	182020193	182020193	+	1.75927e-129	1.99882e-126	-89.1313	134
NM_001083121	Enah	ENAH actin regulator	-226	-	chr1	182020205	182020205	+	0.000112849	0.00204401	-76.3125	134
NM_001083121	Enah	ENAH actin regulator	-229	-	chr1	182020208	182020208	+	0.000374219	0.00533623	-89.2707	134
NM_001083121	Enah	ENAH actin regulator	-230	-	chr1	182020209	182020209	-	2.20355e-89	9.97229e-87	-80.5927	134
NM_001083121	Enah	ENAH actin regulator	-233	-	chr1	182020212	182020212	+	0.000514936	0.00678685	-81.0517	134
NM_001083121	Enah	ENAH actin regulator	-234	-	chr1	182020213	182020213	-	1.18608e-92	5.84586e-90	-85.1	134
NM_001083121	Enah	ENAH actin regulator	-249	-	chr1	182020228	182020228	-	1.81431e-85	7.59783e-83	-82.6607	134
NM_001083121	Enah	ENAH actin regulator	-251	-	chr1	182020230	182020230	-	7.07294e-05	0.00136938	-75.7607	134
NM_001083121	Enah	ENAH actin regulator	-262	-	chr1	182020241	182020241	-	5.25941e-05	0.00105548	-91.1369	134
NM_001083121	Enah	ENAH actin regulator	-264	-	chr1	182020243	182020243	-	4.64579e-86	1.97315e-83	-80.5285	134
NM_001083121	Enah	ENAH actin regulator	-273	-	chr1	182020252	182020252	-	2.64955e-111	1.98917e-108	-90.2468	134
NM_001083121	Enah	ENAH actin regulator	-279	-	chr1	182020258	182020258	+	1.28238e-60	2.88077e-58	-89.8923	134
NM_001083121	Enah	ENAH actin regulator	-280	-	chr1	182020259	182020259	-	0.000156457	0.0026785	-87.6607	134
NM_001083121	Enah	ENAH actin regulator	-298	-	chr1	182020277	182020277	+	3.10755e-60	6.91358e-58	-84.4037	134
NM_001083121	Enah	ENAH actin regulator	-299	-	chr1	182020278	182020278	-	0.000421646	0.00584172	-88.5212	134
NM_001083121	Enah	ENAH actin regulator	-304	-	chr1	182020283	182020283	-	4.16845e-37	4.62991e-35	-62.8205	134
NM_001083121	Enah	ENAH actin regulator	-305	-	chr1	182020284	182020284	+	0.000860829	0.00990061	-64.9081	134
NM_001083121	Enah	ENAH actin regulator	-306	-	chr1	182020285	182020285	-	0.000812448	0.00949807	-66.6667	134
NM_001083121	Enah	ENAH actin regulator	-327	-	chr1	182020306	182020306	-	8.938e-57	1.81322e-54	-85.8974	134
NM_001083121	Enah	ENAH actin regulator	-332	-	chr1	182020311	182020311	-	1.82614e-70	5.29878e-68	-96.25	134
NM_001083121	Enah	ENAH actin regulator	-337	-	chr1	182020316	182020316	-	0.00016402	0.00278302	-96.916	134
NM_001083121	Enah	ENAH actin regulator	-398	-	chr1	182020377	182020377	+	7.97992e-06	0.000184485	-27.8269	134
NM_008250	Hlx	H2.0-like homeobox	493	-	chr1	184732001	184732001	+	1.50449e-120	1.40828e-117	-91.9486	55
NM_008250	Hlx	H2.0-like homeobox	491	-	chr1	184732003	184732003	+	0.00030361	0.00454573	-82.6915	55
NM_008250	Hlx	H2.0-like homeobox	464	-	chr1	184732030	184732030	+	2.51837e-05	0.000540797	-89.0625	55
NM_008250	Hlx	H2.0-like homeobox	463	-	chr1	184732031	184732031	-	0.000134575	0.0023669	-89.8045	55
NM_008250	Hlx	H2.0-like homeobox	448	-	chr1	184732046	184732046	-	0.000471556	0.00635275	-85.3483	55
NM_008250	Hlx	H2.0-like homeobox	436	-	chr1	184732058	184732058	-	1.32175e-102	8.13816e-100	-80.5505	55
NM_008250	Hlx	H2.0-like homeobox	433	-	chr1	184732061	184732061	+	0.000183305	0.00304714	-78.9021	55
NM_008250	Hlx	H2.0-like homeobox	432	-	chr1	184732062	184732062	-	0.000333375	0.00488819	-85.3095	55
NM_008250	Hlx	H2.0-like homeobox	427	-	chr1	184732067	184732067	+	4.03902e-05	0.000832087	-94.7953	55
NM_008250	Hlx	H2.0-like homeobox	424	-	chr1	184732070	184732070	+	5.77394e-05	0.00114643	-95.7422	55
NM_008250	Hlx	H2.0-like homeobox	410	-	chr1	184732084	184732084	+	3.03387e-05	0.000641168	-94.6429	55
NM_008250	Hlx	H2.0-like homeobox	364	-	chr1	184732130	184732130	-	0.000726419	0.00875341	-81.6836	55
NM_008250	Hlx	H2.0-like homeobox	339	-	chr1	184732155	184732155	+	0.00073238	0.00880633	-48.75	55
NM_008250	Hlx	H2.0-like homeobox	336	-	chr1	184732158	184732158	+	6.46718e-05	0.00126649	-63.5714	55
NM_008250	Hlx	H2.0-like homeobox	304	-	chr1	184732190	184732190	+	3.13344e-05	0.000660311	-91.6058	55
NM_008250	Hlx	H2.0-like homeobox	300	-	chr1	184732194	184732194	+	0.000272235	0.00417146	-56.4286	55
NM_008250	Hlx	H2.0-like homeobox	290	-	chr1	184732204	184732204	+	0.000622058	0.00781177	-86.8566	55
NM_008250	Hlx	H2.0-like homeobox	227	-	chr1	184732267	184732267	+	0.000289357	0.00437718	-89.437	55
NM_008250	Hlx	H2.0-like homeobox	214	-	chr1	184732280	184732280	+	1.1479e-37	1.29854e-35	-48.1481	55
NM_008250	Hlx	H2.0-like homeobox	208	-	chr1	184732286	184732286	+	3.06044e-61	7.0016e-59	-72.8395	55
NM_008250	Hlx	H2.0-like homeobox	188	-	chr1	184732306	184732306	+	9.29732e-05	0.00173453	-78.75	55
NM_008250	Hlx	H2.0-like homeobox	184	-	chr1	184732310	184732310	+	8.09202e-64	1.97428e-61	-75.3086	55
NM_008250	Hlx	H2.0-like homeobox	181	-	chr1	184732313	184732313	+	1.37541e-75	4.59502e-73	-86.0759	55
NM_008250	Hlx	H2.0-like homeobox	177	-	chr1	184732317	184732317	+	0.000404691	0.00566734	-83.7476	55
NM_008250	Hlx	H2.0-like homeobox	141	-	chr1	184732353	184732353	-	0.000293387	0.00442559	-81.6248	55
NM_008250	Hlx	H2.0-like homeobox	138	-	chr1	184732356	184732356	-	7.87787e-05	0.00150433	-91.1448	55
NM_008250	Hlx	H2.0-like homeobox	136	-	chr1	184732358	184732358	-	0.00026108	0.00403613	-93.4937	55
NM_008250	Hlx	H2.0-like homeobox	133	-	chr1	184732361	184732361	-	4.9304e-127	5.29634e-124	-94.6154	55
NM_008250	Hlx	H2.0-like homeobox	129	-	chr1	184732365	184732365	-	1.09351e-118	9.90307e-116	-92.6878	55
NM_008250	Hlx	H2.0-like homeobox	127	-	chr1	184732367	184732367	-	5.59579e-05	0.00111534	-92.2481	55
NM_008250	Hlx	H2.0-like homeobox	120	-	chr1	184732374	184732374	-	0.000269769	0.00414208	-87.7863	55
NM_008250	Hlx	H2.0-like homeobox	118	-	chr1	184732376	184732376	+	1.46914e-144	2.39756e-141	-90.2559	55
NM_008250	Hlx	H2.0-like homeobox	117	-	chr1	184732377	184732377	-	4.63303e-121	4.37223e-118	-91.6667	55
NM_008250	Hlx	H2.0-like homeobox	104	-	chr1	184732390	184732390	+	1.99215e-05	0.000435589	-77.7228	55
NM_008250	Hlx	H2.0-like homeobox	100	-	chr1	184732394	184732394	+	2.7142e-05	0.000578851	-72.6314	55
NM_008250	Hlx	H2.0-like homeobox	93	-	chr1	184732401	184732401	+	2.61253e-74	8.41481e-72	-52.1739	55
NM_008250	Hlx	H2.0-like homeobox	92	-	chr1	184732402	184732402	-	0.000310771	0.00462781	-51.0851	55
NM_008250	Hlx	H2.0-like homeobox	85	-	chr1	184732409	184732409	+	4.3721e-144	7.02156e-141	-86.6995	55
NM_008250	Hlx	H2.0-like homeobox	84	-	chr1	184732410	184732410	-	7.66618e-05	0.00146949	-78.7369	55
NM_008250	Hlx	H2.0-like homeobox	77	-	chr1	184732417	184732417	+	2.5724e-05	0.000551389	-72.549	55
NM_008250	Hlx	H2.0-like homeobox	76	-	chr1	184732418	184732418	-	0.000656958	0.00813383	-74.9817	55
NM_008250	Hlx	H2.0-like homeobox	73	-	chr1	184732421	184732421	+	5.93364e-113	4.64015e-110	-74.1117	55
NM_008250	Hlx	H2.0-like homeobox	72	-	chr1	184732422	184732422	-	3.74219e-05	0.000776381	-78.7405	55
NM_008250	Hlx	H2.0-like homeobox	71	-	chr1	184732423	184732423	+	0.000335433	0.00491052	-83.9091	55
NM_008250	Hlx	H2.0-like homeobox	70	-	chr1	184732424	184732424	-	0.000300151	0.00450597	-78.1284	55
NM_008250	Hlx	H2.0-like homeobox	64	-	chr1	184732430	184732430	-	4.48829e-05	0.000915119	-63.9344	55
NM_008250	Hlx	H2.0-like homeobox	51	-	chr1	184732443	184732443	-	4.85096e-05	0.000981311	-84.8	55
NM_008250	Hlx	H2.0-like homeobox	42	-	chr1	184732452	184732452	-	0.000205414	0.00333896	-73.2789	55
NM_008250	Hlx	H2.0-like homeobox	-152	-	chr1	184732644	184732644	+	2.18902e-25	1.55211e-23	-38.8489	55
NM_008250	Hlx	H2.0-like homeobox	-190	-	chr1	184732682	184732682	+	0.000655313	0.00811831	-76.4286	55
NM_008250	Hlx	H2.0-like homeobox	-191	-	chr1	184732683	184732683	-	6.07662e-63	1.44844e-60	-65.2941	55
NM_008250	Hlx	H2.0-like homeobox	-207	-	chr1	184732699	184732699	+	0.000142155	0.00247512	-90.3846	55
NM_008250	Hlx	H2.0-like homeobox	-208	-	chr1	184732700	184732700	-	6.63585e-124	6.59352e-121	-97.7011	55
NM_008250	Hlx	H2.0-like homeobox	-406	-	chr1	184732898	184732898	-	5.17701e-10	1.6819e-08	-30.8824	55
NM_008250	Hlx	H2.0-like homeobox	-412	-	chr1	184732904	184732904	-	2.6321e-08	7.59484e-07	-25.7576	55
NM_178692	C130074G19Rik	RIKEN cDNA C130074G19 gene	326	-	chr1	184882711	184882711	+	4.08625e-34	4.07925e-32	-47.6341	12
NM_178692	C130074G19Rik	RIKEN cDNA C130074G19 gene	277	-	chr1	184882760	184882760	+	0.000424295	0.00587016	-52.1739	12
NM_178692	C130074G19Rik	RIKEN cDNA C130074G19 gene	237	-	chr1	184882800	184882800	-	0.000449327	0.00612715	-41.0719	12
NM_178692	C130074G19Rik	RIKEN cDNA C130074G19 gene	233	-	chr1	184882804	184882804	-	9.95397e-32	9.14264e-30	-44.164	12
NM_178692	C130074G19Rik	RIKEN cDNA C130074G19 gene	222	-	chr1	184882815	184882815	-	1.03242e-09	3.29152e-08	-28.0131	12
NM_178692	C130074G19Rik	RIKEN cDNA C130074G19 gene	217	-	chr1	184882820	184882820	-	0.000664486	0.0082044	-37.7744	12
NM_178692	C130074G19Rik	RIKEN cDNA C130074G19 gene	202	-	chr1	184882835	184882835	-	1.10035e-25	7.91729e-24	-39.5158	12
NM_178692	C130074G19Rik	RIKEN cDNA C130074G19 gene	126	-	chr1	184882911	184882911	-	7.07857e-17	3.4331e-15	-35.1515	12
NM_178692	C130074G19Rik	RIKEN cDNA C130074G19 gene	98	-	chr1	184882939	184882939	+	2.91728e-24	1.98102e-22	-38.9456	12
NM_178692	C130074G19Rik	RIKEN cDNA C130074G19 gene	81	-	chr1	184882956	184882956	+	5.29821e-17	2.58655e-15	-34.4572	12
NM_178692	C130074G19Rik	RIKEN cDNA C130074G19 gene	51	-	chr1	184882986	184882986	+	1.43208e-11	5.15256e-10	-26.7227	12
NM_178692	C130074G19Rik	RIKEN cDNA C130074G19 gene	-131	-	chr1	184883166	184883166	-	0.000220468	0.00353066	-33.4719	12
NM_145515	Mark1	MAP/microtubule affinity regulating kinase 1	207	-	chr1	184999343	184999343	-	2.47183e-08	7.14872e-07	-37.6772	71
NM_145515	Mark1	MAP/microtubule affinity regulating kinase 1	205	-	chr1	184999345	184999345	-	4.37929e-11	1.52808e-09	-39.6552	71
NM_145515	Mark1	MAP/microtubule affinity regulating kinase 1	197	-	chr1	184999353	184999353	-	2.64448e-09	8.20027e-08	-32.7869	71
NM_145515	Mark1	MAP/microtubule affinity regulating kinase 1	148	-	chr1	184999402	184999402	+	0.000303538	0.00454516	-49.8093	71
NM_145515	Mark1	MAP/microtubule affinity regulating kinase 1	122	-	chr1	184999428	184999428	+	1.31338e-33	1.28758e-31	-46.2765	71
NM_145515	Mark1	MAP/microtubule affinity regulating kinase 1	115	-	chr1	184999435	184999435	+	3.09335e-27	2.38531e-25	-42.9395	71
NM_145515	Mark1	MAP/microtubule affinity regulating kinase 1	104	-	chr1	184999446	184999446	+	0.000268936	0.00413282	-51.4673	71
NM_145515	Mark1	MAP/microtubule affinity regulating kinase 1	87	-	chr1	184999463	184999463	-	0.000186596	0.00309155	-55.2082	71
NM_145515	Mark1	MAP/microtubule affinity regulating kinase 1	85	-	chr1	184999465	184999465	-	0.000227098	0.00361454	-48.8762	71
NM_145515	Mark1	MAP/microtubule affinity regulating kinase 1	82	-	chr1	184999468	184999468	-	0.000416578	0.00579204	-47.2805	71
NM_145515	Mark1	MAP/microtubule affinity regulating kinase 1	63	-	chr1	184999487	184999487	-	0.000673615	0.00828634	-50.2712	71
NM_145515	Mark1	MAP/microtubule affinity regulating kinase 1	53	-	chr1	184999497	184999497	-	8.46422e-41	1.06725e-38	-49.3023	71
NM_145515	Mark1	MAP/microtubule affinity regulating kinase 1	45	-	chr1	184999505	184999505	+	2.60793e-21	1.56274e-19	-64.539	71
NM_145515	Mark1	MAP/microtubule affinity regulating kinase 1	44	-	chr1	184999506	184999506	-	3.27286e-54	6.1787e-52	-52.8731	71
NM_145515	Mark1	MAP/microtubule affinity regulating kinase 1	42	-	chr1	184999508	184999508	+	3.65915e-17	1.80063e-15	-59.1665	71
NM_145515	Mark1	MAP/microtubule affinity regulating kinase 1	37	-	chr1	184999513	184999513	+	4.88836e-22	3.03015e-20	-65	71
NM_145515	Mark1	MAP/microtubule affinity regulating kinase 1	35	-	chr1	184999515	184999515	+	3.47451e-22	2.16705e-20	-64.0845	71
NM_145515	Mark1	MAP/microtubule affinity regulating kinase 1	29	-	chr1	184999521	184999521	-	0.000571411	0.00733609	-59.2593	71
NM_145515	Mark1	MAP/microtubule affinity regulating kinase 1	28	-	chr1	184999522	184999522	+	5.89264e-22	3.63927e-20	-64.2857	71
NM_145515	Mark1	MAP/microtubule affinity regulating kinase 1	18	-	chr1	184999532	184999532	+	7.58087e-22	4.65557e-20	-64.539	71
NM_145515	Mark1	MAP/microtubule affinity regulating kinase 1	17	-	chr1	184999533	184999533	-	0.000604863	0.00765317	-58.4211	71
NM_145515	Mark1	MAP/microtubule affinity regulating kinase 1	15	-	chr1	184999535	184999535	+	9.36733e-19	4.99278e-17	-62.5	71
NM_145515	Mark1	MAP/microtubule affinity regulating kinase 1	8	-	chr1	184999542	184999542	-	0.000648383	0.00805445	-58.2888	71
NM_145515	Mark1	MAP/microtubule affinity regulating kinase 1	3	-	chr1	184999547	184999547	+	5.72148e-23	3.69131e-21	-66.1972	71
NM_145515	Mark1	MAP/microtubule affinity regulating kinase 1	0	-	chr1	184999548	184999548	-	0.000538912	0.00702309	-57.8947	71
NM_145515	Mark1	MAP/microtubule affinity regulating kinase 1	0	-	chr1	184999549	184999549	+	0.000821332	0.00957297	-66.1883	71
NM_145515	Mark1	MAP/microtubule affinity regulating kinase 1	0	-	chr1	184999550	184999550	-	0.000602083	0.007626	-57.5269	71
NM_145515	Mark1	MAP/microtubule affinity regulating kinase 1	-3	-	chr1	184999551	184999551	+	2.41811e-22	1.5192e-20	-65.2174	71
NM_145515	Mark1	MAP/microtubule affinity regulating kinase 1	-4	-	chr1	184999552	184999552	-	1.27919e-31	1.1708e-29	-60	71
NM_145515	Mark1	MAP/microtubule affinity regulating kinase 1	-13	-	chr1	184999561	184999561	-	0.00066178	0.00817936	-59.116	71
NM_145515	Mark1	MAP/microtubule affinity regulating kinase 1	-15	-	chr1	184999563	184999563	-	0.00058388	0.00745352	-57.4468	71
NM_145515	Mark1	MAP/microtubule affinity regulating kinase 1	-17	-	chr1	184999565	184999565	+	9.65333e-24	6.42347e-22	-64.497	71
NM_145515	Mark1	MAP/microtubule affinity regulating kinase 1	-24	-	chr1	184999572	184999572	+	1.04985e-23	6.9738e-22	-64.3275	71
NM_145515	Mark1	MAP/microtubule affinity regulating kinase 1	-28	-	chr1	184999576	184999576	+	2.33269e-24	1.58926e-22	-64.7727	71
NM_145515	Mark1	MAP/microtubule affinity regulating kinase 1	-35	-	chr1	184999583	184999583	+	3.21688e-13	1.27754e-11	-51.0927	71
NM_145515	Mark1	MAP/microtubule affinity regulating kinase 1	-42	-	chr1	184999590	184999590	+	3.6723e-22	2.28776e-20	-63.7536	71
NM_145515	Mark1	MAP/microtubule affinity regulating kinase 1	-43	-	chr1	184999591	184999591	-	0.000290562	0.00439163	-63.3299	71
NM_145515	Mark1	MAP/microtubule affinity regulating kinase 1	-49	-	chr1	184999597	184999597	+	4.52027e-20	2.56212e-18	-61.5313	71
NM_145515	Mark1	MAP/microtubule affinity regulating kinase 1	-57	-	chr1	184999605	184999605	+	3.25061e-15	1.44295e-13	-54.6807	71
NM_145515	Mark1	MAP/microtubule affinity regulating kinase 1	-61	-	chr1	184999609	184999609	+	7.82486e-22	4.80285e-20	-63.8842	71
NM_145515	Mark1	MAP/microtubule affinity regulating kinase 1	-62	-	chr1	184999610	184999610	-	0.000716603	0.00866939	-54.3064	71
NM_145515	Mark1	MAP/microtubule affinity regulating kinase 1	-67	-	chr1	184999615	184999615	+	6.24e-21	3.68234e-19	-63.9241	71
NM_145515	Mark1	MAP/microtubule affinity regulating kinase 1	-68	-	chr1	184999616	184999616	-	0.000348808	0.00505857	-55.6393	71
NM_145515	Mark1	MAP/microtubule affinity regulating kinase 1	-90	-	chr1	184999638	184999638	-	0.000608028	0.00768408	-55.4871	71
NM_145515	Mark1	MAP/microtubule affinity regulating kinase 1	-166	-	chr1	184999714	184999714	+	1.28679e-35	1.35244e-33	-70.5357	71
NM_145515	Mark1	MAP/microtubule affinity regulating kinase 1	-170	-	chr1	184999718	184999718	+	4.5177e-30	3.89359e-28	-67.6369	71
NM_145515	Mark1	MAP/microtubule affinity regulating kinase 1	-172	-	chr1	184999720	184999720	+	6.24666e-34	6.19538e-32	-68.4685	71
NM_145515	Mark1	MAP/microtubule affinity regulating kinase 1	-198	-	chr1	184999746	184999746	+	0.000544868	0.00708129	-64.7778	71
NM_145515	Mark1	MAP/microtubule affinity regulating kinase 1	-211	-	chr1	184999759	184999759	+	1.54018e-30	1.35164e-28	-68.4685	71
NM_145515	Mark1	MAP/microtubule affinity regulating kinase 1	-267	-	chr1	184999815	184999815	+	1.52483e-13	6.16598e-12	-41.521	71
NM_145515	Mark1	MAP/microtubule affinity regulating kinase 1	-273	-	chr1	184999821	184999821	+	1.38859e-18	7.33633e-17	-48.8494	71
NM_145515	Mark1	MAP/microtubule affinity regulating kinase 1	-274	-	chr1	184999822	184999822	-	6.6705e-19	3.57708e-17	-50.1879	71
NM_145515	Mark1	MAP/microtubule affinity regulating kinase 1	-279	-	chr1	184999827	184999827	+	2.34383e-23	1.53422e-21	-51.7987	71
NM_145515	Mark1	MAP/microtubule affinity regulating kinase 1	-281	-	chr1	184999829	184999829	+	4.17833e-23	2.70892e-21	-53.0162	71
NM_145515	Mark1	MAP/microtubule affinity regulating kinase 1	-283	-	chr1	184999831	184999831	+	1.26501e-21	7.68453e-20	-51.6198	71
NM_145515	Mark1	MAP/microtubule affinity regulating kinase 1	-284	-	chr1	184999832	184999832	-	1.70589e-18	8.97104e-17	-50.1254	71
NM_145515	Mark1	MAP/microtubule affinity regulating kinase 1	-293	-	chr1	184999841	184999841	+	3.45961e-26	2.54807e-24	-55.1501	71
NM_145515	Mark1	MAP/microtubule affinity regulating kinase 1	-296	-	chr1	184999844	184999844	+	6.65672e-23	4.28e-21	-52.0157	71
NM_145515	Mark1	MAP/microtubule affinity regulating kinase 1	-302	-	chr1	184999850	184999850	+	1.00022e-27	7.87056e-26	-58.4906	71
NM_145515	Mark1	MAP/microtubule affinity regulating kinase 1	-305	-	chr1	184999853	184999853	+	6.56164e-25	4.56317e-23	-54.25	71
NM_145515	Mark1	MAP/microtubule affinity regulating kinase 1	-307	-	chr1	184999855	184999855	+	1.28871e-21	7.82502e-20	-52.5105	71
NM_145515	Mark1	MAP/microtubule affinity regulating kinase 1	-342	-	chr1	184999890	184999890	+	0.000698721	0.00851144	-56.6737	71
NM_145515	Mark1	MAP/microtubule affinity regulating kinase 1	-344	-	chr1	184999892	184999892	+	6.15155e-24	4.12425e-22	-55.8442	71
NM_145515	Mark1	MAP/microtubule affinity regulating kinase 1	-351	-	chr1	184999899	184999899	+	6.60524e-24	4.42181e-22	-55.9211	71
NM_145515	Mark1	MAP/microtubule affinity regulating kinase 1	-365	-	chr1	184999913	184999913	+	2.04405e-14	8.67097e-13	-48.902	71
NM_145515	Mark1	MAP/microtubule affinity regulating kinase 1	-375	-	chr1	184999923	184999923	+	0.000677697	0.00832553	-57.5643	71
NM_145515	Mark1	MAP/microtubule affinity regulating kinase 1	-402	-	chr1	184999950	184999950	+	1.1243e-19	6.26449e-18	-45.3237	71
NM_145515	Mark1	MAP/microtubule affinity regulating kinase 1	-458	-	chr1	185000006	185000006	-	1.54471e-37	1.73988e-35	-54.024	71
NM_145515	Mark1	MAP/microtubule affinity regulating kinase 1	-464	-	chr1	185000012	185000012	-	9.84094e-29	8.06007e-27	-48.5603	71
NM_145515	Mark1	MAP/microtubule affinity regulating kinase 1	-470	-	chr1	185000018	185000018	-	1.29558e-36	1.41545e-34	-52.2366	71
NM_145515	Mark1	MAP/microtubule affinity regulating kinase 1	-474	-	chr1	185000022	185000022	-	8.83786e-31	7.83941e-29	-48.8073	71
NM_001033286	Slc30a10	solute carrier family 30, member 10	-50	+	chr1	185454798	185454798	+	0.000229842	0.00364902	-58.6851	4
NM_001033286	Slc30a10	solute carrier family 30, member 10	91	+	chr1	185454937	185454937	+	3.59137e-37	3.99828e-35	-40.0729	4
NM_001033286	Slc30a10	solute carrier family 30, member 10	92	+	chr1	185454938	185454938	-	8.28206e-27	6.26849e-25	-31.6667	4
NM_001033286	Slc30a10	solute carrier family 30, member 10	202	+	chr1	185455048	185455048	-	1.20277e-06	3.02617e-05	-37.4638	4
NR_040305	Gm2061	predicted gene 2061	356	-	chr1	185455213	185455213	-	0.000535646	0.00699147	-48.6559	3
NR_040305	Gm2061	predicted gene 2061	349	-	chr1	185455220	185455220	-	6.91157e-55	1.3303e-52	-60.6913	3
NR_040305	Gm2061	predicted gene 2061	319	-	chr1	185455250	185455250	+	2.21496e-05	0.000480471	-25.098	3
NM_144879	Vash2	vasohibin 2	415	-	chr1	190978584	190978584	-	1.26213e-34	1.28054e-32	-44.7694	4
NM_144879	Vash2	vasohibin 2	61	-	chr1	190978938	190978938	+	0.000341037	0.00497228	-34.9693	4
NM_144879	Vash2	vasohibin 2	60	-	chr1	190978939	190978939	-	5.6217e-45	8.10945e-43	-39.3443	4
NM_144879	Vash2	vasohibin 2	19	-	chr1	190978980	190978980	-	7.86755e-28	6.21384e-26	-25.1366	4
NR_131748	Gm15867	predicted gene 15867	200	+	chr1	192855126	192855126	-	0.000236244	0.00373028	-71.9697	19
NR_131748	Gm15867	predicted gene 15867	231	+	chr1	192855157	192855157	+	1.96586e-108	1.37613e-105	-85.6226	19
NR_131748	Gm15867	predicted gene 15867	237	+	chr1	192855163	192855163	+	0.000808462	0.00946572	-70.5882	19
NR_131748	Gm15867	predicted gene 15867	240	+	chr1	192855166	192855166	+	0.000114871	0.00207527	-74.0106	19
NR_131748	Gm15867	predicted gene 15867	250	+	chr1	192855176	192855176	+	0.00043076	0.00593779	-69.5906	19
NR_131748	Gm15867	predicted gene 15867	252	+	chr1	192855178	192855178	+	0.000208161	0.00337424	-77.0588	19
NR_131748	Gm15867	predicted gene 15867	257	+	chr1	192855183	192855183	+	0.000776845	0.00919589	-52.9762	19
NR_131748	Gm15867	predicted gene 15867	259	+	chr1	192855185	192855185	+	0.000613051	0.00772941	-60.9167	19
NR_131748	Gm15867	predicted gene 15867	269	+	chr1	192855195	192855195	+	4.71055e-94	2.39776e-91	-77.5758	19
NR_131748	Gm15867	predicted gene 15867	274	+	chr1	192855200	192855200	+	0.000146743	0.00254097	-85.8824	19
NR_131748	Gm15867	predicted gene 15867	326	+	chr1	192855252	192855252	-	0.000743904	0.00890816	-35.4416	19
NR_131748	Gm15867	predicted gene 15867	340	+	chr1	192855266	192855266	+	0.000534183	0.006977	-57.6087	19
NR_131748	Gm15867	predicted gene 15867	341	+	chr1	192855267	192855267	-	5.59025e-16	2.58464e-14	-42.289	19
NR_131748	Gm15867	predicted gene 15867	344	+	chr1	192855270	192855270	-	0.000676525	0.00831542	-74.686	19
NR_131748	Gm15867	predicted gene 15867	348	+	chr1	192855274	192855274	+	1.60706e-31	1.46491e-29	-63.7363	19
NR_131748	Gm15867	predicted gene 15867	357	+	chr1	192855283	192855283	+	6.23738e-50	1.0432e-47	-86.9565	19
NR_131748	Gm15867	predicted gene 15867	358	+	chr1	192855284	192855284	-	0.000375988	0.00535383	-89.4139	19
NR_131748	Gm15867	predicted gene 15867	364	+	chr1	192855290	192855290	+	0.000279736	0.00426352	-96.6292	19
NR_131748	Gm15867	predicted gene 15867	365	+	chr1	192855291	192855291	-	0.000503736	0.00667685	-90.3316	19
NM_198247	Sertad4	SERTA domain containing 4	412	-	chr1	192855341	192855341	+	3.95547e-118	3.53461e-115	-97.2917	28
NM_198247	Sertad4	SERTA domain containing 4	405	-	chr1	192855348	192855348	+	6.49906e-05	0.00127215	-95.1419	28
NM_198247	Sertad4	SERTA domain containing 4	403	-	chr1	192855350	192855350	+	0.000118886	0.00213613	-95.0001	28
NM_198247	Sertad4	SERTA domain containing 4	401	-	chr1	192855352	192855352	+	4.83466e-05	0.000978283	-90.4753	28
NM_198247	Sertad4	SERTA domain containing 4	398	-	chr1	192855355	192855355	+	0.000290806	0.00439467	-85.148	28
NM_198247	Sertad4	SERTA domain containing 4	392	-	chr1	192855361	192855361	+	4.0824e-05	0.000840338	-82.5714	28
NM_198247	Sertad4	SERTA domain containing 4	390	-	chr1	192855363	192855363	+	8.47079e-05	0.00160175	-85.5166	28
NM_198247	Sertad4	SERTA domain containing 4	385	-	chr1	192855368	192855368	+	2.22247e-82	8.73645e-80	-77.0949	28
NM_198247	Sertad4	SERTA domain containing 4	370	-	chr1	192855383	192855383	+	4.19517e-05	0.000860721	-94.6102	28
NM_198247	Sertad4	SERTA domain containing 4	229	-	chr1	192855524	192855524	+	3.68701e-05	0.000766053	-99.5918	28
NM_198247	Sertad4	SERTA domain containing 4	221	-	chr1	192855532	192855532	+	3.43864e-82	1.34257e-79	-95.9184	28
NM_198247	Sertad4	SERTA domain containing 4	218	-	chr1	192855535	192855535	+	0.000639771	0.00797603	-97	28
NM_198247	Sertad4	SERTA domain containing 4	214	-	chr1	192855539	192855539	+	1.08799e-86	4.68244e-84	-98	28
NM_198247	Sertad4	SERTA domain containing 4	205	-	chr1	192855548	192855548	+	4.89491e-05	0.000989361	-94.9495	28
NM_198247	Sertad4	SERTA domain containing 4	196	-	chr1	192855557	192855557	+	0.000706566	0.00857989	-91.7526	28
NM_198247	Sertad4	SERTA domain containing 4	193	-	chr1	192855560	192855560	+	9.08577e-05	0.00170103	-93.6842	28
NM_198247	Sertad4	SERTA domain containing 4	190	-	chr1	192855563	192855563	+	6.03696e-05	0.00119253	-95.4665	28
NM_198247	Sertad4	SERTA domain containing 4	187	-	chr1	192855566	192855566	+	2.24683e-73	7.04314e-71	-90.7216	28
NM_198247	Sertad4	SERTA domain containing 4	184	-	chr1	192855569	192855569	+	9.02625e-05	0.00169161	-93.75	28
NM_198247	Sertad4	SERTA domain containing 4	106	-	chr1	192855647	192855647	-	0.000154018	0.0026446	-90.0469	28
NM_198247	Sertad4	SERTA domain containing 4	96	-	chr1	192855657	192855657	-	1.0391e-68	2.88554e-66	-95.2052	28
NM_198247	Sertad4	SERTA domain containing 4	72	-	chr1	192855681	192855681	+	4.31183e-88	1.90232e-85	-98.7952	28
NM_198247	Sertad4	SERTA domain containing 4	71	-	chr1	192855682	192855682	-	7.51712e-05	0.00144399	-90.046	28
NM_198247	Sertad4	SERTA domain containing 4	67	-	chr1	192855686	192855686	+	4.04996e-84	1.64651e-81	-96.4286	28
NM_198247	Sertad4	SERTA domain containing 4	48	-	chr1	192855705	192855705	+	1.52975e-90	7.15963e-88	-98.8372	28
NM_198247	Sertad4	SERTA domain containing 4	46	-	chr1	192855707	192855707	+	9.14967e-81	3.45251e-78	-94.0476	28
NM_198247	Sertad4	SERTA domain containing 4	39	-	chr1	192855714	192855714	+	9.54611e-87	4.11279e-84	-96.5517	28
NM_198247	Sertad4	SERTA domain containing 4	29	-	chr1	192855724	192855724	+	0.000106703	0.00195129	-94.048	28
NM_008882	Plxna2	plexin A2	-136	+	chr1	194619693	194619693	+	1.4579e-08	4.29275e-07	-27.1526	12
NM_008882	Plxna2	plexin A2	-106	+	chr1	194619723	194619723	+	6.0699e-45	8.74661e-43	-66.3533	12
NM_008882	Plxna2	plexin A2	23	+	chr1	194619850	194619850	+	0.000812199	0.00949617	-62.0555	12
NM_008882	Plxna2	plexin A2	35	+	chr1	194619862	194619862	+	7.87968e-84	3.18266e-81	-74.8923	12
NM_008882	Plxna2	plexin A2	37	+	chr1	194619864	194619864	+	6.83431e-05	0.00132888	-70.7576	12
NM_008882	Plxna2	plexin A2	45	+	chr1	194619872	194619872	+	2.15257e-60	4.80485e-58	-66.5545	12
NM_008882	Plxna2	plexin A2	345	+	chr1	194620172	194620172	+	5.49359e-51	9.45218e-49	-59.3912	12
NM_008882	Plxna2	plexin A2	362	+	chr1	194620189	194620189	+	0.000268953	0.00413289	-70.065	12
NM_008882	Plxna2	plexin A2	371	+	chr1	194620198	194620198	-	0.000276082	0.00421963	-61.5084	12
NM_008882	Plxna2	plexin A2	383	+	chr1	194620210	194620210	-	0.000227502	0.00361891	-68.9495	12
NM_008882	Plxna2	plexin A2	411	+	chr1	194620238	194620238	-	0.000379463	0.0053922	-65.6771	12
NM_008882	Plxna2	plexin A2	415	+	chr1	194620242	194620242	-	0.00070538	0.00857034	-62.4454	12
NM_001079686	Syne1	spectrin repeat containing, nuclear envelope 1	-54	-	chr10	5194760	5194760	+	2.33031e-28	1.87926e-26	-54.9205	5
NM_001079686	Syne1	spectrin repeat containing, nuclear envelope 1	-55	-	chr10	5194761	5194761	-	1.11176e-24	7.66229e-23	-49.5575	5
NM_001079686	Syne1	spectrin repeat containing, nuclear envelope 1	-60	-	chr10	5194766	5194766	+	9.59256e-25	6.62988e-23	-53.6588	5
NM_001079686	Syne1	spectrin repeat containing, nuclear envelope 1	-72	-	chr10	5194778	5194778	+	4.51818e-24	3.04484e-22	-54.3611	5
NM_001079686	Syne1	spectrin repeat containing, nuclear envelope 1	-82	-	chr10	5194788	5194788	+	8.43226e-26	6.0982e-24	-54.937	5
NM_172784	Lrp11	low density lipoprotein receptor-related protein 11	242	+	chr10	7590040	7590040	+	6.22743e-12	2.29018e-10	-26.8519	4
NM_172784	Lrp11	low density lipoprotein receptor-related protein 11	291	+	chr10	7590089	7590089	-	3.69404e-13	1.46207e-11	-55.2833	4
NM_172784	Lrp11	low density lipoprotein receptor-related protein 11	297	+	chr10	7590095	7590095	-	3.16496e-09	9.75951e-08	-39.2915	4
NM_172784	Lrp11	low density lipoprotein receptor-related protein 11	298	+	chr10	7590096	7590096	+	2.67069e-09	8.27868e-08	-25.5319	4
NM_001195096	Phactr2	phosphatase and actin regulator 2	91	-	chr10	13324070	13324070	+	3.01986e-41	3.85872e-39	-67.6854	18
NM_001195096	Phactr2	phosphatase and actin regulator 2	84	-	chr10	13324077	13324077	+	8.46468e-41	1.06725e-38	-67.6625	18
NM_001195096	Phactr2	phosphatase and actin regulator 2	49	-	chr10	13324112	13324112	+	2.7554e-39	3.3049e-37	-67.2575	18
NM_001195096	Phactr2	phosphatase and actin regulator 2	41	-	chr10	13324120	13324120	+	0.000496169	0.00660045	-66.8322	18
NM_001195096	Phactr2	phosphatase and actin regulator 2	40	-	chr10	13324121	13324121	-	0.000330983	0.00486132	-58.4502	18
NM_001195096	Phactr2	phosphatase and actin regulator 2	32	-	chr10	13324129	13324129	-	0.000636332	0.0079447	-58.2319	18
NM_001195096	Phactr2	phosphatase and actin regulator 2	24	-	chr10	13324137	13324137	-	0.000786023	0.00927437	-54.8309	18
NM_001033257	Phactr2	phosphatase and actin regulator 2	-25	-	chr10	13324184	13324184	+	0.000701028	0.00853261	-64.3729	18
NM_001033257	Phactr2	phosphatase and actin regulator 2	-35	-	chr10	13324194	13324194	+	1.68278e-37	1.89275e-35	-68.6247	18
NM_001033257	Phactr2	phosphatase and actin regulator 2	-37	-	chr10	13324196	13324196	+	3.11913e-39	3.73285e-37	-70.6747	18
NM_001033257	Phactr2	phosphatase and actin regulator 2	-44	-	chr10	13324203	13324203	+	0.000378342	0.0053791	-68.0194	18
NM_001033257	Phactr2	phosphatase and actin regulator 2	-46	-	chr10	13324205	13324205	+	1.99185e-37	2.23541e-35	-70.1651	18
NM_001033257	Phactr2	phosphatase and actin regulator 2	-53	-	chr10	13324212	13324212	+	4.05885e-38	4.67131e-36	-71.4263	18
NM_001033257	Phactr2	phosphatase and actin regulator 2	-57	-	chr10	13324216	13324216	+	0.000590393	0.00751564	-71.2344	18
NM_001033257	Phactr2	phosphatase and actin regulator 2	-118	-	chr10	13324277	13324277	+	2.46921e-19	1.35351e-17	-58.9682	18
NM_001033257	Phactr2	phosphatase and actin regulator 2	-126	-	chr10	13324285	13324285	+	1.0187e-18	5.41749e-17	-58.1594	18
NM_001033257	Phactr2	phosphatase and actin regulator 2	-127	-	chr10	13324286	13324286	-	3.62128e-12	1.35106e-10	-45.3917	18
NM_001033257	Phactr2	phosphatase and actin regulator 2	-175	-	chr10	13324334	13324334	-	2.452e-10	8.14422e-09	-40.4132	18
NM_001002268	Adgrg6	adhesion G protein-coupled receptor G6	-291	-	chr10	14545326	14545326	-	2.44766e-18	1.27614e-16	-31.4917	6
NM_001002268	Adgrg6	adhesion G protein-coupled receptor G6	-341	-	chr10	14545376	14545376	-	1.30148e-31	1.1908e-29	-46.114	6
NM_001002268	Adgrg6	adhesion G protein-coupled receptor G6	-462	-	chr10	14545497	14545497	+	4.50382e-18	2.3175e-16	-62.9213	6
NM_001002268	Adgrg6	adhesion G protein-coupled receptor G6	-465	-	chr10	14545500	14545500	+	0.000593236	0.00754292	-78.8889	6
NM_001002268	Adgrg6	adhesion G protein-coupled receptor G6	-467	-	chr10	14545502	14545502	+	2.65693e-30	2.31133e-28	-88.764	6
NM_001002268	Adgrg6	adhesion G protein-coupled receptor G6	-468	-	chr10	14545503	14545503	-	7.79618e-15	3.38904e-13	-59.4975	6
NM_173390	Nhsl1	NHS-like 1	84	+	chr10	18407757	18407757	+	0.000106809	0.00195288	-67.9421	3
NM_173390	Nhsl1	NHS-like 1	98	+	chr10	18407771	18407771	+	2.10929e-49	3.47242e-47	-57.3147	3
NM_173390	Nhsl1	NHS-like 1	162	+	chr10	18407835	18407835	-	1.96329e-28	1.58724e-26	-50.9119	3
NM_029529	Slc35d3	solute carrier family 35, member D3	426	-	chr10	19851034	19851034	+	3.59167e-28	2.87576e-26	-56.0357	6
NM_029529	Slc35d3	solute carrier family 35, member D3	416	-	chr10	19851044	19851044	+	2.92762e-06	7.09668e-05	-26.8	6
NM_029529	Slc35d3	solute carrier family 35, member D3	394	-	chr10	19851066	19851066	+	2.94003e-07	7.80529e-06	-29.3651	6
NM_029529	Slc35d3	solute carrier family 35, member D3	331	-	chr10	19851129	19851129	-	0.000410961	0.0057326	-56.3953	6
NM_029529	Slc35d3	solute carrier family 35, member D3	-127	-	chr10	19851585	19851585	-	6.8574e-16	3.15533e-14	-51.7364	6
NM_029529	Slc35d3	solute carrier family 35, member D3	-164	-	chr10	19851622	19851622	-	2.66992e-09	8.27661e-08	-35.5478	6
NM_008580	Map3k5	mitogen-activated protein kinase kinase kinase 5	-44	+	chr10	19934482	19934482	+	1.34829e-15	6.11041e-14	-41.4864	12
NM_008580	Map3k5	mitogen-activated protein kinase kinase kinase 5	-34	+	chr10	19934492	19934492	-	8.02339e-10	2.57291e-08	-33.9067	12
NM_008580	Map3k5	mitogen-activated protein kinase kinase kinase 5	31	+	chr10	19934555	19934555	-	1.73206e-09	5.43877e-08	-38.7006	12
NM_008580	Map3k5	mitogen-activated protein kinase kinase kinase 5	49	+	chr10	19934573	19934573	-	9.66318e-22	5.90384e-20	-57.0248	12
NM_008580	Map3k5	mitogen-activated protein kinase kinase kinase 5	96	+	chr10	19934620	19934620	+	0.000660792	0.00816978	-53.5196	12
NM_008580	Map3k5	mitogen-activated protein kinase kinase kinase 5	123	+	chr10	19934647	19934647	-	0.0006677	0.00823514	-72.4182	12
NM_008580	Map3k5	mitogen-activated protein kinase kinase kinase 5	156	+	chr10	19934680	19934680	-	0.000570322	0.00732681	-70.6234	12
NM_008580	Map3k5	mitogen-activated protein kinase kinase kinase 5	172	+	chr10	19934696	19934696	+	0.00035445	0.00512016	-68.6804	12
NM_008580	Map3k5	mitogen-activated protein kinase kinase kinase 5	188	+	chr10	19934712	19934712	+	0.000372273	0.00531509	-69.9427	12
NM_008580	Map3k5	mitogen-activated protein kinase kinase kinase 5	194	+	chr10	19934718	19934718	+	0.000796307	0.00936471	-70.8071	12
NM_008580	Map3k5	mitogen-activated protein kinase kinase kinase 5	197	+	chr10	19934721	19934721	+	0.000424767	0.00587507	-68.2009	12
NM_008580	Map3k5	mitogen-activated protein kinase kinase kinase 5	200	+	chr10	19934724	19934724	+	0.000434879	0.0059797	-65.9195	12
NM_001161850	Sgk1	serum/glucocorticoid regulated kinase 1	-447	+	chr10	21993443	21993443	+	0.000787818	0.0092908	-57.5044	3
NM_001161850	Sgk1	serum/glucocorticoid regulated kinase 1	-405	+	chr10	21993485	21993485	+	4.75791e-34	4.73513e-32	-57.5881	3
NM_001161850	Sgk1	serum/glucocorticoid regulated kinase 1	-401	+	chr10	21993489	21993489	+	0.000505783	0.00669691	-71.2406	3
NM_001177775	H60b	histocompatibility 60b	-129	+	chr10	22273345	22273345	+	0.000355163	0.00512743	-56.8809	12
NM_001177775	H60b	histocompatibility 60b	-100	+	chr10	22273374	22273374	+	1.87319e-58	3.97371e-56	-58.5727	12
NM_001177775	H60b	histocompatibility 60b	-97	+	chr10	22273377	22273377	+	0.000157255	0.00268932	-57.0464	12
NM_001177775	H60b	histocompatibility 60b	-89	+	chr10	22273385	22273385	-	0.000147845	0.00255665	-62.4365	12
NM_001177775	H60b	histocompatibility 60b	-83	+	chr10	22273391	22273391	+	0.000272525	0.0041752	-55.5413	12
NM_001177775	H60b	histocompatibility 60b	-82	+	chr10	22273392	22273392	-	0.00023897	0.0037642	-62.963	12
NM_001177775	H60b	histocompatibility 60b	-80	+	chr10	22273394	22273394	+	0.000524758	0.00688462	-56.3647	12
NM_001177775	H60b	histocompatibility 60b	-79	+	chr10	22273395	22273395	-	0.000289336	0.00437704	-65.5455	12
NM_001177775	H60b	histocompatibility 60b	-52	+	chr10	22273422	22273422	-	0.000260207	0.00402523	-58.3553	12
NM_001177775	H60b	histocompatibility 60b	-42	+	chr10	22273432	22273432	+	0.000645715	0.00802934	-56.1293	12
NM_001177775	H60b	histocompatibility 60b	-15	+	chr10	22273459	22273459	+	0.000815515	0.00952399	-52.6548	12
NM_001177775	H60b	histocompatibility 60b	-13	+	chr10	22273461	22273461	+	0.000587513	0.00749008	-56.112	12
NM_010167	Eya4	EYA transcriptional coactivator and phosphatase 4	-187	-	chr10	23350089	23350089	-	3.17065e-16	1.48378e-14	-61.8182	9
NM_010167	Eya4	EYA transcriptional coactivator and phosphatase 4	-205	-	chr10	23350107	23350107	-	3.38431e-24	2.29065e-22	-76.1905	9
NM_010167	Eya4	EYA transcriptional coactivator and phosphatase 4	-208	-	chr10	23350110	23350110	-	1.59681e-06	3.97412e-05	-27.5617	9
NM_010167	Eya4	EYA transcriptional coactivator and phosphatase 4	-232	-	chr10	23350134	23350134	-	1.66634e-18	8.76704e-17	-62.9032	9
NM_010167	Eya4	EYA transcriptional coactivator and phosphatase 4	-279	-	chr10	23350181	23350181	+	8.74744e-22	5.3561e-20	-55.7867	9
NM_010167	Eya4	EYA transcriptional coactivator and phosphatase 4	-284	-	chr10	23350186	23350186	+	1.83977e-07	4.96756e-06	-34.9295	9
NM_010167	Eya4	EYA transcriptional coactivator and phosphatase 4	-286	-	chr10	23350188	23350188	+	4.59354e-10	1.49753e-08	-41.3438	9
NM_010167	Eya4	EYA transcriptional coactivator and phosphatase 4	-308	-	chr10	23350210	23350210	+	1.33244e-09	4.21689e-08	-42.5	9
NM_010167	Eya4	EYA transcriptional coactivator and phosphatase 4	-367	-	chr10	23350269	23350269	-	3.62236e-16	1.68959e-14	-59.7619	9
NM_010217	Ctgf	connective tissue growth factor	187	+	chr10	24595627	24595627	-	1.63079e-15	7.35801e-14	-31.405	9
NM_010217	Ctgf	connective tissue growth factor	205	+	chr10	24595645	24595645	-	8.30027e-11	2.84161e-09	-27.7912	9
NM_010217	Ctgf	connective tissue growth factor	227	+	chr10	24595667	24595667	+	4.22443e-18	2.17596e-16	-32.1101	9
NM_010217	Ctgf	connective tissue growth factor	460	+	chr10	24595900	24595900	-	9.29197e-42	1.20872e-39	-51.9553	9
NM_010217	Ctgf	connective tissue growth factor	462	+	chr10	24595902	24595902	-	0.000206238	0.00334939	-52.1978	9
NM_010217	Ctgf	connective tissue growth factor	475	+	chr10	24595915	24595915	-	0.0005322	0.00695672	-53.461	9
NM_010217	Ctgf	connective tissue growth factor	481	+	chr10	24595921	24595921	-	0.0004722	0.00635948	-54.0984	9
NM_010217	Ctgf	connective tissue growth factor	489	+	chr10	24595929	24595929	-	0.000772215	0.00915679	-53.0387	9
NM_010217	Ctgf	connective tissue growth factor	492	+	chr10	24595932	24595932	-	0.000353117	0.00510519	-54.6448	9
NM_026138	Soga3	SOGA family member 3	-305	+	chr10	29143691	29143691	+	0.00052573	0.00689312	-37.1255	5
NM_026138	Soga3	SOGA family member 3	144	+	chr10	29144138	29144138	+	1.12636e-15	5.12065e-14	-66.1885	5
NM_026138	Soga3	SOGA family member 3	186	+	chr10	29144180	29144180	+	1.76365e-12	6.7073e-11	-54.441	5
NM_026138	Soga3	SOGA family member 3	189	+	chr10	29144183	29144183	+	1.42686e-12	5.45189e-11	-54.6791	5
NM_026138	Soga3	SOGA family member 3	359	+	chr10	29144353	29144353	-	0.000190652	0.00314624	-38.5258	5
NM_028351	Rspo3	R-spondin 3	113	-	chr10	29535755	29535755	+	1.05769e-24	7.29398e-23	-35.0877	7
NM_028351	Rspo3	R-spondin 3	106	-	chr10	29535762	29535762	+	2.14986e-35	2.23742e-33	-52.9085	7
NM_028351	Rspo3	R-spondin 3	50	-	chr10	29535818	29535818	-	6.66791e-12	2.44738e-10	-39.4339	7
NM_028351	Rspo3	R-spondin 3	-83	-	chr10	29535949	29535949	-	2.6225e-11	9.28961e-10	-43.7719	7
NM_028351	Rspo3	R-spondin 3	-148	-	chr10	29536014	29536014	-	1.31107e-17	6.59548e-16	-42.8613	7
NM_028351	Rspo3	R-spondin 3	-187	-	chr10	29536053	29536053	+	1.34487e-23	8.88818e-22	-46.5518	7
NM_028351	Rspo3	R-spondin 3	-188	-	chr10	29536054	29536054	-	0.000485433	0.00649194	-58.5313	7
NM_013904	Hey2	hairy/enhancer-of-split related with YRPW motif 2	310	-	chr10	30842474	30842474	-	0.000180321	0.00300652	-78.4039	3
NM_013904	Hey2	hairy/enhancer-of-split related with YRPW motif 2	288	-	chr10	30842496	30842496	-	5.3917e-67	1.43367e-64	-81.5789	3
NM_013904	Hey2	hairy/enhancer-of-split related with YRPW motif 2	101	-	chr10	30842683	30842683	-	3.54501e-07	9.3497e-06	-31.7339	3
NM_144821	Mfsd4b1	major facilitator superfamily domain containing 4B1	218	-	chr10	40025051	40025051	+	6.61179e-21	3.89548e-19	-59.8039	10
NM_144821	Mfsd4b1	major facilitator superfamily domain containing 4B1	209	-	chr10	40025060	40025060	+	1.05489e-19	5.88505e-18	-58.2524	10
NM_144821	Mfsd4b1	major facilitator superfamily domain containing 4B1	208	-	chr10	40025061	40025061	-	1.24357e-14	5.33978e-13	-57.5116	10
NM_144821	Mfsd4b1	major facilitator superfamily domain containing 4B1	191	-	chr10	40025078	40025078	+	6.53318e-20	3.67777e-18	-59.4059	10
NM_144821	Mfsd4b1	major facilitator superfamily domain containing 4B1	167	-	chr10	40025102	40025102	+	0.000608586	0.00768909	-62.1745	10
NM_144821	Mfsd4b1	major facilitator superfamily domain containing 4B1	71	-	chr10	40025198	40025198	+	1.30627e-36	1.42694e-34	-60.3513	10
NM_144821	Mfsd4b1	major facilitator superfamily domain containing 4B1	68	-	chr10	40025201	40025201	+	0.000623765	0.00782711	-60.169	10
NM_144821	Mfsd4b1	major facilitator superfamily domain containing 4B1	-5	-	chr10	40025272	40025272	-	0.000778519	0.00921166	-59.4158	10
NM_144821	Mfsd4b1	major facilitator superfamily domain containing 4B1	-12	-	chr10	40025279	40025279	-	0.00077121	0.00914829	-57.18	10
NM_144821	Mfsd4b1	major facilitator superfamily domain containing 4B1	-89	-	chr10	40025356	40025356	+	1.39592e-13	5.65744e-12	-62.5	10
NM_001164433	Mical1	microtubule associated monooxygenase, calponin and LIM domain containing 1	-180	+	chr10	41476134	41476134	+	0.000487848	0.00651529	-46.8871	5
NM_001164433	Mical1	microtubule associated monooxygenase, calponin and LIM domain containing 1	-170	+	chr10	41476144	41476144	+	1.38618e-23	9.15824e-22	-34.5588	5
NM_001164433	Mical1	microtubule associated monooxygenase, calponin and LIM domain containing 1	-166	+	chr10	41476148	41476148	+	1.41154e-31	1.29003e-29	-45.5882	5
NM_001164433	Mical1	microtubule associated monooxygenase, calponin and LIM domain containing 1	-165	+	chr10	41476149	41476149	-	1.64716e-30	1.44395e-28	-57.1853	5
NM_001164433	Mical1	microtubule associated monooxygenase, calponin and LIM domain containing 1	-161	+	chr10	41476153	41476153	-	4.3054e-27	3.29759e-25	-46.0674	5
NR_102361	9030612E09Rik	RIKEN cDNA 9030612E09 gene	99	+	chr10	43174796	43174796	+	6.35341e-30	5.44434e-28	-38.9969	3
NR_102361	9030612E09Rik	RIKEN cDNA 9030612E09 gene	221	+	chr10	43174918	43174918	-	3.03e-35	3.13402e-33	-64.8118	3
NR_102361	9030612E09Rik	RIKEN cDNA 9030612E09 gene	261	+	chr10	43174958	43174958	-	1.64581e-06	4.09179e-05	-27.3679	3
NM_009846	Cd24a	CD24a antigen	-410	+	chr10	43578759	43578759	+	1.10778e-05	0.000251534	-99.3565	29
NM_009846	Cd24a	CD24a antigen	-408	+	chr10	43578761	43578761	+	1.1006e-05	0.00025003	-96.0736	29
NM_009846	Cd24a	CD24a antigen	-399	+	chr10	43578770	43578770	+	2.00024e-05	0.000437264	-97.6642	29
NM_009846	Cd24a	CD24a antigen	-397	+	chr10	43578772	43578772	+	9.28242e-06	0.00021294	-98.3204	29
NM_009846	Cd24a	CD24a antigen	-396	+	chr10	43578773	43578773	-	0.000369728	0.00528772	-93.0769	29
NM_009846	Cd24a	CD24a antigen	-394	+	chr10	43578775	43578775	+	0.000430246	0.00593256	-70.3252	29
NM_009846	Cd24a	CD24a antigen	-393	+	chr10	43578776	43578776	-	8.68044e-05	0.00163591	-83.3333	29
NM_009846	Cd24a	CD24a antigen	-390	+	chr10	43578779	43578779	+	1.86451e-05	0.000409611	-94.0768	29
NM_009846	Cd24a	CD24a antigen	-389	+	chr10	43578780	43578780	-	4.49277e-93	2.24587e-90	-96.124	29
NM_009846	Cd24a	CD24a antigen	-387	+	chr10	43578782	43578782	-	3.03413e-70	8.74736e-68	-81.8182	29
NM_009846	Cd24a	CD24a antigen	-381	+	chr10	43578788	43578788	-	0.000298037	0.00447968	-92.7338	29
NM_009846	Cd24a	CD24a antigen	-373	+	chr10	43578796	43578796	-	0.000178166	0.0029771	-90.8743	29
NM_009846	Cd24a	CD24a antigen	-347	+	chr10	43578822	43578822	-	0.000531024	0.0069445	-54.0741	29
NM_009846	Cd24a	CD24a antigen	-320	+	chr10	43578849	43578849	+	0.000241238	0.00379221	-83.6942	29
NM_009846	Cd24a	CD24a antigen	-317	+	chr10	43578852	43578852	+	0.000154654	0.00265366	-90.0456	29
NM_009846	Cd24a	CD24a antigen	-306	+	chr10	43578863	43578863	+	6.65107e-104	4.1877e-101	-87.6156	29
NM_009846	Cd24a	CD24a antigen	-298	+	chr10	43578871	43578871	+	0.000126805	0.00225284	-81.5389	29
NM_009846	Cd24a	CD24a antigen	-286	+	chr10	43578883	43578883	+	0.000750336	0.0089642	-47.7928	29
NM_009846	Cd24a	CD24a antigen	-285	+	chr10	43578884	43578884	-	0.000327371	0.00481904	-57.8947	29
NM_009846	Cd24a	CD24a antigen	-275	+	chr10	43578894	43578894	+	0.000159313	0.00271864	-86.2568	29
NM_009846	Cd24a	CD24a antigen	-274	+	chr10	43578895	43578895	-	6.88685e-70	1.96931e-67	-90.3226	29
NM_009846	Cd24a	CD24a antigen	-268	+	chr10	43578901	43578901	-	0.000609154	0.00769409	-52.6316	29
NM_009846	Cd24a	CD24a antigen	-75	+	chr10	43579094	43579094	-	0.000298057	0.00447977	-74.6269	29
NM_009846	Cd24a	CD24a antigen	-67	+	chr10	43579102	43579102	-	0.000642106	0.00799712	-77.6119	29
NM_009846	Cd24a	CD24a antigen	-63	+	chr10	43579106	43579106	-	3.34548e-55	6.4949e-53	-95.3125	29
NM_009846	Cd24a	CD24a antigen	-60	+	chr10	43579109	43579109	-	1.68606e-55	3.30267e-53	-95.3846	29
NM_009846	Cd24a	CD24a antigen	-56	+	chr10	43579113	43579113	-	0.000183158	0.00304527	-81.8182	29
NM_009846	Cd24a	CD24a antigen	-51	+	chr10	43579118	43579118	-	4.57529e-46	6.81916e-44	-84.8485	29
NM_009846	Cd24a	CD24a antigen	-33	+	chr10	43579136	43579136	-	7.77883e-38	8.85173e-36	-74.2424	29
NM_007548	Prdm1	PR domain containing 1, with ZNF domain	169	-	chr10	44458580	44458580	+	2.88917e-12	1.08468e-10	-32.9662	7
NM_007548	Prdm1	PR domain containing 1, with ZNF domain	168	-	chr10	44458581	44458581	-	1.10003e-16	5.28282e-15	-29.932	7
NM_007548	Prdm1	PR domain containing 1, with ZNF domain	160	-	chr10	44458589	44458589	+	7.29399e-22	4.48348e-20	-50.6494	7
NM_007548	Prdm1	PR domain containing 1, with ZNF domain	159	-	chr10	44458590	44458590	-	1.43557e-23	9.47366e-22	-41.2162	7
NM_007548	Prdm1	PR domain containing 1, with ZNF domain	157	-	chr10	44458592	44458592	+	0.000700676	0.00852922	-53.7581	7
NM_007548	Prdm1	PR domain containing 1, with ZNF domain	140	-	chr10	44458609	44458609	+	1.1574e-41	1.50074e-39	-92.3077	7
NM_007548	Prdm1	PR domain containing 1, with ZNF domain	139	-	chr10	44458610	44458610	-	0.000148878	0.00257132	-80.068	7
NM_011376	Sim1	single-minded family bHLH transcription factor 1	-414	+	chr10	50895237	50895237	+	3.10769e-19	1.69509e-17	-48.5704	5
NM_011376	Sim1	single-minded family bHLH transcription factor 1	-412	+	chr10	50895239	50895239	+	1.10138e-11	3.9901e-10	-40.7031	5
NM_011376	Sim1	single-minded family bHLH transcription factor 1	-411	+	chr10	50895240	50895240	-	5.0111e-14	2.08436e-12	-40.9977	5
NM_011376	Sim1	single-minded family bHLH transcription factor 1	-403	+	chr10	50895248	50895248	-	6.11425e-10	1.97642e-08	-35.0458	5
NM_011376	Sim1	single-minded family bHLH transcription factor 1	-382	+	chr10	50895269	50895269	-	9.95815e-06	0.000227524	-27.9412	5
NM_016803	Chst3	carbohydrate (chondroitin 6/keratan) sulfotransferase 3	428	-	chr10	60218833	60218833	-	3.70666e-21	2.20558e-19	-29.7402	15
NM_016803	Chst3	carbohydrate (chondroitin 6/keratan) sulfotransferase 3	414	-	chr10	60218847	60218847	-	6.1188e-24	4.10297e-22	-32.7189	15
NM_016803	Chst3	carbohydrate (chondroitin 6/keratan) sulfotransferase 3	410	-	chr10	60218851	60218851	-	0.000734146	0.0088231	-33.557	15
NM_016803	Chst3	carbohydrate (chondroitin 6/keratan) sulfotransferase 3	385	-	chr10	60218876	60218876	-	0.000414233	0.00576718	-77.4679	15
NM_016803	Chst3	carbohydrate (chondroitin 6/keratan) sulfotransferase 3	379	-	chr10	60218882	60218882	-	2.52085e-63	6.07512e-61	-72.5746	15
NM_016803	Chst3	carbohydrate (chondroitin 6/keratan) sulfotransferase 3	167	-	chr10	60219094	60219094	+	1.25756e-20	7.31791e-19	-25.3874	15
NM_016803	Chst3	carbohydrate (chondroitin 6/keratan) sulfotransferase 3	157	-	chr10	60219104	60219104	+	0.000305389	0.00456711	-40.7305	15
NM_016803	Chst3	carbohydrate (chondroitin 6/keratan) sulfotransferase 3	127	-	chr10	60219134	60219134	-	0.000247766	0.00387278	-53.5049	15
NM_016803	Chst3	carbohydrate (chondroitin 6/keratan) sulfotransferase 3	89	-	chr10	60219172	60219172	-	1.09762e-45	1.61683e-43	-48.5729	15
NM_016803	Chst3	carbohydrate (chondroitin 6/keratan) sulfotransferase 3	43	-	chr10	60219218	60219218	+	0.000691398	0.00844644	-65.5416	15
NM_016803	Chst3	carbohydrate (chondroitin 6/keratan) sulfotransferase 3	41	-	chr10	60219220	60219220	+	3.47398e-16	1.62206e-14	-43.6691	15
NM_016803	Chst3	carbohydrate (chondroitin 6/keratan) sulfotransferase 3	-34	-	chr10	60219293	60219293	-	1.29773e-09	4.1106e-08	-47.7767	15
NM_016803	Chst3	carbohydrate (chondroitin 6/keratan) sulfotransferase 3	-36	-	chr10	60219295	60219295	-	5.31612e-11	1.84311e-09	-51.8318	15
NM_016803	Chst3	carbohydrate (chondroitin 6/keratan) sulfotransferase 3	-40	-	chr10	60219299	60219299	-	2.51949e-09	7.82498e-08	-45.9939	15
NM_016803	Chst3	carbohydrate (chondroitin 6/keratan) sulfotransferase 3	-47	-	chr10	60219306	60219306	+	1.29623e-11	4.67797e-10	-39.3433	15
NM_207000	H2afy2	H2A histone family, member Y2	500	-	chr10	61783365	61783365	-	0.00067593	0.00830912	-92.5234	61
NM_207000	H2afy2	H2A histone family, member Y2	492	-	chr10	61783373	61783373	+	1.19576e-61	2.76539e-59	-85.327	61
NM_207000	H2afy2	H2A histone family, member Y2	491	-	chr10	61783374	61783374	-	1.9979e-42	2.66237e-40	-70.3704	61
NM_207000	H2afy2	H2A histone family, member Y2	484	-	chr10	61783381	61783381	+	0.000103349	0.00189945	-95.0066	61
NM_207000	H2afy2	H2A histone family, member Y2	483	-	chr10	61783382	61783382	-	0.000527104	0.00690553	-83.0069	61
NM_207000	H2afy2	H2A histone family, member Y2	452	-	chr10	61783413	61783413	-	0.000231433	0.00366916	-91.8367	61
NM_207000	H2afy2	H2A histone family, member Y2	432	-	chr10	61783433	61783433	-	0.000159285	0.00271834	-90	61
NM_207000	H2afy2	H2A histone family, member Y2	425	-	chr10	61783440	61783440	-	1.4351e-40	1.79624e-38	-83.6066	61
NM_207000	H2afy2	H2A histone family, member Y2	418	-	chr10	61783447	61783447	-	1.8596e-36	2.01937e-34	-77.4194	61
NM_207000	H2afy2	H2A histone family, member Y2	398	-	chr10	61783467	61783467	+	0.000275965	0.00421838	-88.9447	61
NM_207000	H2afy2	H2A histone family, member Y2	384	-	chr10	61783481	61783481	+	2.703e-43	3.69712e-41	-52.657	61
NM_207000	H2afy2	H2A histone family, member Y2	383	-	chr10	61783482	61783482	-	4.41472e-55	8.53787e-53	-68.3871	61
NM_207000	H2afy2	H2A histone family, member Y2	376	-	chr10	61783489	61783489	+	1.47943e-81	5.68555e-79	-82.3529	61
NM_207000	H2afy2	H2A histone family, member Y2	375	-	chr10	61783490	61783490	-	1.09304e-92	5.39714e-90	-93.5897	61
NM_207000	H2afy2	H2A histone family, member Y2	369	-	chr10	61783496	61783496	+	0.000127822	0.00226767	-94.2029	61
NM_207000	H2afy2	H2A histone family, member Y2	368	-	chr10	61783497	61783497	-	6.14669e-75	2.01927e-72	-83.5443	61
NM_207000	H2afy2	H2A histone family, member Y2	338	-	chr10	61783527	61783527	+	3.77073e-69	1.06134e-66	-96.7742	61
NM_207000	H2afy2	H2A histone family, member Y2	330	-	chr10	61783535	61783535	+	2.23154e-55	4.35428e-53	-86.0215	61
NM_207000	H2afy2	H2A histone family, member Y2	321	-	chr10	61783544	61783544	+	0.00024634	0.00385526	-87.0487	61
NM_207000	H2afy2	H2A histone family, member Y2	314	-	chr10	61783551	61783551	+	2.43565e-72	7.41074e-70	-98.9011	61
NM_207000	H2afy2	H2A histone family, member Y2	312	-	chr10	61783553	61783553	+	0.000107427	0.00196199	-96.9356	61
NM_207000	H2afy2	H2A histone family, member Y2	310	-	chr10	61783555	61783555	+	1.29062e-64	3.21784e-62	-98.6667	61
NM_207000	H2afy2	H2A histone family, member Y2	307	-	chr10	61783558	61783558	+	1.68874e-50	2.86895e-48	-86.6667	61
NM_207000	H2afy2	H2A histone family, member Y2	301	-	chr10	61783564	61783564	+	0.00011918	0.00214058	-91.9984	61
NM_207000	H2afy2	H2A histone family, member Y2	224	-	chr10	61783641	61783641	-	1.14508e-63	2.782e-61	-94.5788	61
NM_207000	H2afy2	H2A histone family, member Y2	218	-	chr10	61783647	61783647	+	6.06299e-05	0.00119712	-93.2131	61
NM_207000	H2afy2	H2A histone family, member Y2	217	-	chr10	61783648	61783648	-	2.30417e-63	5.55623e-61	-94.1111	61
NM_207000	H2afy2	H2A histone family, member Y2	211	-	chr10	61783654	61783654	+	0.000202983	0.00330823	-87.4915	61
NM_207000	H2afy2	H2A histone family, member Y2	194	-	chr10	61783671	61783671	+	0.00017299	0.0029057	-89.7629	61
NM_207000	H2afy2	H2A histone family, member Y2	193	-	chr10	61783672	61783672	-	0.000417097	0.00579706	-84.2857	61
NM_207000	H2afy2	H2A histone family, member Y2	186	-	chr10	61783679	61783679	+	2.82049e-05	0.000599745	-93.956	61
NM_207000	H2afy2	H2A histone family, member Y2	185	-	chr10	61783680	61783680	-	0.000149821	0.00258495	-86.6197	61
NM_207000	H2afy2	H2A histone family, member Y2	183	-	chr10	61783682	61783682	+	2.06883e-118	1.86314e-115	-97.085	61
NM_207000	H2afy2	H2A histone family, member Y2	182	-	chr10	61783683	61783683	-	0.000386423	0.00546945	-80	61
NM_207000	H2afy2	H2A histone family, member Y2	171	-	chr10	61783694	61783694	+	0.000866219	0.00994717	-91.0526	61
NM_207000	H2afy2	H2A histone family, member Y2	170	-	chr10	61783695	61783695	-	8.83195e-107	5.97035e-104	-99.2908	61
NM_207000	H2afy2	H2A histone family, member Y2	154	-	chr10	61783711	61783711	-	0.000477619	0.00641335	-81.9444	61
NM_207000	H2afy2	H2A histone family, member Y2	126	-	chr10	61783739	61783739	+	0.000337899	0.00493812	-90.0746	61
NM_207000	H2afy2	H2A histone family, member Y2	116	-	chr10	61783749	61783749	+	1.17415e-88	5.22877e-86	-90.8537	61
NM_207000	H2afy2	H2A histone family, member Y2	91	-	chr10	61783774	61783774	+	0.000466888	0.00630643	-58.1301	61
NM_207000	H2afy2	H2A histone family, member Y2	90	-	chr10	61783775	61783775	-	9.80598e-47	1.49404e-44	-60.3049	61
NM_207000	H2afy2	H2A histone family, member Y2	69	-	chr10	61783796	61783796	-	0.000799163	0.00938854	-54.4152	61
NM_207000	H2afy2	H2A histone family, member Y2	60	-	chr10	61783805	61783805	-	1.16777e-94	6.03157e-92	-94.0636	61
NM_207000	H2afy2	H2A histone family, member Y2	-44	-	chr10	61783907	61783907	-	3.14378e-64	7.74501e-62	-70.6294	61
NM_207000	H2afy2	H2A histone family, member Y2	-55	-	chr10	61783918	61783918	-	0.000870186	0.00998094	-82.3944	61
NM_207000	H2afy2	H2A histone family, member Y2	-62	-	chr10	61783925	61783925	-	1.44915e-93	7.30284e-91	-89.6552	61
NM_207000	H2afy2	H2A histone family, member Y2	-72	-	chr10	61783935	61783935	+	9.81031e-37	1.07631e-34	-95.122	61
NM_207000	H2afy2	H2A histone family, member Y2	-73	-	chr10	61783936	61783936	-	0.000125429	0.00223293	-97.0963	61
NM_207000	H2afy2	H2A histone family, member Y2	-77	-	chr10	61783940	61783940	+	0.000730265	0.00878718	-85.4553	61
NM_207000	H2afy2	H2A histone family, member Y2	-79	-	chr10	61783942	61783942	+	7.15535e-32	6.61652e-30	-91.6969	61
NM_207000	H2afy2	H2A histone family, member Y2	-89	-	chr10	61783952	61783952	+	2.94952e-33	2.85691e-31	-92.7543	61
NM_207000	H2afy2	H2A histone family, member Y2	-154	-	chr10	61784017	61784017	-	4.27928e-39	5.08811e-37	-64.6804	61
NM_207000	H2afy2	H2A histone family, member Y2	-171	-	chr10	61784034	61784034	-	0.000739456	0.00887003	-68.2018	61
NM_207000	H2afy2	H2A histone family, member Y2	-188	-	chr10	61784051	61784051	-	0.000200934	0.00328086	-62.7451	61
NM_207000	H2afy2	H2A histone family, member Y2	-196	-	chr10	61784059	61784059	+	2.7381e-63	6.59474e-61	-51.0826	61
NM_207000	H2afy2	H2A histone family, member Y2	-197	-	chr10	61784060	61784060	-	0.000701049	0.00853272	-67.7419	61
NM_207000	H2afy2	H2A histone family, member Y2	-206	-	chr10	61784069	61784069	+	7.24509e-05	0.00139839	-61.8693	61
NM_207000	H2afy2	H2A histone family, member Y2	-259	-	chr10	61784122	61784122	-	7.18553e-05	0.00138849	-89.9898	61
NM_207000	H2afy2	H2A histone family, member Y2	-261	-	chr10	61784124	61784124	-	2.27614e-135	2.92786e-132	-89.6327	61
NM_207000	H2afy2	H2A histone family, member Y2	-270	-	chr10	61784133	61784133	-	8.63421e-05	0.00162864	-95.0572	61
NM_207000	H2afy2	H2A histone family, member Y2	-276	-	chr10	61784139	61784139	-	0.000227265	0.00361662	-68.5192	61
NM_027425	Rufy2	RUN and FYVE domain-containing 2	-223	+	chr10	62980000	62980000	+	3.53465e-14	1.48206e-12	-38.0789	3
NM_027425	Rufy2	RUN and FYVE domain-containing 2	-217	+	chr10	62980006	62980006	-	3.99263e-09	1.22291e-07	-36.0943	3
NM_027425	Rufy2	RUN and FYVE domain-containing 2	-213	+	chr10	62980010	62980010	-	9.21196e-16	4.21164e-14	-45.9847	3
NM_019812	Sirt1	sirtuin 1	163	-	chr10	63338873	63338873	+	1.00909e-14	4.35587e-13	-29.7872	6
NM_019812	Sirt1	sirtuin 1	162	-	chr10	63338874	63338874	-	7.29915e-13	2.8408e-11	-26.2864	6
NM_019812	Sirt1	sirtuin 1	102	-	chr10	63338934	63338934	+	2.6361e-07	7.02428e-06	-27.2727	6
NM_001159589	Sirt1	sirtuin 1	-148	-	chr10	63339182	63339182	+	3.52803e-18	1.82493e-16	-54.7826	6
NM_001159589	Sirt1	sirtuin 1	-163	-	chr10	63339197	63339197	+	2.74401e-14	1.15679e-12	-46.3415	6
NM_001159589	Sirt1	sirtuin 1	-168	-	chr10	63339202	63339202	+	2.31592e-18	1.20956e-16	-54.4	6
NM_207221	Jmjd1c	jumonji domain containing 1C	-476	+	chr10	67126782	67126782	-	0.000344128	0.00500673	-51.0058	57
NM_207221	Jmjd1c	jumonji domain containing 1C	-473	+	chr10	67126785	67126785	-	0.000264397	0.0040775	-53.5241	57
NM_207221	Jmjd1c	jumonji domain containing 1C	-470	+	chr10	67126788	67126788	-	0.000509986	0.00673876	-54.7578	57
NM_207221	Jmjd1c	jumonji domain containing 1C	-455	+	chr10	67126803	67126803	-	4.58498e-39	5.44518e-37	-53.3632	57
NM_207221	Jmjd1c	jumonji domain containing 1C	-451	+	chr10	67126807	67126807	-	2.15915e-38	2.50963e-36	-54.9421	57
NM_207221	Jmjd1c	jumonji domain containing 1C	-448	+	chr10	67126810	67126810	-	8.67842e-35	8.85282e-33	-52.1138	57
NM_207221	Jmjd1c	jumonji domain containing 1C	-435	+	chr10	67126823	67126823	-	3.53882e-36	3.80602e-34	-54.2574	57
NM_207221	Jmjd1c	jumonji domain containing 1C	-427	+	chr10	67126831	67126831	-	8.6295e-40	1.05223e-37	-53.9823	57
NM_207221	Jmjd1c	jumonji domain containing 1C	-195	+	chr10	67127063	67127063	+	1.53326e-33	1.50005e-31	-48.0219	57
NM_207221	Jmjd1c	jumonji domain containing 1C	-183	+	chr10	67127075	67127075	+	3.91063e-37	4.34953e-35	-47.9606	57
NM_207221	Jmjd1c	jumonji domain containing 1C	-179	+	chr10	67127079	67127079	+	6.27494e-39	7.41188e-37	-47.822	57
NM_207221	Jmjd1c	jumonji domain containing 1C	-177	+	chr10	67127081	67127081	+	1.43179e-39	1.73536e-37	-49.6304	57
NM_207221	Jmjd1c	jumonji domain containing 1C	-175	+	chr10	67127083	67127083	+	0.000378018	0.00537582	-48.1073	57
NM_207221	Jmjd1c	jumonji domain containing 1C	-146	+	chr10	67127112	67127112	+	4.56928e-29	3.7881e-27	-46.2043	57
NM_207221	Jmjd1c	jumonji domain containing 1C	-145	+	chr10	67127113	67127113	-	0.000239206	0.00376733	-62.1549	57
NM_207221	Jmjd1c	jumonji domain containing 1C	-143	+	chr10	67127115	67127115	-	2.13798e-35	2.22535e-33	-60.0823	57
NM_207221	Jmjd1c	jumonji domain containing 1C	-133	+	chr10	67127125	67127125	-	2.1918e-21	1.31787e-19	-48.6355	57
NM_207221	Jmjd1c	jumonji domain containing 1C	-127	+	chr10	67127131	67127131	-	0.000570874	0.00733146	-59.9471	57
NM_207221	Jmjd1c	jumonji domain containing 1C	-124	+	chr10	67127134	67127134	-	0.000373509	0.00532886	-62.1602	57
NM_207221	Jmjd1c	jumonji domain containing 1C	-122	+	chr10	67127136	67127136	-	7.14587e-26	5.18832e-24	-53.5246	57
NM_207221	Jmjd1c	jumonji domain containing 1C	-116	+	chr10	67127142	67127142	-	8.18568e-39	9.62659e-37	-61.7446	57
NM_207221	Jmjd1c	jumonji domain containing 1C	-105	+	chr10	67127153	67127153	+	0.000648366	0.00805437	-66.2289	57
NM_207221	Jmjd1c	jumonji domain containing 1C	-82	+	chr10	67127176	67127176	-	0.000675404	0.00830451	-50.8672	57
NM_207221	Jmjd1c	jumonji domain containing 1C	-78	+	chr10	67127180	67127180	+	0.000560567	0.00723322	-66.5213	57
NM_207221	Jmjd1c	jumonji domain containing 1C	-72	+	chr10	67127186	67127186	-	0.000571594	0.00733773	-60.4668	57
NM_207221	Jmjd1c	jumonji domain containing 1C	-66	+	chr10	67127192	67127192	-	0.000855443	0.00985582	-59.2483	57
NM_207221	Jmjd1c	jumonji domain containing 1C	-54	+	chr10	67127204	67127204	-	0.000508416	0.0067223	-60.2252	57
NM_207221	Jmjd1c	jumonji domain containing 1C	18	+	chr10	67127274	67127274	-	1.40546e-30	1.23609e-28	-62.3048	57
NM_207221	Jmjd1c	jumonji domain containing 1C	39	+	chr10	67127295	67127295	-	0.00038597	0.00546466	-66.2007	57
NM_207221	Jmjd1c	jumonji domain containing 1C	55	+	chr10	67127311	67127311	-	6.4526e-40	7.89892e-38	-66.4474	57
NM_207221	Jmjd1c	jumonji domain containing 1C	75	+	chr10	67127331	67127331	+	0.000182751	0.00304014	-68.7798	57
NM_207221	Jmjd1c	jumonji domain containing 1C	80	+	chr10	67127336	67127336	+	0.000233907	0.00370134	-69.5563	57
NM_207221	Jmjd1c	jumonji domain containing 1C	82	+	chr10	67127338	67127338	+	0.000137922	0.0024154	-69.0042	57
NM_207221	Jmjd1c	jumonji domain containing 1C	91	+	chr10	67127347	67127347	+	1.45527e-57	3.02207e-55	-68.0971	57
NM_207221	Jmjd1c	jumonji domain containing 1C	97	+	chr10	67127353	67127353	+	0.000150124	0.00258941	-68.0306	57
NM_207221	Jmjd1c	jumonji domain containing 1C	101	+	chr10	67127357	67127357	+	1.20181e-58	2.55888e-56	-68.8411	57
NM_207221	Jmjd1c	jumonji domain containing 1C	103	+	chr10	67127359	67127359	+	2.70202e-58	5.69755e-56	-68.921	57
NM_207221	Jmjd1c	jumonji domain containing 1C	110	+	chr10	67127366	67127366	+	0.00017376	0.00291638	-66.1308	57
NM_207221	Jmjd1c	jumonji domain containing 1C	111	+	chr10	67127367	67127367	-	2.58639e-48	4.12502e-46	-69.4892	57
NM_207221	Jmjd1c	jumonji domain containing 1C	114	+	chr10	67127370	67127370	+	0.000164974	0.00279616	-68.9103	57
NM_207221	Jmjd1c	jumonji domain containing 1C	115	+	chr10	67127371	67127371	-	0.000597339	0.00758209	-64.1635	57
NM_207221	Jmjd1c	jumonji domain containing 1C	125	+	chr10	67127381	67127381	+	5.9469e-47	9.114e-45	-65.8931	57
NM_207221	Jmjd1c	jumonji domain containing 1C	131	+	chr10	67127387	67127387	-	2.44972e-46	3.68513e-44	-67.6134	57
NM_207221	Jmjd1c	jumonji domain containing 1C	141	+	chr10	67127397	67127397	-	2.2748e-49	3.74031e-47	-67.433	57
NM_207221	Jmjd1c	jumonji domain containing 1C	143	+	chr10	67127399	67127399	-	1.18251e-48	1.90326e-46	-68.1267	57
NM_207221	Jmjd1c	jumonji domain containing 1C	147	+	chr10	67127403	67127403	-	5.05789e-46	7.5301e-44	-67.9252	57
NM_207221	Jmjd1c	jumonji domain containing 1C	149	+	chr10	67127405	67127405	-	1.55157e-49	2.56683e-47	-67.8161	57
NM_207221	Jmjd1c	jumonji domain containing 1C	157	+	chr10	67127413	67127413	-	4.76101e-46	7.09203e-44	-67.4235	57
NM_207221	Jmjd1c	jumonji domain containing 1C	195	+	chr10	67127451	67127451	-	0.000667294	0.00823141	-63.4409	57
NM_207221	Jmjd1c	jumonji domain containing 1C	205	+	chr10	67127461	67127461	-	0.000405902	0.00568006	-58.2447	57
NM_207221	Jmjd1c	jumonji domain containing 1C	207	+	chr10	67127463	67127463	-	0.000218518	0.00350632	-58.8035	57
NM_207221	Jmjd1c	jumonji domain containing 1C	212	+	chr10	67127468	67127468	-	0.000245517	0.00384469	-60.2688	57
NM_207221	Jmjd1c	jumonji domain containing 1C	242	+	chr10	67127498	67127498	-	0.000389498	0.00550316	-57.8947	57
NM_207221	Jmjd1c	jumonji domain containing 1C	312	+	chr10	67127568	67127568	+	0.000659084	0.00815378	-45.6544	57
NM_207221	Jmjd1c	jumonji domain containing 1C	318	+	chr10	67127574	67127574	+	4.15158e-34	4.14345e-32	-50.5339	57
NM_207221	Jmjd1c	jumonji domain containing 1C	349	+	chr10	67127605	67127605	+	2.47197e-33	2.4004e-31	-49.9764	57
NM_207221	Jmjd1c	jumonji domain containing 1C	400	+	chr10	67127656	67127656	-	2.14478e-20	1.23403e-18	-51.087	57
NM_178679	Zfp365	zinc finger protein 365	453	-	chr10	67912210	67912210	+	1.10137e-09	3.50512e-08	-29.9824	8
NM_178679	Zfp365	zinc finger protein 365	425	-	chr10	67912238	67912238	+	2.2546e-08	6.54085e-07	-28.8923	8
NM_178679	Zfp365	zinc finger protein 365	390	-	chr10	67912273	67912273	-	1.38333e-32	1.31021e-30	-47.9406	8
NM_178679	Zfp365	zinc finger protein 365	361	-	chr10	67912302	67912302	+	0.000317844	0.00470815	-62.6204	8
NM_178679	Zfp365	zinc finger protein 365	360	-	chr10	67912303	67912303	-	2.8955e-36	3.12381e-34	-49.22	8
NM_178679	Zfp365	zinc finger protein 365	339	-	chr10	67912324	67912324	-	0.000558926	0.00721767	-62.2762	8
NM_178679	Zfp365	zinc finger protein 365	315	-	chr10	67912348	67912348	+	2.42293e-30	2.1105e-28	-51.3806	8
NM_178679	Zfp365	zinc finger protein 365	243	-	chr10	67912420	67912420	-	8.64581e-08	2.39924e-06	-31.5651	8
NM_025807	Slc16a9	solute carrier family 16 (monocarboxylic acid transporters), member 9	-247	+	chr10	70245029	70245029	-	1.76495e-15	7.946e-14	-57.1429	16
NM_025807	Slc16a9	solute carrier family 16 (monocarboxylic acid transporters), member 9	-187	+	chr10	70245089	70245089	-	0.000279514	0.00426133	-84.4224	16
NM_025807	Slc16a9	solute carrier family 16 (monocarboxylic acid transporters), member 9	-161	+	chr10	70245115	70245115	-	0.000542269	0.00705693	-88.8355	16
NM_025807	Slc16a9	solute carrier family 16 (monocarboxylic acid transporters), member 9	-38	+	chr10	70245238	70245238	+	0.000798149	0.00938031	-33.9506	16
NM_025807	Slc16a9	solute carrier family 16 (monocarboxylic acid transporters), member 9	-17	+	chr10	70245259	70245259	+	2.35727e-82	9.25732e-80	-78.882	16
NM_025807	Slc16a9	solute carrier family 16 (monocarboxylic acid transporters), member 9	-4	+	chr10	70245272	70245272	+	2.47108e-105	1.60982e-102	-92.8608	16
NM_025807	Slc16a9	solute carrier family 16 (monocarboxylic acid transporters), member 9	-3	+	chr10	70245273	70245273	-	0.000141152	0.00246131	-96.8773	16
NM_025807	Slc16a9	solute carrier family 16 (monocarboxylic acid transporters), member 9	0	+	chr10	70245275	70245275	+	1.86877e-97	1.02695e-94	-91.7582	16
NM_025807	Slc16a9	solute carrier family 16 (monocarboxylic acid transporters), member 9	0	+	chr10	70245276	70245276	-	0.000620898	0.00780034	-84.4848	16
NM_025807	Slc16a9	solute carrier family 16 (monocarboxylic acid transporters), member 9	5	+	chr10	70245279	70245279	+	8.55337e-05	0.00161562	-91.7197	16
NM_025807	Slc16a9	solute carrier family 16 (monocarboxylic acid transporters), member 9	6	+	chr10	70245280	70245280	-	0.000161248	0.00274557	-96.4786	16
NM_025807	Slc16a9	solute carrier family 16 (monocarboxylic acid transporters), member 9	22	+	chr10	70245296	70245296	-	0.000160491	0.00273434	-69.6241	16
NM_025807	Slc16a9	solute carrier family 16 (monocarboxylic acid transporters), member 9	32	+	chr10	70245306	70245306	-	1.62557e-73	5.12351e-71	-82.4337	16
NM_025807	Slc16a9	solute carrier family 16 (monocarboxylic acid transporters), member 9	39	+	chr10	70245313	70245313	-	1.78511e-90	8.34994e-88	-93.831	16
[truncated: 13,548 more rows]

## Sheet: min3cpgs_prom500_hyper_b
Hypermethylated genes - 4C vs. 4C11-
[truncated: 463 more rows]

[truncated: 9 more sheets: min3cpgs_prom500_hypo_b, min3cpgs_prom500_hyper_c, min3cpgs_prom500_hypo_c, min3cpgs_prom500_hyper_d, min3cpgs_prom500_hypo_d, min3cpgs_prom500_hyper_e, min3cpgs_prom500_hypo_e, min3cpgs_prom500_hyper_f, min3cpgs_prom500_hypo_f]
