# Supplementary material for: Genome-wide promoter methylation profiling in a cellular model of melanoma progression reveals markers of malignancy and metastasis that predict melanoma survival
Source: Clin Epigenetics. 2022 May 23;14:68. doi: 10.1186/s13148-022-01291-x (PMC9128240; doi:10.1186/s13148-022-01291-x)
Supplement: Supplementary file 2 — Additional file 2: Table S2. Genes with differentially methylated promoters in the malignancy and metastasis signatures. [file 13148_2022_1291_MOESM2_ESM.xlsx]

## Sheet: malignancy_hyper
malignancy_hypermethylated_promoters
3300002P13Rik
Adcy1
Arhgef7
B230312C02Rik
Bmp6
Cacnb4
Cxcr4
Cyp26a1
Diras2
Ecel1
Elfn2
Fam124a
Gabbr2
Grik3
Grin1os
Hoxd12
Hymai
Ky
Lgr5
Lhx5
Mme
Mnx1
Mroh5
Nkx2-3
Nova1
Nppc
Pitpnm3
Plk5
Prkd1
Ptpre
Rap1gap2
Rem1
Ripply2
Ror2
Smoc2
Tbc1d9
Thrb

## Sheet: malignancy_hypo
malignancy_hypomethylated_promoters
1110036E04Rik
1700019D03Rik
1700028I16Rik
1810030O07Rik
2510009E07Rik
2610035F20Rik
2810403D21Rik
2810408A11Rik
2810433D01Rik
2810468N07Rik
4921507P07Rik
4931419H13Rik
5730559C18Rik
6030419C18Rik
6530402F18Rik
9330162012Rik
A930011G23Rik
A930018P22Rik
Abcb4
Abhd3
Acer2
Acss1
Actn3
Adam10
Adam15
Adap1
Adgra1
Adra2a
38200
AI839979
Akr1b8
Alas1
Amdhd1
Ank
Ank1
Apln
Arhgap20
Arhgdig
Arhgef10l
Arhgef28
Arl4c
Armcx5
Arrb1
Ascl4
Asic1
Ate1
Atoh8
Atp1b1
Atp8b3
AU022754
B3gnt7
B4galnt3
B630019K06Rik
B830017H08Rik
Bcl2l11
Bclaf3
Bcorl1
Bend4
Bik
Bok
Btc
C430049B03Rik
Cabp1
Cabp7
Cachd1
Cacna1g
Cacng4
Calml4
Camk2n2
Camkk1
Caskin1
Ccdc155
Ccnjl
Cd248
Cd24a
Cd82
Cdc42bpg
Cdc42ep2
Cdk16
Cdk18
Cdk5r1
Cdkl5
Cdyl2
Cecr2
Cep112
Cep126
Cep170b
Cetn2
Chd7
Chgb
Chrdl2
Chrna4
Chst1
Chst10
Chst3
Ckb
Clcf1
Clcn5
Cldn23
Clec2l
Clic5
Clstn1
Cmc4
Cmtm8
Cnih3
Col12a1
Col27a1
Colgalt2
Cpne5
Cpq
Creld1
Crip2
Csrp2
Cux2
Cxcl10
Cxxc4
Cyb561
Cyp46a1
D830031N03Rik
D930020B18Rik
Daam2
Dapk2
Dbndd2
Ddr1
Ddt
Ddx25
Dennd2a
Dgka
Dhrs3
Diaph2
Dkc1
Dleu2
Dlgap4
Dlx2
Dlx4
Dnaja4
Dnajc22
Dnm1
Dock8
Dok5
Dok7
Dpf3
Dram1
Dusp15
Dysf
E530011L22Rik
Ebf4
Edn2
Egln3
Eif4g3
Elfn1
Epha8
Epn3
Ercc6l
Exd1
Eya4
F8a
Fahd2a
Fam131c
Fam159b
Fam20a
Fam221a
Fam49b
Fam81a
Fbxl16
Fbxo41
Fbxw7
Fcho1
Fgd1
Fgd4
Fgf9
Fhl2
Fibcd1
Fjx1
Fkbp10
Fkbp1b
Fmn1
Fmr1
Focad
Foxa1
Foxa3
Foxc2
Foxd2
Foxred2
Fstl4
Ftsj1
Gab2
Gal3st4
Galnt16
Garem2
Gbp7
Gdf11
Gja4
Gm11538
Gm14207
Gm15867
Gm16596
Gm266
Gm38436
Gm5089
Gm5475
Gm6277
Gpr162
Gramd4
Grik4
H2-K1
H2-K2
H2-Q4
Hccs
Hcn2
Hcn3
Helt
Hey2
Hlx
Hmx2
Hoxc5
Hpca
Hpn
Hprt
Hrh3
Hrk
Hs3st6
Htatsf1
Htr1d
Hykk
Icam4
Igbp1
Igdcc3
Igdcc4
Ikbkg
Il6ra
Immp2l
Inpp1
Ints2
Iqsec2
Ism1
Isoc1
Ispd
Itga9
Jade2
Jmjd1c
Jph3
Junb
Kank3
Kat6b
Kazn
Kcna7
Kcnc4
Kcnh3
Kcnj4
Kctd12
Kdelr3
Kif16bos
Kif19a
Kif26a
Kif6
Kitl
Klc3
Klf3
Klf5
Klhdc8a
Klhl23
Klrg2
L3hypdh
Lfng
Lgi3
Lhfpl2
Lhx2
Lhx4
Lhx6
Limk2
Lmo2
Lmtk3
Lmx1b
Lncenc1
Lrp2
Lrp3
Lrrc15
Lrrc75b
Lrrk2
Lysmd2
Map1b
Map3k5
Map4k4
Map6d1
Mapk4
Mapre2
Mbtps2
Mcub
Mdga1
Med12
Med14
Meiob
Mfsd4b1
Mgat3
Mical1
Mir1199
Mir1895
Mir1901
Mir203
Mir5130
Mir7687
Mir8109
Mllt1
Mmgt1
Mmp24
Mrpl33
Msi1
Msn
Mtmr1
Mxra8
Myl9
Myo5a
Nbdy
Nbl1
Ncald
Ncs1
Neurl1b
Nfix
Nfkbia
Nid2
Nod1
Nog
Nol4l
Nos1ap
Notch3
Notum
Nptx1
Nptxr
Nrtn
Nsg2
Ntn3
Nup210
Nxph4
Ofd1
Olfml2b
Olfml3
Onecut3
Ophn1
Oscp1
P2rx7
P3h3
Pacs1
Paqr5
Paqr8
Parp12
Parp8
Pbx3
Pcolce2
Pcsk2
Pcsk9
Pdgfrb
Pdk3
Pdzd4
Pear1
Pgap1
Pgf
Pgk1
Phf19
Phf6
Phgdh
Phka1
Phka2
Phyhipl
Piga
Pim2
Pja1
Plaur
Pltp
Pnpla3
Pop5
Pou4f1
Ppfibp2
Ppp1r13b
Ppp1r3f
Prdm1
Prdm11
Prkx
Prrt4
Prrx2
Prss12
Pstpip2
Ptgfrn
Ptgs1
Ptpn18
Pxmp4
Pygo1
Pyroxd2
Rab11fip4
Rab15
Rab37
Rab9
Ralgps2
Rap1gap
Rap1gds1
Rasal1
Rbbp7
Rbm11
Rbm20
Rbm3os
Rbmx
Rbmx2
Rbp4
Rcor2
Rell2
Rflnb
Rgma
Rhbdl3
Rhbg
Rhov
Rnpep
Rpl39
Rprml
Rps6ka3
Rras2
Rspo1
Rtl8a
Rtn4r
Rundc3b
S100a11
Sall3
Sat1
Schip1
Scn1b
Scube3
Sdc3
Sema6b
Sept3
Sept9
Sertad4
Sez6
Sgcd
Sh2d4a
Sh3bgrl
Sh3kbp1
Shox2
Shroom3
Slc16a9
Slc17a7
Slc1a2
Slc22a15
Slc25a5
Slc2a4
Slc35a2
Slc40a1
Slc6a8
Slc9a6
Smarcd2
Smarcd3
Smox
Sms
Sned1
Sod2
Soga3
Sorbs3
Sox11
Sox9
Spats2l
Speg
Spin4
Sptb
Ssr4
Stac2
Stbd1
Stk10
Stkld1
Sybu
Syt13
Syt5
Taf1
Taf13
Taz
Tbc1d30
Tbl1x
Tceanc
Tcp11l1
Tdrp
Tead2
Tet2
Tgfb1
Thoc2
Timm8a1
Tle6
Tmeff1
Tmem109
Tmem121b
Tmem151a
Tmem151b
Tmem185a
Tmem221
Tmem231
Tmem246
Tmem25
Tmod2
Tppp3
Traf3
Trappc2
Trim59
Trim71
Tsc22d3
Tspan6
Ttc38
Ttc39c
Ttc9
Tubb3
Ugt8a
Upp1
Uprt
Usp6nl
Utp14a
Vasn
Vill
Vipr1
Vmn2r29
Wfdc1
Wipf1
Wnt4
Wnt6
Wnt9a
Xiap
Ybx2
Yipf6
Zc3hav1
Zdhhc15
Zdhhc2
Zdhhc9
Zfand1
Zfhx3
Zfp110
Zfp280c
Zfp341
Zfp365
Zfp518b
Zfp57
Zfp651
Zfp667
Zic2
Zmat1
Znrf3
Zswim5

## Sheet: metastasis_hyper
metastasis_hypermethylated_promoters
1190002N15Rik
1700039E22Rik
1700052K11Rik
1700086L19Rik
2010300C02Rik
2610027K06Rik
2610042L04Rik
4833428L15Rik
4930452B06Rik
4930523C07Rik
4933427E11Rik
5930403L14Rik
9430021M05Rik
9530052E02Rik
A930006K02Rik
Abcb9
Abcc8
Actl6b
Adamts16
Adamts19
Adamts2
Adcy1
Adcy5
Adcy9
Adgrb1
Adra1d
Adra2c
Adrb1
Adrb2
Akip1
Amer3
Ankrd63
Anks6
Ap1s3
Apcdd1
Arhgap28
Arhgap44
Arhgef17
Arhgef26
Arhgef7
Arrdc4
Ascl2
Asns
Atp10a
B230312C02Rik
B3gat1
B3gnt7
Barx2
Bcr
Bdnf
Bhlhe23
Bicdl1
Bmp2
Bmp2k
Bmp7
Bmyc
Bnc1
Btbd11
C130026L21Rik
C130074G19Rik
C1ql2
C1ql3
C2cd4c
C530005A16Rik
Cacna1a
Cacna1i
Cacna2d3
Cacnb4
Cadps2
Camk1d
Camk2b
Ccbe1
Ccdc13
Ccdc3
Ccdc92
Ccdc92b
Cdk5r2
Cdx2
Celsr1
Celsr3
Cfap43
Chst2
Chst8
Ciart
Cnpy1
Cnrip1
Col26a1
Col6a2
Coro2a
Crhr2
Crtac1
Cryba2
Csmd1
Cxcr4
D030025P21Rik
D030028A08Rik
D430019H16Rik
D930048N14Rik
Dio3
Diras2
Disp3
Dll1
Dlx3
Dlx4os
Dlx5
Dlx6
Dmrt1
Dmrt3
Dnah9
Dpf1
Drd5
Dscaml1
Dtx1
Dtx4
Dusp23
Dusp5
Ecel1
Edn1
Eepd1
Efcc1
Efnb2
Eif5a2
Elovl4
Emid1
Emx1
En1
En2
Epb41l3
Epb41l4b
Epha2
Epop
Esrrb
Etnk2
Eya1
Eya2
F2r
Fam107b
Fam110b
Fam124a
Fam155a
Fam163b
Fam169a
Fam83h
Far2
Fbll1
Fbn2
Fev
Ffar4
Fgf10
Fgf13
Fgf3
Fgfrl1
Flnb
Foxd1
Foxf1
Foxf2
Foxg1
Foxl2
Foxn4
Foxo6
Frem2
Frmd4b
Frmd5
Fut11
Fxyd6
Fzd9
Gabbr2
Gad1
Gad1os
Galnt10
Galnt14
Galnt3
Galnt9
Gas1
Gas6
Gata5
Gcnt4
Gdf10
Gjb3
Gkap1
Gli2
Glp1r
Gm10125
Gm12339
Gm16551
Gm16998
Gm2061
Gm5144
Gnaz
Golga7b
Gpc5
Gpr135
Gpr27
Gpr83
Gramd1b
Grhl2
Grid1
Grik3
Grm2
Gsg1l
Gsx1
H2-Q10
H2-Q2
H2-Q7
H2afy2
Hcn4
Hist1h1b
Hist1h3d
Hist1h4i
Hist1h4j
Hmx3
Hnf4g
Hoxa11
Hoxa11os
Hoxa13
Hoxa4
Hoxa5
Hoxb5
Hoxc13
Hoxc8
Hoxd11
Hs3st3b1
Htr7
Id4
Igf2
Igf2bp2
Igfbp3
Ina
Inhbb
Insm1
Iqgap2
Irf7
Irx4
Isl2
Itga3
Itgb8
Jag2
Jakmip3
Jhy
Jph1
Jrk
Kank1
Kcnd3
Kcnd3os
Kcng3
Kcnj8
Kcnk15
Kcnk5
Kcnn2
Kcnq2
Kcnq3
Kcns3
Kctd1
Kctd7
Khdrbs3
Kirrel3
Ksr2
Ky
Lbx1
Lgals3
Lhx5
Lif
Lingo1
Lingo3
Lmx1b
Lpgat1
Lrfn3
Lrig1
Lrrc10b
Lrrn2
Lrtm2
Ltbp2
Mafa
Mafb
Magel2
Man1a
Maneal
Map3k21
Map9
Mapk13
Mb21d1
Mcidas
Mfsd6l
Mgat5b
Miat
Mir124a-3
Mir152
Mir193a
Mir196b
Mir6537
Mir6538
Mir9-3
Mir92b
Mkrn3
Mkx
Mocos
Mpp7
Mpzl2
Mroh5
Msx1
Msx2
Mthfd2l
Mycn
Myh10
Myo1d
Myo5b
Myod1
N4bp3
Nectin1
Nefh
Nefl
Nefm
Nell1
Nell2
Nes
Nfic
Ngef
Nkd1
Nkd2
Nkx1-1
Nkx2-2os
Nkx3-2
Nkx6-1
Nol4l
Nos2
Nova1
Npas2
Nr2e1
Nr4a2
Nradd
Ntn1
Ntsr1
Ocln
Olig1
Olig2
Onecut1
Onecut2
Oprd1
Ovol1
Pag1
Papln
Paqr9
Pard3b
Pax2
Pax7
Pcdh10
Pcdh18
Pcdhac1
Pcdhac2
Pcdhgc3
Pde8a
Pdx1
Pdxp
Peg3
Penk
Pgbd5
Pgm5
Phactr3
Phf24
Pik3cd
Pik3r5
Pitx1
Plcl2
Plk5
Pllp
Plpp4
Plxna2
Plxnb1
Pnpla6
Podxl
Pou2f3
Pou3f1
Pou3f3
Pou4f2
Ppp1r3d
Ppp2r2c
Ppp4r4
Prdm2
Prdm6
Prex1
Prima1
Prkcz
Prkd1
Prmt8
Proser2
Prrxl1
Ptf1a
Ptpn5
Ptprf
Ptprm
Ptprn2
Ptprt
Pxdn
Rap1gap2
Rasgef1a
Rbfox3
Ret
Rftn1
Rgs6
Rhcg
Rimklb
Rims2
Ripply2
Rnd2
Rnh1
Robo3
Ror1
Rpp21
Rprm
Rspo1
Rspo4
Rtn4rl1
Runx1
Runx1t1
Ryr2
S1pr3
Scara3
Scn4b
Scn5a
Sdk2
Selenov
Sema5b
Setbp1
Sfrp1
Sh3rf3
Shank3
Shc2
She
Shisa9
Shtn1
Simc1
Six6
Slc12a5
Slc18a3
Slc22a23
Slc22a3
Slc25a1
Slc25a22
Slc35d3
Slc35f3
Slc6a1
Slc7a2
Slc8a2
Slfn5
Slit1
Slit3
Slitrk5
Smcr8
Sorcs3
Sox12
Sox13
Sox14
Sox1ot
Sp5
Spata13
Spns2
Ssh3
St8sia1
St8sia2
Stc2
Stk32c
Sult4a1
Sv2c
Syn2
Tacr1
Tagln2
Tbc1d1
Tbc1d9
Tc2n
Tcf15
Tcf7l1
Tdh
Tead3
Tfeb
Thbs1
Them6
Tll2
Tlx1
Tmem114
Tmem132b
Tmem163
Tmem229a
Tmem98
Tnfaip8l3
Tnfrsf21
Tox
Tpbgl
Trh
Tril
Trim25
Trp53i11
Trps1
Tsc22d1
Tshz3
Tspan18
Ttc30a1
Tub
Twist2
Ube2ql1
Uncx
Usp2
Usp43
Vax1
Vsx1
Vsx2
Vwa2
Wdr72
Wnt1
Wnt2b
Wnt3a
Wnt7a
Wscd2
Wwc1
Xkr6
Xkr7
Zbtb16
Zcchc14
Zfp334
Zfp395
Zfyve28

## Sheet: metastasis_hypo
metastasis_hypomethylated_promoters
1500009L16Rik
1600014C23Rik
1700017J07Rik
1700019D03Rik
1700030C10Rik
2210011C24Rik
2210016F16Rik
2210417A02Rik
2310034G01Rik
2510009E07Rik
2610524H06Rik
2810429I04Rik
2810459M11Rik
2810468N07Rik
3110070M22Rik
4921504E06Rik
4930412C18Rik
4930520O04Rik
4931419H13Rik
5730420D15Rik
5730559C18Rik
6430531B16Rik
6530402F18Rik
9330182L06Rik
9530027J09Rik
AA387883
Aatk
Abca1
Abhd15
Abhd3
Acss1
Acvr1c
Acvrl1
Acyp2
Adamts14
Adcy2
Adgra1
Adssl1
Aebp1
2004-08-01
Aig1
Akap12
Aldh1a3
Alx4
Ankrd29
Ankrd34a
Anks1b
Ano1
Apbb1ip
Aprt
Arfgef3
Arg2
Arhgap20
Arhgap27
Arhgap6
Arhgdig
Arhgef37
Arhgef4
Armcx2
Armcx4
Arnt2
Artn
Asb4
Ascl4
Ass1
Atf7ip
Atp1a3
Atp1b2
Atp2b3
B3gat2
B3gnt2
B3gnt3
B4galnt4
Bcat2
Bcl3
Bcorl1
Bdh1
Begain
Bhlhb9
Bicc1
Brsk1
C030013C21Rik
C030037D09Rik
C130021I20Rik
C2cd4b
Cabp1
Cabp7
Camk2d
Camsap3
Card10
Card14
Casd1
Caskin1
Cbr3
Ccdc116
Ccdc122
Ccdc149
Ccdc160
Ccdc42
Ccl27a
Ccna1
Ccnb2
Ccnjl
Ccrl2
Cd302
Cd83
Cdc14b
Cdc42ep1
Cdh13
Cdh22
Cdkl1
Cdyl
Celf5
Cerkl
Cftr
Chchd10
Chdh
Chn2
Chrdl2
Chrna4
Chst10
Chst13
Chst5
Cib2
Cited4
Clec2l
Cnksr1
Cnnm1
Cntn1
Col23a1
Col4a1
Col4a2
Creld1
Crip1
Crmp1
Csf2ra
Ctnnal1
Ctsf
Ctsh
Cttnbp2
Cux2
Cyba
Cygb
D930020B18Rik
D930032P07Rik
Daam2
Dapk2
Ddn
Dennd2a
Dennd3
Dgka
Dgkh
Dhtkd1
Dirc2
Disc1
Dixdc1
Dlgap3
Dlgap4
Dlk2
Dmd
Dmrta2
Dnah1
Dnah11
Dnah6
Dnajc6
Dnm3
Dnmbp
Dock11
Dock6
Dpyd
Dpysl5
Dync2h1
Echdc2
Edaradd
Efcab12
Efemp2
Efna1
Efs
Egfl7
Ehd3
Ell2
Emb
Eno2
Enpp1
Entpd2
Epb41
Epb41l1
Epha1
Epha3
Epha5
Ephx4
Esrp2
Etl4
Evc
Fabp3
Fads2
Fads6
Fah
Fam117a
Fam129a
Fam171a2
Fam174b
Fam198b
Fam20a
Fam234b
Fam32a
Fam69b
Fam78a
Farp1
Fbln1
Fbxl16
Fbxl2
Fcho1
Fgd4
Fgd5
Fgf11
Fgf2
Fhdc1
Fibcd1
Filip1
Fkbp1b
Flywch2
Fmn1
Fndc11
Fndc3c1
Fndc4
Fndc5
Frzb
Fsip1
Fstl1
Fstl4
Fut4
G630025P09Rik
Gal3st4
Galk1
Galnt11
Galnt16
Gas2l2
Gatsl3
Gdnf
Gfpt2
Ggt7
Gipc3
Gjb1
Gjb2
Glt28d2
Gm12830
Gm13889
Gm14169
Gm15326
Gm42788
Gm8773
Gm9895
Gm9899
Gna14
Gna15
Gnb4
Gng10
Gpr153
Gpr156
Gpr160
Gpr25
Gpr37
Gprin2
Grb14
Grik4
Grik5
Grin2d
Gsdmd
Gspt2
Gstt3
Gtpbp10
Gypc
H2-K2
H2-Ke6
H2-Q1
H6pd
Hcar1
Hcn2
Hebp2
Hes5
Hhat
Hhipl1
Hmga1
Hook1
Hoxb9
Hoxd13
Hoxd3
Hpse
Hsd17b11
Hspa12b
Ifitm7
Igfbp4
Il13ra1
Il15
Il17ra
Il17rb
Il17rc
Il20ra
Il27ra
Insrr
Iqca
Irf8
Isyna1
Itga4
Itgb4
Itpr2
Jag1
Jazf1
Jph3
Jpx
Kcnh3
Kcnj12
Kcnq4
Kcnq5
Kcnt1
Kcp
Kif6
Klf8
Klhl23
Krt10
Lactb2
Lama3
Lbh
Lgi3
Lhfpl4
Lims2
Lmo1
Lmod1
Lmx1b
LOC105245869
Lrmda
Lrp3
Lrrc4b
Ltbr
Ly75
Lyl1
Macrod1
Mal
Map1b
Map3k15
Map3k5
Map4
Mapk12
Mapk4
Marcksl1
Marveld1
Matn3
Mboat1
Mettl24
Mfsd2a
Mfsd4b1
Mfsd4b3
Mir129-2
Mir34b
Mir425
Mir5126
Mir5620
Mir6392
Mir688
Morc4
Morn3
Msi1
Mt2
Mtfp1
Nbea
Ncald
Ncoa2
Ncs1
Ndnf
Ndst3
Nebl
Neurl3
Nexn
Nfatc2
Nfix
Ngfr
Nipal4
Nkain3
Nkain4
Nlrx1
Nmnat2
Nmral1
Nol4
Nov
Nptx1
Npw
Nrarp
Nrip3
Nsg1
Ntn4
Ntpcr
Ntrk1
Nudt17
Nup210
Nxnl2
Olfm2
Ooep
Osbp2
P2rx5
P3h3
Pabpc4l
Pak6
Palm2
Papss2
Parp8
Pcbd2
Pcdh9
Pcdhb1
Pcdhgb2
Pctp
Pde11a
Pde1b
Pde3a
Pde4a
Pde5a
Pde8b
Pdf
Pdgfc
Pdgfd
Pdlim1
Pear1
Pfkfb3
Pgf
Phc2
Phf19
Phgdh
Phospho1
Phyhip
Pianp
Pik3ap1
Pik3cd
Pitx3
Pkdrej
Pkn1
Pkp2
Pla2g3
Pla2g4e
Plcb2
Plcg2
Plek2
Plekhg6
Plekhh2
Plxna4
Pm20d2
Pnck
Pnma2
Pop5
Pou4f1
Ppfibp2
Ppm1j
Ppp1r16b
Ppp1r1b
Ppp1r9a
Prdm11
Prelid2
Prelid3a
Prkcz
Prokr1
Pros1
Prr5
Prr5l
Prrg1
Prrt3
Prrt4
Prss12
Ptch2
Ptchd1
Ptgfrn
Ptgs1
Pth1r
Ptk7
Ptpre
Ptprg
Pxmp4
Rab11fip4
Rab19
Rab20
Rab3il1
Ramp1
Ramp2
Rasgef1a
Rasl10a
Rasl10b
Rasl11a
Rassf2
Raver2
Rgcc
Rgs2
Rgs7bp
Rilp
Rimkla
Rims4
Rln1
Rnf182
Rnf207
Rnft1
Rnls
Rnpep
Rpgr
Rps6kl1
Rreb1
Rspo2
Rspo3
Rtkn
S1pr5
Samd10
Samd5
Scarb1
Scarf2
Scp2
Scube2
Scube3
Sec14l2
Sema3e
Sema4f
Sema4g
Sema7a
Sept4
Sfrp4
Sh3bgr
Sh3bp2
Shank1
Sirt1
Six1
Slain1
Slc16a10
Slc16a2
Slc1a2
Slc22a21
Slc24a4
Slc25a43
Slc26a9
Slc29a1
Slc2a13
Slc35c1
Slc37a1
Slc40a1
Slc4a11
Slc4a4
Slc7a4
Slc9a3r2
Smarca1
Smarcd3
Smim20
Smim3
Smpd5
Smyd5
Sncg
Sntb1
Soga3
Sox21
Spag4
Sparcl1
Sptb
Srms
Ssh2
Ssx2ip
St14
Stpg2
Stum
Sync
Syndig1l
Syt12
Syt2
Syt9
Taf9b
Tbc1d30
Tbx15
Tbx6
Tcea3
Tcp11l1
Tctn2
Tdrp
Tekt5
Tes
Tesc
Tet2
Tfcp2l1
Themis2
Thnsl2
Thsd7a
Timp3
Tjp3
Tll1
Tlr2
Tmcc2
Tmem121
Tmem132a
Tmem136
Tmem151b
Tmem184a
Tmem221
Tmem238
Tmem25
Tmem267
Tmem74b
Tnfaip2
Tnfsfm13
Tpm2
Tram1l1
Trim14
Trim47
Trim71
Trp73
Trpv4
Tspan13
Ttbk1
Ttc39a
Ttc39c
Ttc9b
Tubg2
Tysnd1
Ube2q2
Uchl1
Uchl1os
Unc119
Unc79
Unc93b1
Usp11
Usp13
Vipr1
Vmn2r29
Wbscr25
Wdr60
Wnt10b
Wnt5b
Xlr3a
Zdhhc2
Zfand1
Zfp219
Zfp3
Zfp341
Zfp365
Zfp385a
Zfp449
Zfp518a
Zfp558
Zfp667
Zfp710
Zfp760
Zfp810
Zfp819
Zkscan4
Znrf3
Zswim5
