# Supplementary material for: Genome-wide promoter methylation profiling in a cellular model of melanoma progression reveals markers of malignancy and metastasis that predict melanoma survival
Source: Clin Epigenetics. 2022 May 23;14:68. doi: 10.1186/s13148-022-01291-x (PMC9128240; doi:10.1186/s13148-022-01291-x)
Supplement: Supplementary file 3 — Additional file 3: Table S3. Characteristics of the melanoma patients from TCGA-SKCM selected for the Cox proportional-hazards models. [file 13148_2022_1291_MOESM3_ESM.xls]

## Sheet: supplementary_table_4
Patient characteristics
Number of patients	356
Age Range	15 - 90
Sex
male	218
female	138
Tumor Location
[Not Available]	2
Distant Metastasis	45
Primary Tumor	94
Regional Cutaneous or Subcutaneous Tissue (includes satellite and in-transit metastasis)	56
Regional Lymph Node	159
Tumor Stage
[Not Available]	13
I/II NOS	3
Stage 0	2
Stage I	86
Stage II	129
Stage III	123
Breslow Thickness
0 - 0.75mm	35
0.76 - 1.5mm	70
1.51 - 4.0mm	108
> 4.00mm	143
Ulceration Presence
[Not Available]	29
[Unknown]	33
NO	137
YES	157
