# Supplementary material for: Genome-wide promoter methylation profiling in a cellular model of melanoma progression reveals markers of malignancy and metastasis that predict melanoma survival
Source: Clin Epigenetics. 2022 May 23;14:68. doi: 10.1186/s13148-022-01291-x (PMC9128240; doi:10.1186/s13148-022-01291-x)
Supplement: Supplementary file 4 — Additional file 4: Table S4. Cox proportional-hazards models of significant hypermethylated and hypomethylated CpGs individually from malignancy and metastasis signatures. [file 13148_2022_1291_MOESM4_ESM.xlsx]

## Sheet: hyper_malignancy
Hypermethylated in malignancy
HR	CI	P.value	PH_test_Pvalue	LR_test_pvalue	Best_split	Name	CHR	MAPINFO	UCSC_RefGene_Name	UCSC_RefGene_Group	Relation_to_UCSC_CpG_Island	adj.P.value	Gene expression malignancy signature	Gene expression with prognostic value
2.012	(1.535;2.639)	4.28232e-07	0.227	2.79868e-07	median	cg10435235	13	111956623	ARHGEF7	3'UTR	Open_Sea	0.000808339
0.594	(0.455;0.777)	0.000141019	0.49	0.00013615	median	cg00359661	6	7725787	BMP6	TSS1500	N_Shore	0.00823787
0.563	(0.421;0.754)	0.00011207	0.2	0.00021346	q25	cg09047691	9	101470004	GABBR2	Body	Island	0.0073756
0.491	(0.367;0.657)	1.6794e-06	0.819	4.76597e-06	q25	cg19856252	3	134370147	KY	TSS1500	Island	0.00126803
0.531	(0.395;0.714)	2.80073e-05	0.265	6.70228e-05	q25	cg00673365	12	113906437	LHX5	Body	Island	0.00401831	x
0.538	(0.401;0.722)	3.62082e-05	0.065	1.81827e-05	mean	cg11586330	12	113900751	LHX5	3'UTR	Island	0.00448551
0.548	(0.414;0.725)	2.48315e-05	0.353	4.85952e-05	q25	cg21496658	3	154797677	MME	TSS1500;TSS200;5'UTR	Island	0.00383038
0.588	(0.451;0.768)	9.52306e-05	0.243	8.90374e-05	median	cg00176496	17	6376716	PITPNM3	Body	Open_Sea	0.00687394
0.54	(0.402;0.725)	4.10061e-05	0.165	8.75062e-05	q25	cg10820926	14	30397408	PRKD1	TSS1500	Island	0.00474567	x
0.532	(0.398;0.71)	1.92652e-05	0.528	4.38725e-05	q25	cg18350895	14	30397419	PRKD1	TSS1500	Island	0.00347897
0.546	(0.408;0.731)	4.76247e-05	0.367	9.78265e-05	q25	cg20299263	10	129705196	PTPRE	TSS200	N_Shore	0.00502684
0.582	(0.444;0.763)	8.81309e-05	0.531	7.2024e-05	median	cg00739778	17	2908023	RAP1GAP2	Body	Open_Sea	0.00664997	x
0.574	(0.436;0.757)	8.53044e-05	0.862	6.00122e-05	mean	cg09915396	17	2907895	RAP1GAP2	Body	Open_Sea	0.00655208
0.438	(0.305;0.629)	7.89706e-06	0.651	1.07057e-06	q75	cg26604214	17	2907678	RAP1GAP2	Body	Open_Sea	0.0024004
0.56	(0.418;0.748)	9.13096e-05	0.091	0.000179354	q25	cg01965173	6	84562788	RIPPLY2	TSS200	N_Shore	0.00675245	x
0.569	(0.425;0.763)	0.000161791	0.67	0.000298814	q25	cg03818920	6	84562778	RIPPLY2	TSS1500	N_Shore	0.00880696
0.588	(0.445;0.775)	0.000171191	0.945	0.000125077	mean	cg13966448	9	94659196	ROR2	Body	N_Shelf	0.00904067
1.68	(1.283;2.199)	0.000160604	0.84	0.00013675	median	cg10732536	4	141543110	TBC1D9	3'UTR	Open_Sea	0.00878865	down	x
1.917	(1.434;2.562)	1.09553e-05	0.264	5.0249e-06	mean	cg21434376	4	141563054	TBC1D9	Body	Open_Sea	0.00272062
									13 genes
									19 CpGs
									5 com >2CpGs

## Sheet: hypo_malignancy
Hypomethylated in malignancy
HR	CI	P.value	PH_test_Pvalue	LR_test_pvalue	Best_split	Name	CHR	MAPINFO	UCSC_RefGene_Name	UCSC_RefGene_Group	Relation_to_UCSC_CpG_Island		Gene expression malignancy signature	Gene expression with prognostic value
0.571	(0.428;0.76)	0.000123683	0.109	0.000222663	q25	cg03379131	1	155024281	ADAM15	Body	Island	0.0077031
1.773	(1.353;2.322)	3.21213e-05	0.246	2.81936e-05	median	cg16353361	X	128790057	APLN	TSS1500	S_Shore	0.00427674
1.7	(1.293;2.234)	0.000142062	0.266	0.000108533	median	cg09852427	1	17973011	ARHGEF10L	Body	Open_Sea	0.0082755	x
0.524	(0.387;0.709)	2.73214e-05	0.803	6.53487e-05	q25	cg18641151	1	17866039	ARHGEF10L	TSS1500	Island	0.00398418
1.953	(1.371;2.782)	0.000208249	0.538	6.93567e-05	q25	cg26218809	1	17950619	ARHGEF10L	Body	S_Shore	0.0099139
0.481	(0.339;0.682)	4.15207e-05	0.363	1.00281e-05	q75	cg16036142	11	75062225	ARRB1	Body	Island	0.00475382
0.575	(0.43;0.77)	0.000203386	0.561	0.000123025	mean	cg05318142	2	85999498	ATOH8	Body	Open_Sea	0.00978938	x
0.548	(0.412;0.729)	3.56619e-05	0.958	2.0149e-05	mean	cg08079596	2	85999628	ATOH8	Body	Open_Sea	0.00445773
1.979	(1.42;2.757)	5.60859e-05	0.264	1.8831e-05	q25	cg13104274	1	169078316	ATP1B1	Body	S_Shore	0.00540259
0.566	(0.426;0.751)	8.26208e-05	0.059	0.000149062	q25	cg17771569	19	1789618	ATP8B3	Body	Island	0.00646193
0.482	(0.363;0.64)	4.41841e-07	0.831	1.50286e-06	q25	cg06574960	2	232265084	B3GNT7	3'UTR	S_Shore	0.0008207
0.496	(0.37;0.663)	2.3072e-06	0.711	7.11551e-06	q25	cg17967224	22	43506194	BIK	TSS1500	N_Shore	0.00146403
0.534	(0.401;0.711)	1.70527e-05	0.224	3.74391e-05	q25	cg03600687	2	242499012	BOK	Body	Island	0.00328696	x
0.59	(0.451;0.772)	0.000119402	0.763	0.000103844	mean	cg11274940	2	242499542	BOK	Body	S_Shore	0.00758821
0.574	(0.432;0.763)	0.000130734	0.018	0.000230541	q25	cg23288103	2	242499464	BOK	Body	S_Shore	0.0079245
0.551	(0.421;0.722)	1.51239e-05	0.896	1.1899e-05	median	cg01891925	4	75721007	BTC	TSS1500	S_Shore	0.00313507
0.602	(0.461;0.786)	0.000192731	0.136	0.000180954	median	cg12700732	22	30117159	CABP7	Body	Island	0.00955218
1.866	(1.384;2.515)	4.22301e-05	0.757	1.9425e-05	mean	cg24735226	1	65096537	CACHD1	Body	Open_Sea	0.00477418
0.556	(0.416;0.742)	6.91751e-05	0.191	3.95976e-05	mean	cg20811659	17	48637730	CACNA1G	TSS1500	Island	0.00592341
0.525	(0.392;0.703)	1.50376e-05	0.438	3.559e-05	q25	cg08028295	11	64612633	CDC42BPG	TSS1500	Island	0.00312932
0.591	(0.452;0.773)	0.00011985	0.025	0.000117086	mean	cg13935009	1	205497713	CDK18	Body	N_Shore	0.00759861
0.543	(0.405;0.726)	4.02453e-05	0.525	8.65927e-05	q25	cg19634527	17	30814814	CDK5R1	Body	Island	0.00471709
1.81	(1.338;2.449)	0.000119773	0.665	6.00378e-05	mean	cg07590102	X	18460454	CDKL5	5'UTR	Open_Sea	0.00759632
0.571	(0.427;0.762)	0.000147352	0.368	0.000268527	q25	cg03408904	22	17956462	CECR2	TSS200	Open_Sea	0.00842312	x
0.546	(0.41;0.729)	3.81946e-05	0.335	7.90646e-05	q25	cg07197230	22	17956641	CECR2	1stExon	Open_Sea	0.00459417
0.562	(0.421;0.749)	8.54413e-05	0.009	0.000161804	q25	cg19886951	15	41522854	CHP;EXD1	TSS1500;1stExon;5'UTR	Island	0.00655721
0.541	(0.413;0.709)	8.48043e-06	0.918	6.31092e-06	median	cg12893030	10	73769174	CHST3	3'UTR	S_Shore	0.00245322	x
0.594	(0.454;0.777)	0.000146134	0.865	0.00012421	median	cg19731268	10	73724697	CHST3	5'UTR	Island	0.00839233
0.579	(0.44;0.762)	9.57998e-05	0.565	7.17371e-05	mean	cg26514793	10	73769127	CHST3	3'UTR	S_Shore	0.00689597
0.553	(0.417;0.734)	4.18858e-05	0.073	8.15122e-05	q25	cg03703356	14	103989368	CKB	TSS200	Island	0.00475829	x
0.574	(0.431;0.764)	0.000138905	0.356	0.000246606	q25	cg05786809	14	103989478	CKB	TSS1500	Island	0.00816669
0.576	(0.434;0.764)	0.000126751	0.082	0.000216103	q25	cg18329187	14	103989711	CKB	TSS1500	Island	0.00781577
1.699	(1.298;2.222)	0.00011138	0.194	9.55196e-05	median	cg07970040	1	9789165	CLSTN1;PIK3CD	3'UTR	N_Shore	0.00735873
0.579	(0.439;0.763)	0.000105467	0.697	0.000169743	q25	cg04074140	6	75915780	COL12A1	TSS200	Island	0.0072063
0.516	(0.371;0.716)	7.91758e-05	0.534	2.80019e-05	q75	cg01473602	12	77257301	CSRP2	Body	Open_Sea	0.00631765
1.761	(1.35;2.298)	3.03123e-05	0.094	2.99879e-05	median	cg00807464	12	111618977	CUX2	Body	Open_Sea	0.00415597	x
1.839	(1.377;2.455)	3.59385e-05	0.897	7.39661e-05	q75	cg10238675	12	111511478	CUX2	Body	Open_Sea	0.00447189
0.56	(0.418;0.752)	0.000112832	0.876	0.000209622	q25	cg16241421	12	111473641	CUX2	Body	N_Shore	0.00739967
0.552	(0.415;0.733)	4.06831e-05	0.221	8.02413e-05	q25	cg07695566	17	61525112	CYB561	TSS1500	S_Shore	0.004734
0.563	(0.424;0.747)	6.82542e-05	0.028	0.00012751	q25	cg21589115	19	49867114	DKKL1;TEAD2	5'UTR;1stExon;TSS1500	Island	0.00588194
0.542	(0.407;0.721)	2.5989e-05	0.137	5.38612e-05	q25	cg01713701	17	48045654	DLX4	TSS1500	N_Shore	0.00389626
0.596	(0.457;0.779)	0.000145659	0.17	0.000157525	mean	cg08594606	15	78556512	DNAJA4	5'UTR;1stExon;TSS1500	Island	0.00838183	x
0.527	(0.38;0.731)	0.000122276	0.457	5.22444e-05	q75	cg21642988	15	78558406	DNAJA4	TSS200;Body	S_Shore	0.00766821
0.601	(0.46;0.786)	0.000200265	0.454	0.000187586	mean	cg25025992	15	78557584	DNAJA4	TSS1500;Body	S_Shore	0.00969911
1.907	(1.405;2.588)	3.42437e-05	0.737	1.38535e-05	mean	cg19252956	9	273072	DOCK8	Body	Open_Sea	0.0043779
0.581	(0.445;0.759)	7.03161e-05	0.323	6.21226e-05	median	cg03674127	2	71693870	DYSF	5'UTR;Body;1stExon	Island	0.00596472	x
1.919	(1.365;2.697)	0.000176198	0.171	6.49005e-05	q25	cg24596691	2	71685005	DYSF	Body	S_Shelf	0.00915146
0.576	(0.441;0.754)	5.70674e-05	0.684	4.88235e-05	median	cg01162672	6	133562275	EYA4	TSS1500	Island	0.00544388	x
0.57	(0.435;0.748)	5.07734e-05	0.528	4.09939e-05	median	cg20787173	6	133562475	EYA4	TSS200	Island	0.00517635
0.52	(0.388;0.696)	1.09232e-05	0.386	2.70949e-05	q25	cg11645631	5	63986656	FAM159B	Body	Island	0.00271645
0.586	(0.447;0.767)	9.94154e-05	0.442	0.000131087	mean	cg01140585	2	73493377	FBXO41	Body	N_Shelf	0.00701333
0.573	(0.437;0.752)	5.91777e-05	0.654	4.55033e-05	mean	cg19059427	X	54519056	FGD1	Body	N_Shelf	0.00551837
0.568	(0.423;0.764)	0.000182455	0.975	0.000332075	q25	cg10255858	13	22246198	FGF9	1stExon	N_Shore	0.00928235
0.486	(0.366;0.645)	5.98989e-07	0.093	1.95278e-06	q25	cg06639320	2	106015739	FHL2	TSS200;5'UTR	Island	0.000881195	x
0.568	(0.429;0.754)	8.87494e-05	0.111	0.000158813	q25	cg22454769	2	106015767	FHL2	TSS200;5'UTR	Island	0.0066727
0.547	(0.411;0.727)	3.43589e-05	0.48	7.14878e-05	q25	cg00144186	11	35641054	FJX1	1stExon	Island	0.0043843	x
0.597	(0.457;0.779)	0.000150495	0.166	0.00013782	median	cg20255176	11	35640727	FJX1	1stExon	Island	0.00850303
0.542	(0.402;0.73)	5.75927e-05	0.738	2.76842e-05	mean	cg00033516	4	38666773	FLJ13197;KLF3	TSS1500;5'UTR	S_Shore	0.00546048	x
0.569	(0.423;0.764)	0.000180115	0.285	0.000320904	q25	cg22453435	4	38667430	FLJ13197;KLF3	TSS1500;5'UTR	S_Shore	0.00923807
1.993	(1.404;2.83)	0.00011362	0.437	3.44119e-05	q25	cg13786722	15	33066894	FMN1	Body	Open_Sea	0.00741807	x
0.499	(0.358;0.695)	4.03759e-05	0.095	1.22463e-05	q75	cg19161424	15	33360901	FMN1	TSS1500	Open_Sea	0.00472758
0.563	(0.419;0.758)	0.000150818	0.566	0.000270139	q25	cg24781973	15	33111288	FMN1	Body	Open_Sea	0.00851737
0.577	(0.438;0.759)	8.39091e-05	0.937	6.27161e-05	mean	cg25493948	15	33154262	FMN1	Body	Open_Sea	0.00649698
0.531	(0.399;0.707)	1.48184e-05	0.264	3.41838e-05	q25	cg11260422	14	38064112	FOXA1	1stExon	Island	0.00312549	x
0.581	(0.437;0.772)	0.000182634	0.354	0.000297412	q25	cg19802865	14	38063813	FOXA1	Body	Island	0.00928405
0.562	(0.423;0.748)	7.61883e-05	0.177	0.000137949	q25	cg02943578	16	86600499	FOXC2	TSS1500	Island	0.00620726
0.517	(0.384;0.697)	1.47594e-05	0.832	3.6158e-05	q25	cg02650128	5	132556650	FSTL4	Body	Open_Sea	0.00311831
1.702	(1.292;2.244)	0.000159558	0.893	0.000117639	mean	cg25479128	X	153770626	G6PD;IKBKG	Body;1stExon	Open_Sea	0.00875498
0.557	(0.419;0.742)	6.07682e-05	0.978	0.000117919	q25	cg06023257	11	78129396	GAB2	TSS1500	Island	0.0055911	x
0.534	(0.407;0.7)	5.81866e-06	0.49	4.50762e-06	median	cg10042298	11	78024311	GAB2	Body;5'UTR	Open_Sea	0.00214342
1.721	(1.295;2.287)	0.000180634	0.131	0.000288894	q75	cg23109191	11	78128445	GAB2	Body	Island	0.0092491
0.564	(0.424;0.751)	8.44414e-05	0.61	5.1139e-05	mean	cg17518962	7	99766552	GAL3ST4	TSS200	N_Shelf	0.00652277
0.575	(0.439;0.753)	5.78256e-05	0.718	4.73768e-05	median	cg16962045	12	6931058	GPR162	5'UTR;1stExon	N_Shelf	0.00546341
0.487	(0.366;0.649)	8.55977e-07	0.003	2.88801e-06	q25	cg00939735	4	185941265	HELT	Body	Island	0.000979358	x
0.577	(0.441;0.755)	6.23894e-05	0.361	6.08551e-05	median	cg04905049	4	185941304	HELT	Body	Island	0.00565511
0.518	(0.39;0.688)	5.51428e-06	0.692	1.28388e-05	q25	cg22848896	4	185940923	HELT	Body	Island	0.00209875
1.781	(1.318;2.407)	0.000171661	0.685	9.22941e-05	mean	cg13799242	6	126072671	HEY2	Body	S_Shore	0.0090478
0.593	(0.453;0.776)	0.000144883	0.252	0.000120036	median	cg27002522	12	54426772	HOXC4;HOXC5	5'UTR;TSS200;Body	N_Shore	0.00836436	x
0.564	(0.431;0.738)	3.00382e-05	0.723	2.49185e-05	median	cg15718289	12	54410671	HOXC4;HOXC5;HOXC6	5'UTR;Body;1stExon	N_Shore	0.00413509
0.499	(0.355;0.701)	6.07718e-05	0.814	1.7821e-05	q75	cg20381985	12	54410662	HOXC4;HOXC5;HOXC6	5'UTR;Body;1stExon	N_Shore	0.0055911
0.553	(0.421;0.725)	1.81131e-05	0.773	1.35705e-05	median	cg25122233	12	54412506	HOXC4;HOXC5;HOXC6	5'UTR;Body	N_Shore	0.00338488
0.554	(0.408;0.751)	0.000142253	0.864	7.12588e-05	mean	cg26035702	12	54410657	HOXC4;HOXC5;HOXC6	5'UTR;Body;1stExon	N_Shore	0.00828276
0.555	(0.408;0.755)	0.000178312	0.745	0.000357959	q25	cg19830541	1	33352204	HPCA	5'UTR	Island	0.00920621
0.563	(0.43;0.739)	3.31044e-05	0.238	2.53607e-05	median	cg08186362	20	60794868	HRH3	1stExon	Island	0.00432485
0.595	(0.455;0.778)	0.000146715	0.815	0.000127696	median	cg09184853	12	117318548	HRK	3'UTR	N_Shore	0.00840379
0.581	(0.437;0.773)	0.0001956	0.022	0.000330575	q25	cg09070371	16	1968598	HS3ST6	TSS1500	Island	0.00959951	x
0.535	(0.408;0.702)	6.27144e-06	0.743	4.71054e-06	median	cg14936269	16	1968232	HS3ST6	TSS200	Island	0.0021906
0.594	(0.453;0.778)	0.000159393	0.174	0.00013332	median	cg20312821	15	65669563	IGDCC3	Body	Island	0.00875137	x
1.764	(1.35;2.305)	3.23771e-05	0.512	2.95264e-05	median	cg07361154	15	65685027	IGDCC4	Body	N_Shelf	0.00429028
0.582	(0.445;0.763)	8.66475e-05	0.749	7.43844e-05	median	cg23583739	22	38863908	KDELR3	TSS200	Island	0.00659829
0.567	(0.421;0.763)	0.000180758	0.395	0.000333987	q25	cg18653282	14	104604739	KIF26A	TSS1500	Island	0.0092491
0.53	(0.38;0.739)	0.000184318	0.197	7.39729e-05	q75	cg24279243	4	38676559	KLF3	5'UTR	Open_Sea	0.00932438
1.782	(1.362;2.331)	2.48339e-05	0.995	2.09187e-05	median	cg08892078	1	205308894	KLHDC8A	Body	N_Shelf	0.00383038
0.559	(0.415;0.752)	0.000122068	0.143	6.50176e-05	mean	cg18359530	5	77945219	LHFPL2	TSS1500	Island	0.00765999
0.495	(0.365;0.672)	6.70425e-06	0.173	2.05616e-05	q25	cg24198584	1	180198528	LHX4	TSS1500	Island	0.00226147
0.556	(0.425;0.729)	2.05819e-05	0.378	1.88023e-05	median	cg14499387	22	31668786	LIMK2	Body	N_Shelf	0.00357789	x
0.509	(0.383;0.676)	3.20801e-06	0.287	8.59368e-06	q25	cg15504662	22	31644160	LIMK2	TSS200;Body	Open_Sea	0.00165048
0.557	(0.418;0.741)	5.87301e-05	0.305	0.00011462	q25	cg20742981	22	31644190	LIMK2	TSS200;Body	Open_Sea	0.00550357
0.562	(0.419;0.752)	0.000108537	0.147	0.000200674	q25	cg13601997	9	129376185	LMX1B	TSS1500	Island	0.00728634	x
0.515	(0.379;0.701)	2.37829e-05	0.908	8.90784e-06	mean	cg13653144	9	129375812	LMX1B	TSS1500	Island	0.00377446
0.566	(0.432;0.743)	4.1294e-05	0.662	3.65436e-05	median	cg14355899	9	129375993	LMX1B	TSS1500	Island	0.00475382
0.576	(0.44;0.756)	6.63011e-05	0.643	5.2796e-05	median	cg01316047	19	33685029	LRP3	TSS1500	N_Shore	0.00581381
2.018	(1.53;2.662)	6.80722e-07	0.153	3.64226e-07	mean	cg14180696	3	194089473	LRRC15	5'UTR	Open_Sea	0.000918769
0.54	(0.412;0.706)	7.0448e-06	0.039	5.55251e-06	median	cg03705396	3	183543680	MAP6D1	TSS1500	Island	0.00230122	x
0.482	(0.362;0.64)	4.86812e-07	0.184	1.60188e-06	q25	cg05902884	3	183543862	MAP6D1	TSS1500	S_Shore	0.000822039
0.561	(0.429;0.733)	2.26995e-05	0.083	2.04424e-05	median	cg25244036	18	48087588	MAPK4	5'UTR	Island	0.00369918
0.455	(0.347;0.596)	1.11838e-08	0.04	8.45769e-09	median	cg05949660	6	109777642	MICAL1	TSS1500	Island	0.000225869	x
0.474	(0.358;0.627)	1.80181e-07	0.081	6.39225e-07	q25	cg13206063	6	109777592	MICAL1	TSS1500	Island	0.000585587
0.548	(0.416;0.722)	1.8942e-05	0.424	1.2848e-05	mean	cg25318211	6	109778433	MICAL1	TSS1500	S_Shore	0.00344169
1.908	(1.372;2.654)	0.000122641	0.825	4.89278e-05	q25	cg10581650	10	100155032	MIR1287;PYROXD2	Body	Open_Sea	0.00767455
0.575	(0.44;0.751)	4.68593e-05	0.104	4.3626e-05	median	cg06218726	14	104583740	MIR203	TSS200	Island	0.00499216	x
0.602	(0.461;0.786)	0.000195658	0.307	0.000183831	median	cg21091128	14	104583799	MIR203	Body	Island	0.00959951
0.528	(0.397;0.704)	1.29735e-05	0.973	2.9998e-05	q25	cg06633438	19	6272158	MLLT1	Body	Island	0.00294225
1.703	(1.3;2.23)	0.000110303	0.671	9.39267e-05	median	cg27008565	8	103135208	NCALD	5'UTR	N_Shore	0.00732746
0.529	(0.383;0.73)	0.000106322	0.135	4.44158e-05	q75	cg17498321	19	15311304	NOTCH3	Body	Island	0.00722731
0.568	(0.423;0.762)	0.000162961	0.541	0.000304372	q25	cg05632623	17	78450055	NPTX1	1stExon	Island	0.00884026	x
0.581	(0.444;0.761)	7.93515e-05	0.625	7.40635e-05	median	cg13391810	17	78451573	NPTX1	TSS1500	Island	0.00632588
0.544	(0.416;0.711)	8.73407e-06	0.689	7.30432e-06	median	cg05524246	1	161973909	OLFML2B	Body	Open_Sea	0.00248428
0.566	(0.432;0.74)	3.1557e-05	0.739	2.78487e-05	median	cg20618842	1	114521572	OLFML3	TSS1500	Open_Sea	0.00423649
0.579	(0.433;0.773)	0.000212217	0.691	0.000133383	mean	cg25756635	19	1762031	ONECUT3	Body	N_Shore	0.00999319
0.502	(0.353;0.712)	0.000111554	0.678	3.35226e-05	q75	cg09514174	1	36916681	OSCP1	TSS1500	S_Shore	0.00736241
0.52	(0.385;0.701)	1.79722e-05	0.21	7.50708e-06	mean	cg00364287	12	121570752	P2RX7	5'UTR;1stExon	Open_Sea	0.00336359	up	x
0.565	(0.419;0.764)	0.000200995	0.308	0.000109724	mean	cg07203561	12	121570677	P2RX7	5'UTR;1stExon	Open_Sea	0.00972459
1.725	(1.318;2.257)	7.10767e-05	0.377	6.04432e-05	median	cg24278087	11	65904369	PACS1	Body	Open_Sea	0.00599188
0.565	(0.432;0.738)	2.76443e-05	0.215	2.6376e-05	median	cg02375503	15	69591110	PAQR5	TSS200	N_Shore	0.00400312
0.564	(0.422;0.754)	0.000112094	0.141	0.000209845	q25	cg00621913	20	17206999	PCSK2	TSS1500	N_Shore	0.00737588	x
0.569	(0.427;0.757)	0.000113292	0.17	0.00020831	q25	cg01815529	20	17206946	PCSK2	TSS1500	Island	0.00741292
0.557	(0.417;0.743)	6.87432e-05	0.004	0.000134042	q25	cg27343616	20	17207697	PCSK2	5'UTR;1stExon	N_Shore	0.00590772
1.798	(1.342;2.409)	8.55559e-05	0.37	0.000162003	q75	cg16429070	5	149535646	PDGFRB	TSS1500	Open_Sea	0.00655975	x
1.749	(1.307;2.34)	0.000167186	0.799	0.000297214	q75	cg25440811	5	149535765	PDGFRB	TSS1500	Open_Sea	0.00894311
0.581	(0.444;0.759)	7.07991e-05	0.294	6.17061e-05	median	cg07464201	14	75422611	PGF	TSS1500	S_Shore	0.00598093	x
0.595	(0.455;0.777)	0.00014478	0.724	0.000126199	median	cg12841020	14	75422604	PGF	TSS1500	S_Shore	0.00836401
0.555	(0.415;0.743)	7.50215e-05	0.621	0.00015053	q25	cg04086443	1	120286814	PHGDH	3'UTR	Open_Sea	0.00616111
0.469	(0.337;0.654)	8.11467e-06	0.9	2.04738e-06	q75	cg02662277	10	60936383	PHYHIPL	5'UTR;TSS1500;1stExon	Island	0.00241714	x
0.598	(0.457;0.783)	0.000185732	0.753	0.000182115	median	cg13686115	10	60936626	PHYHIPL	TSS1500;1stExon	Island	0.00935919
0.45	(0.342;0.592)	1.19411e-08	0.677	7.42815e-09	median	cg23712342	10	60936794	PHYHIPL	Body;TSS1500	Island	0.000225869
0.564	(0.432;0.737)	2.63946e-05	0.199	2.48598e-05	median	cg24563570	10	60936801	PHYHIPL	Body;TSS1500	Island	0.00392323
0.508	(0.363;0.711)	7.91603e-05	0.898	2.75026e-05	q75	cg26014391	10	60936451	PHYHIPL	5'UTR;TSS1500;1stExon	Island	0.00631765
0.534	(0.383;0.743)	0.000203299	0.155	8.26847e-05	q75	cg24182521	20	44541013	PLTP	TSS1500	S_Shore	0.00978908	x
0.601	(0.46;0.786)	0.00019868	0.215	0.000176307	median	cg27280575	20	44540813	PLTP	TSS200	Island	0.00967134
0.564	(0.431;0.738)	2.96209e-05	0.635	2.41821e-05	median	cg08097882	13	79177516	POU4F1	5'UTR;1stExon	Island	0.00412012
0.576	(0.433;0.766)	0.000153441	0.79	0.000267689	q25	cg00478851	11	7534329	PPFIBP2	TSS1500	N_Shore	0.00858536	x
0.59	(0.449;0.775)	0.000147405	0.79	0.000116024	mean	cg01607369	11	7598673	PPFIBP2	Body	Open_Sea	0.00842312
1.788	(1.365;2.342)	2.41715e-05	0.775	1.89498e-05	median	cg13279286	X	49130160	PPP1R3F	Body	S_Shelf	0.00380382
1.977	(1.387;2.816)	0.000162072	0.729	5.14287e-05	q25	cg01146808	6	106551368	PRDM1	Body	Open_Sea	0.00881466	up	x
1.719	(1.313;2.249)	7.96512e-05	0.256	6.97328e-05	mean	cg08369079	6	106551623	PRDM1	Body	Open_Sea	0.00633799
1.829	(1.365;2.451)	5.22024e-05	0.635	2.69133e-05	mean	cg09305161	6	106551032	PRDM1	Body	Open_Sea	0.00523139
0.508	(0.381;0.678)	4.13058e-06	0.432	1.13561e-05	q25	cg00532474	18	43652594	PSTPIP2	TSS1500	S_Shore	0.00184665	x
0.569	(0.427;0.758)	0.000116592	0.216	0.000202964	q25	cg03405114	18	43652430	PSTPIP2	TSS200	Island	0.00750405
0.53	(0.392;0.715)	3.35514e-05	0.42	7.68877e-05	q25	cg14304186	18	43652437	PSTPIP2	TSS200	Island	0.004356
0.47	(0.351;0.63)	4.43564e-07	0.171	1.71491e-06	q25	cg16730908	18	43652592	PSTPIP2	TSS1500	S_Shore	0.0008207
0.509	(0.381;0.681)	5.12798e-06	0.6	1.37951e-05	q25	cg24026435	18	43652398	PSTPIP2	TSS200	Island	0.00204482
0.506	(0.362;0.707)	6.5389e-05	0.444	2.11042e-05	q75	cg03752628	1	117453510	PTGFRN	Body	S_Shore	0.00578993	up	x
0.6	(0.459;0.786)	0.000203736	0.273	0.000174334	median	cg12406825	1	117452407	PTGFRN	TSS1500	Island	0.00979389
0.576	(0.435;0.765)	0.000132669	0.239	0.000224992	q25	cg13630095	9	125137594	PTGS1	Body	Open_Sea	0.00799238
0.558	(0.418;0.745)	7.41407e-05	0.405	0.000144838	q25	cg11413039	11	125774447	PUS3;DDX25	TSS1500;1stExon	Island	0.00612512
0.501	(0.373;0.673)	4.24736e-06	0.574	1.20389e-05	q25	cg11480800	15	55881075	PYGO1	TSS200	Island	0.00188309
0.523	(0.392;0.696)	8.97603e-06	0.398	2.19614e-05	q25	cg03852570	10	100175106	PYROXD2	TSS200	Open_Sea	0.0025251	up	-
0.589	(0.451;0.768)	9.73021e-05	0.183	9.10238e-05	median	cg07931714	10	100174962	PYROXD2	5'UTR;1stExon	Open_Sea	0.00694981
0.476	(0.358;0.632)	3.0858e-07	0.814	1.15366e-07	mean	cg08397758	10	100174853	PYROXD2	1stExon	Open_Sea	0.000720822
0.542	(0.415;0.708)	7.22533e-06	0.182	6.29361e-06	median	cg22752023	10	100174935	PYROXD2	5'UTR;1stExon	Open_Sea	0.00231204
0.572	(0.428;0.763)	0.000148987	0.044	0.000269476	q25	cg05358729	17	29719159	RAB11FIP4	Body	Island	0.00846645
0.565	(0.422;0.757)	0.000131741	0.863	0.000244121	q25	cg03932361	17	72667394	RAB37	5'UTR;1stExon	Island	0.00795975	x
0.456	(0.348;0.597)	1.20866e-08	0.089	8.51654e-09	median	cg26263675	17	72743191	RAB37	3'UTR	N_Shore	0.000225869
2.059	(1.451;2.922)	5.27967e-05	0.074	1.34216e-05	q25	cg14655122	1	21970665	RAP1GAP	Body;5'UTR	Open_Sea	0.00525367
0.576	(0.433;0.767)	0.000158589	0.484	0.000274006	q25	cg18585903	10	95361342	RBP4	TSS1500	Island	0.00873049
0.568	(0.428;0.753)	8.33493e-05	0.268	0.000150243	q25	cg21079003	15	93615146	RGMA	Body	N_Shore	0.00648588
0.518	(0.371;0.724)	0.000116796	0.804	4.27724e-05	q75	cg10628818	1	38100255	RSPO1	1stExon;5'UTR	Island	0.00750813	x
0.558	(0.421;0.74)	5.0935e-05	0.095	9.49491e-05	q25	cg12391690	1	38100811	RSPO1	TSS1500	Island	0.00518011
0.554	(0.417;0.736)	4.55417e-05	0.06	8.91544e-05	q25	cg13448605	1	38100467	RSPO1	1stExon;5'UTR	Island	0.00494946
0.521	(0.375;0.723)	9.66163e-05	0.882	3.7015e-05	q75	cg07543823	22	20254968	RTN4R	Body	Island	0.00692523	x
0.54	(0.392;0.744)	0.000168524	0.78	7.62058e-05	q75	cg17654470	22	20254932	RTN4R	Body	Island	0.00898199
0.532	(0.407;0.697)	4.33099e-06	0.385	3.51776e-06	median	cg10069121	1	152009711	S100A11	TSS1500	S_Shore	0.00189874
1.749	(1.309;2.338)	0.000157662	0.741	9.42825e-05	mean	cg06973225	1	31343737	SDC3	3'UTR	Open_Sea	0.00871044
0.48	(0.358;0.643)	8.61149e-07	0.109	3.02589e-06	q25	cg03221483	17	75315081	SEPT9	5'UTR;Body;TSS1500	Open_Sea	0.000979358	x
0.478	(0.359;0.638)	4.92675e-07	0.099	1.77561e-06	q25	cg07863022	17	75315108	SEPT9	5'UTR;Body;TSS1500	Open_Sea	0.000822039
1.705	(1.292;2.249)	0.000162413	0.275	0.000119886	mean	cg08034797	17	75306498	SEPT9	5'UTR;Body	Open_Sea	0.00882546
0.588	(0.45;0.768)	9.7913e-05	0.303	8.79833e-05	median	cg08772789	17	75318655	SEPT9	5'UTR;Body	Open_Sea	0.00696117
0.543	(0.407;0.726)	3.71867e-05	0.203	7.8899e-05	q25	cg09903452	17	75315244	SEPT9	5'UTR;Body;TSS1500	Open_Sea	0.00453482
0.533	(0.402;0.708)	1.39946e-05	0.322	3.0731e-05	q25	cg10755077	17	75318882	SEPT9	5'UTR;Body	Open_Sea	0.0030372
0.543	(0.408;0.722)	2.7584e-05	0.036	5.80447e-05	q25	cg18271897	17	75316784	SEPT9	5'UTR;Body	Open_Sea	0.00399748
0.571	(0.429;0.761)	0.000126076	0.967	0.000219519	q25	cg25416067	17	75315667	SEPT9	5'UTR;Body;1stExon	Open_Sea	0.00779115
1.827	(1.367;2.442)	4.62279e-05	0.725	2.4533e-05	mean	cg12315391	3	157815145	SHOX2	3'UTR	N_Shore	0.00497485	x
1.704	(1.289;2.253)	0.000181949	0.591	0.000129998	mean	cg15726154	3	157817678	SHOX2	Body	S_Shore	0.00926852
0.564	(0.424;0.75)	8.41712e-05	0.159	0.000157785	q25	cg21503297	3	157824510	SHOX2	TSS1500	S_Shore	0.00651053
0.567	(0.434;0.74)	3.03361e-05	0.277	2.90619e-05	median	cg25694447	3	157824150	SHOX2	TSS200	S_Shore	0.00415619
0.554	(0.413;0.742)	7.33727e-05	0.559	0.000146306	q25	cg26129769	3	157824148	SHOX2	TSS200	S_Shore	0.00609228
0.56	(0.428;0.733)	2.30676e-05	0.631	2.14042e-05	mean	cg04503593	4	77579326	SHROOM3	Body	Open_Sea	0.00372418	x
1.9	(1.393;2.591)	5.00891e-05	0.872	2.04792e-05	mean	cg10026495	4	77631215	SHROOM3	Body	Open_Sea	0.00515394
1.882	(1.395;2.539)	3.44738e-05	0.241	1.5571e-05	mean	cg14934522	4	77618676	SHROOM3	Body	Open_Sea	0.00438549
0.556	(0.415;0.746)	9.1785e-05	0.382	4.92251e-05	mean	cg20311846	4	77356250	SHROOM3	TSS200	Open_Sea	0.00677153
0.558	(0.418;0.746)	7.75674e-05	0.728	0.000145647	q25	cg27417997	4	77356416	SHROOM3	1stExon;5'UTR	Open_Sea	0.00624904
1.692	(1.282;2.234)	0.000204907	0.404	0.000149951	mean	cg12609063	1	116549227	SLC22A15	Body	Open_Sea	0.00982761
0.576	(0.433;0.767)	0.000158227	0.425	0.00027507	q25	cg01291336	7	150949495	SMARCD3	Body	S_Shore	0.00872101	x
0.602	(0.461;0.786)	0.000197129	0.129	0.000176909	median	cg10478867	7	150948760	SMARCD3	Body	Island	0.00963447
0.579	(0.436;0.768)	0.000152828	0.127	0.000262178	q25	cg17142470	8	22409684	SORBS3	5'UTR	S_Shore	0.00857077
0.561	(0.417;0.756)	0.000145306	0.339	0.000281392	q25	cg08165221	2	5833017	SOX11	1stExon	Island	0.00836925
0.534	(0.408;0.7)	5.49075e-06	0.445	4.12702e-06	median	cg06391468	17	70117530	SOX9	5'UTR;1stExon	Island	0.00209681
0.543	(0.415;0.71)	8.04281e-06	0.883	6.72229e-06	median	cg05691004	2	201170426	SPATS2L	TSS200;TSS1500	N_Shore	0.00241595	x
1.687	(1.292;2.204)	0.00012375	0.403	0.00011169	median	cg18189288	2	201262081	SPATS2L	Body	Open_Sea	0.0077047
0.549	(0.409;0.736)	6.27963e-05	0.892	0.000129194	q25	cg24116317	5	171534716	STK10	Body	Open_Sea	0.00567732	x
0.548	(0.411;0.73)	4.04447e-05	0.653	8.32428e-05	q25	cg26845138	5	171550255	STK10	Body	Open_Sea	0.00473257
0.564	(0.431;0.738)	2.95741e-05	0.289	2.50356e-05	median	cg10080004	19	55691827	SYT5	TSS200	S_Shore	0.00411792
1.759	(1.345;2.301)	3.75607e-05	0.448	3.13843e-05	median	cg13487726	19	49863290	TEAD2	Body	N_Shelf	0.00455937
0.57	(0.429;0.758)	0.000109143	0.068	0.000196346	q25	cg21180599	19	2976789	TLE6	TSS1500	N_Shore	0.00729123
0.486	(0.344;0.685)	3.76292e-05	0.007	9.64053e-06	mean	cg12368542	13	50570250	TRIM13;DLEU2	TSS1500;Body	N_Shore	0.00456175	x
0.581	(0.437;0.772)	0.000187761	0.036	0.000319082	q25	cg23213230	13	50570091	TRIM13;DLEU2	TSS1500;Body	N_Shore	0.00942204
1.761	(1.346;2.304)	3.64539e-05	0.318	3.03998e-05	median	cg01553090	3	32893262	TRIM71	Body	Open_Sea	0.0044996
1.754	(1.341;2.294)	4.083e-05	0.216	3.5375e-05	median	cg00867406	16	89997889	TUBB3	Body	N_Shelf	0.00474037
0.557	(0.417;0.743)	6.7709e-05	0.772	0.00013063	q25	cg10213875	7	48129814	UPP1	5'UTR	Island	0.00586643	x
0.579	(0.436;0.769)	0.000163042	0.411	0.000275899	q25	cg14983135	7	48129822	UPP1	5'UTR	Island	0.00884026
0.5	(0.357;0.699)	4.94546e-05	0.97	1.51373e-05	q75	cg20716064	10	11652950	USP6NL	5'UTR	Island	0.00512721
0.53	(0.404;0.694)	4.24665e-06	0.457	3.09913e-06	median	cg02048412	16	4421654	VASN;CORO7	TSS200;Body	Island	0.00188309	x
0.551	(0.416;0.73)	3.36358e-05	0.337	6.48594e-05	q25	cg02102684	16	4421445	VASN;CORO7	TSS1500;Body	N_Shore	0.00436202
0.524	(0.373;0.735)	0.000189863	0.744	7.24775e-05	q75	cg04185382	16	4424441	VASN;CORO7	5'UTR;Body	S_Shelf	0.00947988
0.537	(0.405;0.712)	1.48512e-05	0.692	3.18923e-05	q25	cg09276451	16	4421603	VASN;CORO7	TSS1500;Body	N_Shore	0.00312557
0.539	(0.412;0.706)	6.83348e-06	0.289	5.62727e-06	median	cg12486287	16	4421643	VASN;CORO7	TSS1500;Body	Island	0.0022763
0.556	(0.424;0.728)	2.07982e-05	0.56	1.62273e-05	median	cg27554551	16	4421486	VASN;CORO7	TSS1500;Body	N_Shore	0.00358711
1.866	(1.37;2.543)	7.77028e-05	0.849	3.45474e-05	mean	cg00489485	16	84341364	WFDC1	Body	Open_Sea	0.00624904
1.949	(1.378;2.756)	0.000159234	0.915	5.33484e-05	q25	cg02558288	2	175463829	WIPF1	5'UTR	Open_Sea	0.00875009
2.069	(1.44;2.974)	8.45952e-05	0.498	2.17081e-05	q25	cg19972822	7	138778744	ZC3HAV1	Body	Open_Sea	0.00652577
1.775	(1.356;2.324)	3.01374e-05	0.048	2.42608e-05	median	cg08963581	16	72863301	ZFHX3	Body	Open_Sea	0.00414093	x
0.567	(0.42;0.764)	0.000195833	0.464	0.00036229	q25	cg16563255	16	72995177	ZFHX3	5'UTR	S_Shore	0.00960465
1.757	(1.343;2.299)	4.00159e-05	0.019	3.29264e-05	median	cg26909217	16	72974588	ZFHX3	Body	Open_Sea	0.00471201
									130 genes
									224 CpGs
									50 com >2CpGs

## Sheet: hyper_metastasis
Hypermethylated in metastasis
HR	CI	P.value	PH_test_Pvalue	LR_test_pvalue	Best_split	Name	CHR	MAPINFO	UCSC_RefGene_Name	UCSC_RefGene_Group	Relation_to_UCSC_CpG_Island	adj.P.value	Gene expression metastasis signature	Gene expression with prognostic value
0.523	(0.39;0.7)	1.39717e-05	0.392	3.41856e-05	q25	cg04772575	12	123431865	ABCB9	Body	Open_Sea	0.00303423
1.792	(1.345;2.387)	6.65591e-05	0.218	3.88949e-05	mean	cg00562312	5	178752999	ADAMTS2	Body	Open_Sea	0.00582555	x
1.869	(1.352;2.582)	0.000152456	0.412	6.36772e-05	q25	cg11553045	5	178687826	ADAMTS2	Body	S_Shelf	0.00856285
1.66	(1.271;2.168)	0.000196105	0.396	0.000182068	median	cg19863955	5	178581108	ADAMTS2	Body	Open_Sea	0.00960877
0.577	(0.432;0.772)	0.000208724	0.535	0.000364339	q25	cg13384396	3	123167677	ADCY5	TSS1500	Island	0.00991867
1.805	(1.38;2.36)	1.58998e-05	0.155	1.35127e-05	median	cg03751324	16	4029315	ADCY9	Body	Island	0.00319811	x
0.522	(0.392;0.695)	8.85749e-06	0.23	2.14998e-05	q25	cg03945800	16	4165515	ADCY9	5'UTR	Island	0.0025097
2.003	(1.511;2.656)	1.39811e-06	0.943	6.41944e-07	mean	cg13574337	16	4016720	ADCY9	Body	Island	0.00121981
0.534	(0.402;0.709)	1.48439e-05	0.336	3.22534e-05	q25	cg12215340	20	4229610	ADRA1D	1stExon;5'UTR	Island	0.00312557
0.56	(0.428;0.733)	2.40419e-05	0.557	1.98622e-05	median	cg21580376	5	148206412	ADRB2	1stExon	Island	0.00379491
1.708	(1.306;2.233)	9.08761e-05	0.917	7.93722e-05	median	cg03396005	18	10474524	APCDD1	Body	S_Shelf	0.00673772
0.539	(0.411;0.706)	7.46153e-06	0.38	5.63736e-06	median	cg03499808	11	73020459	ARHGEF17	1stExon	Island	0.00234151	x
0.504	(0.378;0.672)	2.93086e-06	0.878	7.86616e-06	q25	cg11342106	11	73020351	ARHGEF17	1stExon	Island	0.00158684
0.466	(0.354;0.613)	5.02745e-08	0.433	2.9714e-08	median	cg23683674	11	73020562	ARHGEF17	1stExon	Island	0.000360938
2.012	(1.535;2.639)	4.28232e-07	0.227	2.79868e-07	median	cg10435235	13	111956623	ARHGEF7	3'UTR	Open_Sea	0.000808339
1.765	(1.344;2.318)	4.29657e-05	0.962	3.21641e-05	median	cg14335435	15	98513151	ARRDC4	Body	Open_Sea	0.00480934	x
0.584	(0.44;0.776)	0.000203547	0.23	0.000336482	q25	cg24643749	15	98503874	ARRDC4	TSS200	Island	0.00979221
1.68	(1.282;2.203)	0.000173663	0.613	0.000143847	median	cg07333715	11	2292691	ASCL2	TSS1500	Island	0.00910093
0.562	(0.424;0.744)	5.69026e-05	0.116	0.000105454	q25	cg05446629	11	134281742	B3GAT1	1stExon;5'UTR	Island	0.0054392
0.482	(0.363;0.64)	4.41841e-07	0.831	1.50286e-06	q25	cg06574960	2	232265084	B3GNT7	3'UTR	S_Shore	0.0008207
0.57	(0.436;0.746)	4.08895e-05	0.026	3.48538e-05	median	cg00281467	22	23522460	BCR	TSS200	N_Shore	0.00474315	x
0.523	(0.372;0.735)	0.000186674	0.665	6.89368e-05	q75	cg04028010	22	23522474	BCR	TSS200	N_Shore	0.00939066
0.581	(0.439;0.769)	0.000143148	0.561	0.000228804	q25	cg26057780	11	27721277	BDNF	Body;5'UTR;TSS200	N_Shore	0.00830508
0.573	(0.432;0.76)	0.000112864	0.969	0.000195363	q25	cg20340302	20	55841149	BMP7	1stExon	Island	0.00740023	x
0.557	(0.419;0.741)	5.78297e-05	0.345	0.000110968	q25	cg26516759	20	55840973	BMP7	1stExon	Island	0.00546341
0.547	(0.414;0.724)	2.34797e-05	0.352	4.62934e-05	q25	cg02003159	12	107711614	BTBD11	TSS1500	Island	0.00375813	x
0.558	(0.425;0.731)	2.40079e-05	0.656	1.81514e-05	median	cg24124443	12	107711648	BTBD11	TSS1500	Island	0.00379491
0.546	(0.412;0.724)	2.62794e-05	0.136	5.3742e-05	q25	cg18445088	22	40081812	CACNA1I	Body	Island	0.00391614
0.537	(0.403;0.717)	2.45511e-05	0.794	5.31865e-05	q25	cg01281285	18	57364872	CCBE1	TSS1500	Island	0.00381878	x
0.583	(0.44;0.771)	0.000158042	0.378	0.000254107	q25	cg27037551	18	57364136	CCBE1	Body	Island	0.00871306
1.775	(1.354;2.327)	3.26392e-05	0.525	2.49574e-05	median	cg18816595	3	42750454	CCDC13	3'UTR	Open_Sea	0.00429689
0.524	(0.393;0.698)	9.64943e-06	0.02	2.26306e-05	q25	cg12156672	2	219825837	CDK5R2	3'UTR;1stExon	Island	0.00260545	x
0.467	(0.351;0.619)	1.3619e-07	0.02	5.35677e-07	q25	cg14002622	2	219824053	CDK5R2	TSS1500	N_Shore	0.000510779
0.58	(0.443;0.758)	6.76014e-05	0.643	5.94058e-05	median	cg16831573	2	219825256	CDK5R2	1stExon	Island	0.00586353
0.564	(0.425;0.749)	7.51623e-05	0.046	0.000137012	q25	cg02550231	13	28542287	CDX2	Body	Island	0.0061659
1.746	(1.312;2.321)	0.000128507	0.105	8.054e-05	mean	cg00298405	22	46835192	CELSR1	Body	Island	0.00786209	x
2.105	(1.488;2.979)	2.63816e-05	0.937	5.99581e-06	q25	cg04332442	22	46770063	CELSR1	Body	N_Shore	0.00392323
2.076	(1.463;2.946)	4.29501e-05	0.151	1.03866e-05	q25	cg07223632	22	46930499	CELSR1	1stExon	Island	0.00480934
1.772	(1.32;2.379)	0.000139498	0.013	7.83371e-05	mean	cg11747897	22	46860105	CELSR1	Body	Island	0.00818737
1.679	(1.282;2.199)	0.000164929	0.375	0.000137031	median	cg17984666	22	46759538	CELSR1	Body	N_Shore	0.00887781
1.78	(1.356;2.336)	3.2886e-05	0.453	2.53244e-05	mean	cg18334915	22	46758194	CELSR1	3'UTR	N_Shore	0.00431394
0.555	(0.424;0.726)	1.76512e-05	0.904	1.56687e-05	median	cg21070172	22	46932833	CELSR1	1stExon	Island	0.00334369
0.532	(0.384;0.737)	0.000145686	0.435	6.20673e-05	q75	cg27166033	22	46933090	CELSR1	TSS200	Island	0.00838211
1.667	(1.276;2.177)	0.000175965	0.337	0.00016125	median	cg27485730	22	46857675	CELSR1	Body	N_Shore	0.00914317
0.524	(0.39;0.704)	1.82931e-05	0.934	4.30284e-05	q25	cg06399302	19	34113214	CHST8	5'UTR	Island	0.00338893	x
0.572	(0.438;0.748)	4.5246e-05	0.053	3.84756e-05	median	cg16190732	19	34113010	CHST8	1stExon;5'UTR	Island	0.00493993
1.699	(1.298;2.222)	0.00011138	0.194	9.55196e-05	median	cg07970040	1	9789165	CLSTN1;PIK3CD	3'UTR	N_Shore	0.00735873
1.905	(1.366;2.655)	0.000144541	0.682	5.55271e-05	q25	cg01026009	7	155294404	CNPY1	3'UTR	Open_Sea	0.00835865	x
1.759	(1.327;2.331)	8.56086e-05	0.773	0.000150719	q75	cg05944137	7	155301734	CNPY1	5'UTR	N_Shore	0.00655985
1.753	(1.342;2.291)	3.81074e-05	0.836	3.38243e-05	mean	cg15983026	7	155325552	CNPY1	5'UTR	N_Shore	0.00458994
0.533	(0.404;0.703)	8.45417e-06	0.334	1.75724e-05	q25	cg05894910	2	68547341	CNRIP1	TSS200	S_Shore	0.00245147
0.597	(0.457;0.781)	0.000164944	0.714	0.000145893	median	cg04105282	10	99790170	CRTAC1	Body	Island	0.00887781	x
0.565	(0.422;0.755)	0.00011854	0.988	6.76986e-05	mean	cg12098963	10	99789825	CRTAC1	Body	Island	0.00756505
0.577	(0.441;0.755)	6.14564e-05	0.446	5.53416e-05	median	cg20580833	10	99628950	CRTAC1	Body	Open_Sea	0.00561586
1.915	(1.363;2.691)	0.000181513	0.913	6.65623e-05	q25	cg17054386	2	219855054	CRYBA2	Body	N_Shelf	0.00925893
0.595	(0.455;0.777)	0.000145393	0.938	0.000125098	median	cg12258042	8	4852036	CSMD1	5'UTR;1stExon	Island	0.00837167
0.533	(0.395;0.719)	3.7827e-05	0.224	8.94139e-05	q25	cg01425405	17	48072705	DLX3	TSS200	N_Shore	0.00457238
0.569	(0.429;0.755)	9.19733e-05	0.391	0.00016299	q25	cg06537230	7	96653183	DLX5	Body	N_Shore	0.00677337	x
2.059	(1.44;2.944)	7.54879e-05	0.956	1.92615e-05	q25	cg13286614	7	96655501	DLX5	TSS1500	S_Shore	0.0061804
0.535	(0.402;0.711)	1.75234e-05	0.327	3.95853e-05	q25	cg03464847	17	11501580	DNAH9	TSS200	N_Shore	0.00333131	x
0.512	(0.384;0.682)	5.06863e-06	0.634	1.35741e-05	q25	cg11499681	17	11501663	DNAH9	TSS200	Island	0.00204367
0.599	(0.459;0.783)	0.00017361	0.809	0.000155386	median	cg11797949	17	11501632	DNAH9	TSS200	Island	0.00910052
0.547	(0.41;0.73)	4.24473e-05	0.389	8.84107e-05	q25	cg15094819	17	11501999	DNAH9	1stExon	Island	0.00478571
0.584	(0.447;0.763)	8.13108e-05	0.154	7.10176e-05	median	cg18324798	17	11502114	DNAH9	1stExon	Island	0.00641801
0.566	(0.433;0.739)	2.91684e-05	0.278	2.78699e-05	median	cg20643012	17	11501639	DNAH9	TSS200	Island	0.00409375
0.553	(0.406;0.754)	0.000174463	0.877	0.000347546	q25	cg23357250	17	11501518	DNAH9	TSS1500	N_Shore	0.00911961
0.566	(0.422;0.76)	0.000151311	0.254	0.000285614	q25	cg24647724	17	11502254	DNAH9	Body	Island	0.00853108
0.599	(0.459;0.782)	0.000161813	0.864	0.000153404	median	cg26960562	17	11501660	DNAH9	TSS200	Island	0.00880696
0.507	(0.382;0.672)	2.37606e-06	0.831	6.30331e-06	q25	cg11939071	12	113494429	DTX1	TSS1500	Island	0.00147583
0.433	(0.307;0.611)	1.97405e-06	0.179	2.57927e-07	q75	cg05415131	11	58940866	DTX4	Body	Island	0.00134298	x
0.53	(0.406;0.694)	3.56456e-06	0.549	3.01375e-06	median	cg07745373	11	58941415	DTX4	Body	S_Shore	0.00172261
0.305	(0.209;0.444)	6.78708e-10	0.025	2.53675e-12	q75	cg14329059	11	58940964	DTX4	Body	Island	0.000158526
0.376	(0.266;0.533)	3.91271e-08	0.019	1.6413e-09	q75	cg17696194	11	58941051	DTX4	Body	Island	0.000352942
2.021	(1.429;2.86)	7.07282e-05	0.355	2.0073e-05	q25	cg03290131	10	112263831	DUSP5	Body	Open_Sea	0.00597797	x
0.57	(0.43;0.754)	8.71391e-05	0.102	5.81162e-05	mean	cg12323347	10	112256517	DUSP5	TSS1500	N_Shore	0.00661686
0.559	(0.418;0.749)	9.61465e-05	0.415	0.00018588	q25	cg06458904	7	36312573	EEPD1	Body	Open_Sea	0.00690255
1.708	(1.292;2.257)	0.000170262	0.881	0.000274827	q75	cg06826155	13	107180025	EFNB2	Body	Open_Sea	0.00901703
1.727	(1.306;2.284)	0.000129016	0.357	0.000212306	q75	cg10895452	2	119602645	EN1	Body	Island	0.00787923	x
0.565	(0.423;0.754)	0.000103372	0.005	0.000194594	q25	cg14297772	2	119605210	EN1	1stExon;5'UTR	Island	0.0071342
0.595	(0.455;0.779)	0.000157738	0.165	0.0001373	median	cg20804050	2	119605441	EN1	1stExon;5'UTR	Island	0.00871097
0.556	(0.425;0.726)	1.74501e-05	0.454	1.48055e-05	median	cg05462543	7	155251716	EN2	1stExon	Island	0.00332413	x
0.514	(0.385;0.687)	6.80248e-06	0.648	1.65399e-05	q25	cg06385227	7	155252201	EN2	Body	S_Shore	0.00227298
0.57	(0.424;0.766)	0.000196958	0.958	0.000112302	mean	cg20942223	7	155251040	EN2	1stExon;5'UTR	Island	0.00963154
0.494	(0.373;0.654)	8.09984e-07	0.412	2.348e-06	q25	cg22733133	7	155251925	EN2	Body	Island	0.000964111
0.59	(0.452;0.771)	0.000109514	0.009	9.87662e-05	median	cg16924702	18	5544231	EPB41L3	TSS1500	Island	0.00730362
2.219	(1.558;3.161)	1.00881e-05	0.189	1.63398e-06	q25	cg20417024	5	76028950	F2R	Body	Open_Sea	0.00263727
2.096	(1.58;2.782)	2.92319e-07	0.968	1.25187e-07	mean	cg04441857	10	14701815	FAM107B	Body	Open_Sea	0.000700346	down	HR<1
1.912	(1.46;2.504)	2.45224e-06	0.978	2.03932e-06	median	cg14295960	10	14628995	FAM107B	Body	Open_Sea	0.00150214
0.496	(0.369;0.667)	3.36157e-06	0.803	1.25008e-06	mean	cg12903224	12	29470962	FAR2	Body	Open_Sea	0.00167464
0.565	(0.422;0.756)	0.000126907	0.009	0.000242959	q25	cg10591652	5	167956414	FBLL1	TSS200	Island	0.00781794	x
0.52	(0.385;0.701)	1.86484e-05	0.346	7.8236e-06	mean	cg13954457	5	167956819	FBLL1	Body	Island	0.0034099
0.516	(0.371;0.718)	8.72077e-05	0.579	3.14695e-05	q75	cg25482900	5	167956911	FBLL1	Body	Island	0.00661691
0.502	(0.378;0.668)	2.19609e-06	0.873	6.0954e-06	q25	cg05209584	5	127873283	FBN2	1stExon	Island	0.0014225
1.715	(1.311;2.244)	8.23508e-05	0.339	6.99535e-05	median	cg00021256	2	219848373	FEV	Body	N_Shore	0.00645523	x
1.773	(1.352;2.325)	3.39794e-05	0.829	2.64859e-05	mean	cg16303918	2	219848528	FEV	Body	N_Shore	0.00437218
0.599	(0.457;0.785)	0.000204016	0.742	0.000179525	median	cg03847279	4	1004213	FGFRL1	TSS1500	Island	0.00979962
0.589	(0.445;0.778)	0.000199191	0.838	0.000316525	q25	cg17283857	10	102989315	FLJ41350;LBX1	TSS200;TSS1500	Island	0.00967603
0.555	(0.412;0.748)	0.000111853	0.486	0.000223819	q25	cg03663715	5	72744904	FOXD1	TSS1500	N_Shelf	0.00737163
0.463	(0.353;0.609)	3.14602e-08	0.802	1.72201e-08	median	cg02386403	6	1390998	FOXF2	1stExon	Island	0.000352942	x
1.698	(1.285;2.243)	0.000193427	0.958	0.000138699	mean	cg04094811	6	1393336	FOXF2	Body	Island	0.00956299
1.973	(1.412;2.756)	6.78154e-05	0.449	2.19944e-05	q25	cg16945312	6	1393028	FOXF2	Body	N_Shore	0.00587119
0.552	(0.404;0.754)	0.000185861	0.595	8.90623e-05	mean	cg24151352	6	1390838	FOXF2	1stExon	Island	0.00936444
0.502	(0.377;0.669)	2.63988e-06	0.713	7.48054e-06	q25	cg04525757	14	29235973	FOXG1	TSS1500	N_Shore	0.00153207	x
0.554	(0.415;0.737)	5.33691e-05	0.43	0.000104103	q25	cg10300684	14	29236323	FOXG1	1stExon;5'UTR	N_Shore	0.0052674
0.552	(0.413;0.739)	6.57278e-05	0.379	0.000129939	q25	cg17525102	14	29236221	FOXG1	TSS200	N_Shore	0.00579963
0.576	(0.44;0.756)	6.69141e-05	0.642	6.1243e-05	median	cg27006650	14	29236034	FOXG1	TSS1500	N_Shore	0.00584461
0.6	(0.459;0.784)	0.00017579	0.421	0.000162808	median	cg10641721	3	138665006	FOXL2;C3orf72	1stExon;TSS1500	Island	0.00913911
0.581	(0.444;0.759)	6.91265e-05	0.386	6.61002e-05	median	cg12094808	15	44196266	FRMD5	Body	Open_Sea	0.00592341
0.563	(0.421;0.754)	0.00011207	0.2	0.00021346	q25	cg09047691	9	101470004	GABBR2	Body	Island	0.0073756
0.561	(0.425;0.74)	4.43948e-05	0.085	2.97272e-05	mean	cg16226669	5	153784705	GALNT10	Body	Island	0.00488734	x
0.567	(0.426;0.753)	9.18224e-05	0.147	0.000168073	q25	cg26013791	5	153785129	GALNT10	Body	Island	0.00677295
0.566	(0.42;0.761)	0.000169924	0.953	9.38446e-05	mean	cg05228717	12	132863109	GALNT9	Body	S_Shore	0.00900681
0.503	(0.355;0.711)	0.000102104	0.354	3.13078e-05	q75	cg14831174	20	61050885	GATA5	5'UTR	Island	0.0071008
0.569	(0.425;0.761)	0.000145814	0.201	0.000269283	q25	cg07783480	13	93472825	GPC5	Body	Open_Sea	0.00838435
0.504	(0.36;0.705)	6.58999e-05	0.655	2.12644e-05	q75	cg08335254	11	123430575	GRAMD1B	Body	Open_Sea	0.00580318	x
0.511	(0.366;0.713)	8.067e-05	0.029	2.68236e-05	q75	cg17637327	11	123431162	GRAMD1B	Body	Open_Sea	0.00639456
0.531	(0.384;0.734)	0.000126832	0.016	5.13535e-05	q75	cg23710751	11	123430872	GRAMD1B	Body	Open_Sea	0.00781717
1.665	(1.272;2.18)	0.000209632	0.479	0.000175488	median	cg10899768	8	102506635	GRHL2	Body	S_Shore	0.00992774
1.77	(1.34;2.338)	5.84539e-05	0.592	0.000103124	q75	cg08230483	10	88123453	GRID1	Body	Island	0.00549612	x
0.543	(0.394;0.748)	0.000186512	0.272	8.1919e-05	mean	cg09168604	10	88127188	GRID1	TSS1500	Island	0.00938712
0.456	(0.342;0.608)	8.79118e-08	0.649	4.05992e-07	q25	cg04670666	10	124896129	HMX3	Body	Island	0.000453544
0.577	(0.434;0.768)	0.000164264	0.291	0.000285208	q25	cg25952581	7	27170961	HOXA4	TSS1500	S_Shore	0.00886165
0.55	(0.402;0.753)	0.000185643	0.622	8.67911e-05	mean	cg09106624	12	54332501	HOXC13	TSS200	N_Shore	0.00935723
0.6	(0.458;0.785)	0.000191904	0.551	0.000166353	median	cg08806153	2	176971961	HOXD11	TSS200	Island	0.0095314
0.561	(0.42;0.75)	9.54504e-05	0.801	0.000181992	q25	cg20610619	17	14212480	HS3ST3B1	Body	Island	0.00688165
0.479	(0.337;0.683)	4.59974e-05	0.979	1.08418e-05	q75	cg00468146	6	19838211	ID4	1stExon	Island	0.00496576	x
0.573	(0.438;0.749)	4.62612e-05	0.441	3.93969e-05	median	cg14271531	6	19837622	ID4	1stExon;5'UTR	Island	0.00497583
0.577	(0.435;0.765)	0.000132461	0.435	0.000224611	q25	cg09619271	7	45961289	IGFBP3	TSS1500	Island	0.00798678
0.577	(0.442;0.754)	5.60534e-05	0.647	5.14503e-05	median	cg23397015	2	121102432	INHBB	TSS1500	Island	0.00540225
0.523	(0.392;0.697)	1.02673e-05	0.983	2.33156e-05	q25	cg16415340	11	2160964	INS-IGF2;IGF2AS;IGF2	Body;TSS1500;5'UTR	Island	0.00264648	x
0.497	(0.369;0.668)	3.68102e-06	0.812	1.08038e-05	q25	cg17037101	11	2161314	INS-IGF2;IGF2AS;IGF2	Body;TSS1500;5'UTR	Island	0.00174813
0.528	(0.397;0.704)	1.27278e-05	0.657	2.86464e-05	q25	cg24917382	11	2160953	INS-IGF2;IGF2AS;IGF2	Body;TSS1500;5'UTR	Island	0.00291613
0.517	(0.388;0.688)	6.25223e-06	0.713	1.53493e-05	q25	cg24937747	5	1882902	IRX4	TSS200	Island	0.00218593
0.539	(0.412;0.704)	6.04714e-06	0.842	5.24892e-06	median	cg08188886	14	105633697	JAG2	Body	Open_Sea	0.00215865
0.542	(0.407;0.721)	2.55463e-05	0.091	5.51994e-05	q25	cg08677535	9	505721	KANK1	5'UTR	Island	0.00386707	x
0.515	(0.364;0.729)	0.000177691	0.476	6.10961e-05	q75	cg13877502	9	707387	KANK1	5'UTR;Body	Island	0.0091967
0.482	(0.361;0.645)	8.93183e-07	0.687	2.92832e-06	q25	cg14015337	9	505571	KANK1	5'UTR	Island	0.00100291
0.574	(0.439;0.75)	4.82178e-05	0.101	4.23526e-05	median	cg26381783	9	505235	KANK1	5'UTR	Island	0.00505508
0.576	(0.431;0.771)	0.000206679	0.312	0.000367183	q25	cg16701939	1	112533260	KCND3	TSS1500	Island	0.0098717
0.579	(0.434;0.772)	0.000199046	0.166	0.000348359	q25	cg13598409	20	43374239	KCNK15	TSS1500	N_Shore	0.0096734
0.58	(0.444;0.759)	6.9789e-05	0.654	7.45639e-05	median	cg04996277	5	113699342	KCNN2	Body	S_Shore	0.00595162	x
1.751	(1.34;2.289)	4.14715e-05	0.934	3.57464e-05	median	cg11204913	5	113717301	KCNN2	Body	Open_Sea	0.00475382
0.547	(0.398;0.751)	0.000187917	0.805	0.000393344	q25	cg24304919	5	113699194	KCNN2	Body	Island	0.00942371
0.569	(0.427;0.758)	0.000115408	0.235	7.19921e-05	mean	cg24830738	5	113698445	KCNN2	1stExon;5'UTR	Island	0.0074597
0.477	(0.339;0.673)	2.50207e-05	0.579	5.90578e-06	q75	cg27403635	5	113698291	KCNN2	1stExon;5'UTR	Island	0.00383729
0.557	(0.413;0.752)	0.000135461	0.098	0.000266296	q25	cg23986335	2	18059456	KCNS3	TSS1500	N_Shore	0.00807728
0.561	(0.422;0.745)	6.30956e-05	0.82	3.95035e-05	mean	cg22373221	11	126870551	KIRREL3	1stExon;5'UTR	Island	0.00568513	x
1.68	(1.284;2.199)	0.00015374	0.276	0.000130834	median	cg25927375	11	126294752	KIRREL3	Body	Open_Sea	0.00859421
0.491	(0.367;0.657)	1.6794e-06	0.819	4.76597e-06	q25	cg19856252	3	134370147	KY	TSS1500	Island	0.00126803
0.54	(0.406;0.718)	2.31761e-05	0.105	5.06896e-05	q25	cg11727383	10	102988389	LBX1;FLJ41350	1stExon;TSS1500	Island	0.00372882	x
0.565	(0.431;0.74)	3.39923e-05	0.242	2.70143e-05	median	cg23574897	10	102988836	LBX1;FLJ41350	TSS200;TSS1500	Island	0.00437218
0.531	(0.395;0.714)	2.80073e-05	0.265	6.70228e-05	q25	cg00673365	12	113906437	LHX5	Body	Island	0.00401831	x
0.538	(0.401;0.722)	3.62082e-05	0.065	1.81827e-05	mean	cg11586330	12	113900751	LHX5	3'UTR	Island	0.00448551
0.581	(0.445;0.76)	7.01479e-05	0.257	6.63876e-05	median	cg00378510	19	2291020	LINGO3	Body	Island	0.00595718	x
0.539	(0.407;0.714)	1.66366e-05	0.034	3.41293e-05	q25	cg01294327	19	2291373	LINGO3	Body	Island	0.00324355
0.578	(0.436;0.765)	0.000129516	0.099	0.000214869	q25	cg21869609	19	2291613	LINGO3	Body	Island	0.0078863
0.562	(0.419;0.752)	0.000108537	0.147	0.000200674	q25	cg13601997	9	129376185	LMX1B	TSS1500	Island	0.00728634	up	x
0.515	(0.379;0.701)	2.37829e-05	0.908	8.90784e-06	mean	cg13653144	9	129375812	LMX1B	TSS1500	Island	0.00377446
0.566	(0.432;0.743)	4.1294e-05	0.662	3.65436e-05	median	cg14355899	9	129375993	LMX1B	TSS1500	Island	0.00475382
0.58	(0.444;0.757)	6.46114e-05	0.214	6.60897e-05	median	cg10399165	2	171571007	LOC440925;SP5	Body;TSS1500	Island	0.00576522
0.544	(0.406;0.73)	4.85725e-05	0.73	0.000103739	q25	cg12153422	14	75075712	LTBP2	Body	N_Shore	0.00508228
0.6	(0.459;0.784)	0.000184031	0.379	0.000163044	median	cg04905434	8	144512773	MAFA	TSS200	Island	0.00931745
2.057	(1.457;2.905)	4.18143e-05	0.014	1.11641e-05	q25	cg02449694	17	74878309	MGAT5B	Body	Island	0.0047574	x
1.815	(1.33;2.477)	0.000169935	0.037	0.000355643	q75	cg18922994	17	74908800	MGAT5B	Body	Open_Sea	0.00900681
0.473	(0.34;0.656)	7.61639e-06	0.264	1.82233e-06	q75	cg21868063	17	74869001	MGAT5B	Body;1stExon	S_Shelf	0.00236627
0.515	(0.394;0.675)	1.45173e-06	0.739	1.17958e-06	median	cg24221742	17	74868220	MGAT5B	TSS1500;Body	S_Shore	0.0012235
1.784	(1.354;2.35)	3.87518e-05	0.929	2.86546e-05	mean	cg26748898	17	74912327	MGAT5B	Body	Open_Sea	0.00463767
0.567	(0.427;0.753)	8.9771e-05	0.398	0.000161238	q25	cg08667128	17	29886885	MIR193A	TSS200	Island	0.00670232	x
0.549	(0.413;0.729)	3.60809e-05	0.51	7.11196e-05	q25	cg22894896	17	29886890	MIR193A	TSS200	Island	0.004479
0.538	(0.4;0.724)	4.16319e-05	0.334	9.04584e-05	q25	cg08231189	10	28032772	MKX	5'UTR	Island	0.00475382	down	x
0.524	(0.39;0.703)	1.68979e-05	0.405	4.09522e-05	q25	cg09713234	10	28035157	MKX	TSS1500	Island	0.00327323
0.554	(0.415;0.739)	5.98696e-05	0.273	0.000116025	q25	cg14614211	10	28034247	MKX	5'UTR	Island	0.00555517
1.733	(1.309;2.295)	0.000123301	0.251	8.19622e-05	mean	cg09573795	4	4863874	MSX1	Body	N_Shore	0.00769083	x
1.705	(1.288;2.258)	0.000194457	0.962	0.000135609	mean	cg21689228	4	4860547	MSX1	TSS1500	N_Shore	0.00957479
0.567	(0.423;0.759)	0.000137422	0.308	0.000254249	q25	cg12387713	5	174151567	MSX2	TSS200	Island	0.00813075
0.478	(0.354;0.645)	1.38351e-06	0.801	4.88655e-06	q25	cg00427296	17	8534932	MYH10	TSS1500	Island	0.00121981	down	x
0.586	(0.446;0.769)	0.000118578	0.961	0.00010122	median	cg05211642	17	8380486	MYH10	Body	Island	0.00756505
0.496	(0.379;0.65)	3.39732e-07	0.048	2.84835e-07	median	cg22897522	17	8535468	MYH10	TSS1500	S_Shore	0.000729738
1.705	(1.296;2.242)	0.000135906	0.83	0.000103533	mean	cg00164282	17	30830732	MYO1D	Body	Open_Sea	0.0080896	x
0.556	(0.426;0.727)	1.81274e-05	0.127	1.60859e-05	median	cg21839984	17	30846986	MYO1D	Body	S_Shore	0.00338586
0.56	(0.417;0.752)	0.000112774	0.553	0.000221082	q25	cg24000873	8	24813653	NEFL	1stExon	Island	0.00739721
0.587	(0.449;0.767)	9.45904e-05	0.358	8.5385e-05	median	cg10539507	4	85420782	NKX6-1	TSS1500	Island	0.00685005
1.773	(1.311;2.398)	0.000203104	0.916	0.000108492	mean	cg00562376	2	101609937	NPAS2	Body	Open_Sea	0.00978349	x
1.722	(1.315;2.255)	7.86814e-05	0.616	6.50046e-05	median	cg01247693	2	101468450	NPAS2	5'UTR	Open_Sea	0.00629387
0.563	(0.42;0.755)	0.000122937	0.24	6.93749e-05	mean	cg03950614	6	108486517	NR2E1	TSS1500	Island	0.00768076	x
0.524	(0.4;0.688)	3.21927e-06	0.209	2.30861e-06	mean	cg03958979	6	108486387	NR2E1	TSS1500	Island	0.00165048
0.476	(0.363;0.624)	8.07518e-08	0.237	5.66462e-08	median	cg08640634	6	108486450	NR2E1	TSS1500	Island	0.000441732
1.689	(1.283;2.223)	0.00018416	0.458	0.000138808	mean	cg20431250	6	108492653	NR2E1	Body	S_Shore	0.00932016
1.936	(1.368;2.738)	0.000190191	0.578	6.65723e-05	q25	cg26808436	6	108492696	NR2E1	Body	S_Shore	0.00948405
1.751	(1.326;2.313)	7.7709e-05	0.711	5.32328e-05	mean	cg02481697	17	8928012	NTN1	Body	S_Shore	0.00624904
0.543	(0.415;0.711)	8.93652e-06	0.911	7.17009e-06	median	cg10609868	8	81963379	PAG1	5'UTR	Open_Sea	0.00251887	x
0.55	(0.404;0.747)	0.000129747	0.692	0.000258268	q25	cg19411922	8	82012575	PAG1	5'UTR	Open_Sea	0.0078863
1.761	(1.343;2.308)	4.18551e-05	0.999	3.22778e-05	median	cg01655958	14	73709663	PAPLN	Body	N_Shelf	0.00475829
1.722	(1.315;2.254)	7.69752e-05	0.994	6.35161e-05	median	cg07698102	2	205746734	PARD3B	Body	Open_Sea	0.00623489
0.53	(0.402;0.7)	7.25527e-06	0.561	1.52771e-05	q25	cg09073539	10	102510457	PAX2	Body	S_Shore	0.00231648	x
0.541	(0.406;0.722)	3.07188e-05	0.809	6.6781e-05	q25	cg09222673	10	102504649	PAX2	TSS1500	Island	0.00419324
0.51	(0.377;0.69)	1.30234e-05	0.396	3.60595e-05	q25	cg26677448	10	102505345	PAX2	TSS200	Island	0.00294697
0.601	(0.46;0.785)	0.000189135	0.652	0.000169516	median	cg24662698	1	18970515	PAX7	Body	Island	0.0094643
0.593	(0.454;0.776)	0.000137088	0.576	0.000117801	median	cg10196720	4	134069593	PCDH10	TSS1500	Island	0.00812412
0.553	(0.408;0.751)	0.000143767	0.958	0.000285615	q25	cg16014000	5	140305713	PCDHA7;PCDHAC1;PCDHA12;PCDHA6;PCDHA10;PCDHA4;PCDHA11;PCDHA8;PCDHA1;PCDHA2;PCDHA9;PCDHA13;PCDHA5;PCDHA3	Body;TSS1500	Island	0.0083255
0.495	(0.374;0.655)	8.57887e-07	0.886	2.37538e-06	q25	cg04454086	5	140345966	PCDHAC2;PCDHA7;PCDHA12;PCDHA6;PCDHA10;PCDHA4;PCDHA11;PCDHA8;PCDHA1;PCDHA2;PCDHA9;PCDHA13;PCDHA5;PCDHAC1;PCDHA3	1stExon;Body;TSS1500;5'UTR	N_Shore	0.000979358	x
0.56	(0.421;0.746)	7.11039e-05	0.721	0.000135403	q25	cg21537235	5	140346394	PCDHAC2;PCDHA7;PCDHA12;PCDHA6;PCDHA10;PCDHA4;PCDHA11;PCDHA8;PCDHA1;PCDHA2;PCDHA9;PCDHA13;PCDHA5;PCDHAC1;PCDHA3	1stExon;Body	Island	0.00599188
2.14	(1.464;3.13)	8.72029e-05	0.673	1.84539e-05	q25	cg05149776	5	140870164	PCDHGA4;PCDHGC3;PCDHGA12;PCDHGA11;PCDHGA9;PCDHGA1;PCDHGB1;PCDHGC5;PCDHGB6;PCDHGB3;PCDHGB7;PCDHGA6;PCDHGA8;PCDHGA10;PCDHGA5;PCDHGB4;PCDHGC4;PCDHGA3;PCDHGA2;PCDHGA7;PCDHGB2;PCDHGB5	Body;1stExon	N_Shore	0.00661691
2.336	(1.626;3.354)	4.34183e-06	0.527	4.96213e-07	q25	cg09704544	15	85616433	PDE8A	Body	Open_Sea	0.00189892
1.745	(1.302;2.339)	0.000193213	0.132	0.000348943	q75	cg05329976	20	58295160	PHACTR3	TSS1500;Body	Open_Sea	0.00956085	x
1.914	(1.416;2.587)	2.39013e-05	0.374	5.91342e-05	q75	cg11969493	20	58184279	PHACTR3	Body	S_Shelf	0.00378385
1.963	(1.392;2.768)	0.000118665	0.344	3.90257e-05	q25	cg01943221	1	9776133	PIK3CD	Body	S_Shore	0.00756841	x
1.789	(1.363;2.348)	2.72414e-05	0.635	2.10711e-05	median	cg03971555	1	9788769	PIK3CD	3'UTR	N_Shore	0.00398237
2.076	(1.458;2.956)	5.13355e-05	0.926	1.23899e-05	q25	cg11947782	1	9775985	PIK3CD	Body	Island	0.00519194
0.525	(0.377;0.732)	0.000140129	0.633	5.32206e-05	q75	cg23251761	1	9750061	PIK3CD	5'UTR	Island	0.00821152
0.572	(0.43;0.763)	0.000138707	0.137	0.000248651	q25	cg04495354	16	57294356	PLLP	Body	Open_Sea	0.00816147
1.8	(1.356;2.389)	4.68546e-05	0.667	2.80939e-05	mean	cg27225130	1	208218009	PLXNA2	Body	Open_Sea	0.00499216
0.593	(0.452;0.776)	0.00014504	0.596	0.000138195	median	cg12069042	3	48466700	PLXNB1	5'UTR	N_Shelf	0.00836496
0.537	(0.404;0.712)	1.58574e-05	0.052	3.41785e-05	q25	cg20318272	7	131187711	PODXL	3'UTR	Open_Sea	0.00319155
0.554	(0.418;0.734)	4.0965e-05	0.734	7.96415e-05	q25	cg21270860	1	38513318	POU3F1	TSS1500	Island	0.00474567
0.571	(0.436;0.747)	4.47056e-05	0.851	3.74028e-05	median	cg05506365	2	105472193	POU3F3	1stExon	Island	0.00490958	x
0.572	(0.43;0.759)	0.000109325	0.654	6.98071e-05	mean	cg20291049	2	105472217	POU3F3	1stExon	Island	0.00729648
0.572	(0.429;0.764)	0.000151109	0.695	0.000270605	q25	cg25549459	2	105471252	POU3F3	TSS1500	Island	0.00852706
0.484	(0.344;0.681)	3.15878e-05	0.058	8.10383e-06	q75	cg12379145	1	14030611	PRDM2	TSS1500;5'UTR	S_Shelf	0.00423698	x
0.537	(0.4;0.72)	3.40534e-05	0.038	7.30317e-05	q25	cg12909925	1	14105607	PRDM2	Body	Open_Sea	0.00437218
0.518	(0.372;0.721)	9.95892e-05	0.139	3.70216e-05	q75	cg19300923	1	14026137	PRDM2	TSS1500	N_Shore	0.00701333
0.561	(0.419;0.752)	0.000108737	0.339	0.000210516	q25	cg27307327	1	14090390	PRDM2	Body;5'UTR	Open_Sea	0.00728714
1.709	(1.301;2.246)	0.000119655	0.925	9.19215e-05	mean	cg05668996	5	122431419	PRDM6	Body	Island	0.00759525	x
0.485	(0.361;0.651)	1.43158e-06	0.191	4.99594e-06	q25	cg10480584	5	122424091	PRDM6	TSS1500	N_Shore	0.0012235
0.559	(0.417;0.75)	0.000104916	0.63	0.00020282	q25	cg10535922	5	122426269	PRDM6	Body	Island	0.00718171
1.696	(1.285;2.237)	0.000187835	0.958	0.00029346	q75	cg17786697	5	122430509	PRDM6	Body	N_Shore	0.00942325
0.494	(0.37;0.658)	1.51465e-06	0.406	4.2311e-06	q25	cg19265970	5	122426216	PRDM6	Body	Island	0.00124145
0.49	(0.35;0.685)	3.11248e-05	0.131	8.72372e-06	q75	cg08106279	1	2060014	PRKCZ	5'UTR;Body	N_Shelf	0.00421188
0.54	(0.402;0.725)	4.10061e-05	0.165	8.75062e-05	q25	cg10820926	14	30397408	PRKD1	TSS1500	Island	0.00474567	x
0.532	(0.398;0.71)	1.92652e-05	0.528	4.38725e-05	q25	cg18350895	14	30397419	PRKD1	TSS1500	Island	0.00347897
0.567	(0.424;0.758)	0.000125234	0.144	0.000227092	q25	cg24100636	12	3600087	PRMT8	TSS1500	Island	0.00775965	x
0.533	(0.401;0.709)	1.51537e-05	0.096	3.42183e-05	q25	cg27316886	12	3600106	PRMT8	TSS1500	Island	0.0031377
0.521	(0.392;0.691)	6.18255e-06	0.819	1.48796e-05	q25	cg22746058	10	23481176	PTF1A	TSS1500	Island	0.00217378
0.514	(0.392;0.675)	1.59127e-06	0.221	1.25235e-06	median	cg05661060	1	44074454	PTPRF	Body	S_Shelf	0.00124558	down	HR<1
1.841	(1.375;2.463)	4.06163e-05	0.204	8.49567e-05	q75	cg06796515	1	44071036	PTPRF	Body	Island	0.004734
0.57	(0.424;0.767)	0.000203592	0.445	0.000355962	q25	cg00325381	18	8370160	PTPRM	Body	S_Shelf	0.00979308
0.542	(0.414;0.709)	7.62782e-06	0.613	6.2602e-06	median	cg05437294	7	157776346	PTPRN2	Body	Open_Sea	0.00236695	x
0.599	(0.457;0.784)	0.000197271	0.687	0.000165085	median	cg09419176	7	157670705	PTPRN2	Body	S_Shore	0.00963539
0.579	(0.437;0.767)	0.000141437	0.892	9.51311e-05	mean	cg16492510	7	157561684	PTPRN2	Body	S_Shore	0.00824935
0.56	(0.422;0.743)	5.82407e-05	0.267	0.000107263	q25	cg23112745	7	157868346	PTPRN2	Body	Open_Sea	0.00548159
0.565	(0.432;0.74)	3.29419e-05	0.358	2.74258e-05	median	cg23635130	7	157776679	PTPRN2	Body	Open_Sea	0.00431546
0.57	(0.43;0.757)	0.000101812	0.139	0.000177664	q25	cg24804145	7	158144409	PTPRN2	Body	Open_Sea	0.00709003
0.582	(0.444;0.763)	8.81309e-05	0.531	7.2024e-05	median	cg00739778	17	2908023	RAP1GAP2	Body	Open_Sea	0.00664997	x
0.574	(0.436;0.757)	8.53044e-05	0.862	6.00122e-05	mean	cg09915396	17	2907895	RAP1GAP2	Body	Open_Sea	0.00655208
0.438	(0.305;0.629)	7.89706e-06	0.651	1.07057e-06	q75	cg26604214	17	2907678	RAP1GAP2	Body	Open_Sea	0.0024004
0.567	(0.427;0.753)	8.70794e-05	0.486	0.000157834	q25	cg11200635	10	43573195	RET	Body	Island	0.00661674
1.716	(1.292;2.278)	0.000188419	0.611	0.000314515	q75	cg13420985	3	16524424	RFTN1	Body	Open_Sea	0.0094424
0.581	(0.435;0.774)	0.000211819	0.745	0.000359674	q25	cg16603596	12	8855125	RIMKLB	5'UTR	S_Shelf	0.009985
0.56	(0.418;0.748)	9.13096e-05	0.091	0.000179354	q25	cg01965173	6	84562788	RIPPLY2	TSS200	N_Shore	0.00675245	x
0.569	(0.425;0.763)	0.000161791	0.67	0.000298814	q25	cg03818920	6	84562778	RIPPLY2	TSS1500	N_Shore	0.00880696
0.519	(0.37;0.727)	0.000137209	0.307	4.91699e-05	q75	cg06417962	11	507970	RNH1	TSS1500	Island	0.0081262	x
0.564	(0.42;0.757)	0.000135792	0.594	0.000253647	q25	cg15790184	11	494944	RNH1	Body	Island	0.0080867
0.554	(0.414;0.741)	6.83778e-05	0.638	0.000135209	q25	cg23529138	11	124739010	ROBO3	Body	Island	0.00588986
1.81	(1.358;2.413)	5.16229e-05	0.996	2.88168e-05	mean	cg19320261	1	64409138	ROR1	Body	Open_Sea	0.00520195
0.501	(0.351;0.713)	0.000126547	0.354	3.78384e-05	q75	cg20856330	6	30313546	RPP21	Body	S_Shore	0.00781	x
0.586	(0.442;0.776)	0.00019764	0.732	0.000135946	mean	cg26564730	6	30313495	RPP21	Body	S_Shore	0.00964459
0.546	(0.409;0.729)	4.04744e-05	0.197	8.47208e-05	q25	cg18264330	2	154334294	RPRM	3'UTR;1stExon	N_Shore	0.00473257	x
0.542	(0.404;0.728)	4.76809e-05	0.283	9.69513e-05	q25	cg27420236	2	154334716	RPRM	3'UTR;1stExon	Island	0.00502842
0.518	(0.371;0.724)	0.000116796	0.804	4.27724e-05	q75	cg10628818	1	38100255	RSPO1	1stExon;5'UTR	Island	0.00750813	x
0.558	(0.421;0.74)	5.0935e-05	0.095	9.49491e-05	q25	cg12391690	1	38100811	RSPO1	TSS1500	Island	0.00518011
0.554	(0.417;0.736)	4.55417e-05	0.06	8.91544e-05	q25	cg13448605	1	38100467	RSPO1	1stExon;5'UTR	Island	0.00494946
0.529	(0.379;0.739)	0.00018848	0.914	7.33709e-05	q75	cg23630423	17	1903022	RTN4RL1	Body	S_Shore	0.00944303
0.545	(0.408;0.729)	4.26829e-05	0.005	8.90707e-05	q25	cg22866426	21	36263347	RUNX1	Body	Island	0.00479389
0.577	(0.441;0.754)	5.68952e-05	0.989	5.48227e-05	median	cg11657808	1	237205950	RYR2	Body	Island	0.0054392	x
1.681	(1.281;2.204)	0.000174791	0.558	0.000142001	mean	cg19764418	1	237205098	RYR2	TSS1500	N_Shore	0.00912144
2.079	(1.448;2.985)	7.36978e-05	0.21	1.79916e-05	q25	cg03695433	17	71332907	SDK2	3'UTR	Open_Sea	0.00611005
1.833	(1.402;2.398)	9.6584e-06	0.913	8.09422e-06	median	cg02306995	3	122635049	SEMA5B	Body	S_Shelf	0.00260545	x
2.286	(1.585;3.297)	9.6191e-06	0.917	1.29926e-06	q25	cg15475502	3	122662340	SEMA5B	Body	Open_Sea	0.00260545
1.737	(1.329;2.27)	5.28945e-05	0.773	4.5811e-05	median	cg22315928	3	122672611	SEMA5B	Body	Open_Sea	0.00525401
0.544	(0.408;0.724)	3.12762e-05	0.048	6.6879e-05	q25	cg26752526	16	12994998	SHISA9	TSS1500	Island	0.00421893
1.722	(1.316;2.253)	7.47866e-05	0.464	6.67488e-05	mean	cg04666975	14	60977353	SIX6	Body	Island	0.00614912	x
1.786	(1.364;2.338)	2.47657e-05	0.66	2.05556e-05	median	cg06808498	14	60974525	SIX6	TSS1500	N_Shore	0.00382816
1.715	(1.293;2.275)	0.000182734	0.951	0.000123934	mean	cg13019491	14	60977856	SIX6	Body	Island	0.00928405
0.589	(0.451;0.77)	0.000108723	0.378	9.66382e-05	median	cg20585530	14	60975912	SIX6	TSS200	Island	0.00728714
1.774	(1.322;2.38)	0.000131232	0.948	7.30003e-05	mean	cg13318241	6	3455537	SLC22A23	Body	N_Shore	0.00794298	x
0.501	(0.359;0.698)	4.56813e-05	0.404	1.41546e-05	q75	cg16887070	6	3324467	SLC22A23	Body	Open_Sea	0.00495314
2.206	(1.536;3.169)	1.86082e-05	0.298	3.20266e-06	q25	cg24102242	6	3327319	SLC22A23	Body	Open_Sea	0.00340921
0.573	(0.431;0.763)	0.000136193	0.145	0.000239176	q25	cg13058819	1	234350834	SLC35F3	Body	S_Shore	0.00809437
1.994	(1.427;2.786)	5.2534e-05	0.415	1.61686e-05	q25	cg14147196	3	11078979	SLC6A1	3'UTR	Open_Sea	0.00523867	x
0.52	(0.389;0.694)	9.41448e-06	0.389	2.20949e-05	q25	cg23405575	3	11034281	SLC6A1	TSS200	N_Shore	0.00258345
0.549	(0.413;0.728)	3.22656e-05	0.021	6.35061e-05	q25	cg25557835	8	17354715	SLC7A2	1stExon;5'UTR	Island	0.0042829
0.57	(0.43;0.757)	0.000104053	0.574	0.000184895	q25	cg26890189	19	47951302	SLC8A2	Body	Island	0.00715673	x
0.59	(0.451;0.772)	0.000120969	0.709	0.000102315	median	cg27052113	19	47951305	SLC8A2	Body	Island	0.00762803
0.547	(0.408;0.734)	5.76904e-05	0.704	0.000116149	q25	cg19109538	13	88325263	SLITRK5	5'UTR	N_Shore	0.00546302
0.553	(0.41;0.745)	9.5368e-05	0.466	0.000179171	q25	cg18326021	10	106401479	SORCS3	1stExon	Island	0.00688066
0.549	(0.42;0.719)	1.26013e-05	0.221	1.04741e-05	median	cg03901958	20	308226	SOX12	1stExon;3'UTR	Island	0.00289652
1.922	(1.422;2.598)	2.10263e-05	0.431	8.68451e-06	mean	cg08258667	1	204076863	SOX13	5'UTR	Open_Sea	0.00358886
0.551	(0.409;0.741)	8.35181e-05	0.944	0.000170047	q25	cg14783581	3	137482478	SOX14	TSS1500	N_Shore	0.00648852
1.952	(1.485;2.566)	1.60537e-06	0.85	9.90148e-07	median	cg09088496	13	24825973	SPATA13	Body	Open_Sea	0.00124558
0.565	(0.423;0.753)	9.80516e-05	0.033	0.000180096	q25	cg23123250	17	4440116	SPNS2	Body	S_Shore	0.00696573
0.543	(0.415;0.71)	8.25569e-06	0.087	7.44392e-06	median	cg01376079	11	67070233	SSH3	TSS1500	N_Shore	0.00242004	x
0.596	(0.457;0.779)	0.000146838	0.078	0.000132786	median	cg19192120	11	67070517	SSH3	TSS1500	N_Shore	0.00840634
0.584	(0.447;0.763)	8.09995e-05	0.232	7.84005e-05	median	cg20705781	11	67070238	SSH3	TSS1500	N_Shore	0.00640709
0.58	(0.444;0.757)	6.37595e-05	0.596	5.71373e-05	median	cg22285621	11	67071322	SSH3	Body	Island	0.00571601
0.555	(0.425;0.726)	1.69047e-05	0.174	1.43946e-05	median	cg22632840	11	67071646	SSH3	Body	Island	0.00327323
0.58	(0.444;0.758)	6.75883e-05	0.287	5.89427e-05	median	cg25753024	11	67070913	SSH3	TSS200	Island	0.00586353
0.501	(0.382;0.656)	5.19173e-07	0.102	3.94202e-07	mean	cg16449084	11	67069814	SSH3;ANKRD13D	TSS1500;Body;3'UTR	N_Shore	0.000840001
0.534	(0.4;0.714)	2.27365e-05	0.04	4.43774e-05	q25	cg12253830	12	22487668	ST8SIA1	TSS200	Island	0.00369918	x
0.562	(0.422;0.749)	8.11928e-05	0.615	0.000151658	q25	cg24112692	12	22415858	ST8SIA1	Body	Open_Sea	0.00641584
0.492	(0.372;0.65)	6.64734e-07	0.367	1.99157e-06	q25	cg13504993	10	134122291	STK32C	TSS1500	Island	0.000918769	x
1.736	(1.324;2.276)	6.63415e-05	0.033	5.44258e-05	median	cg19175226	10	134113432	STK32C	Body	Open_Sea	0.00581381
1.753	(1.307;2.353)	0.000182114	0.711	0.00010515	mean	cg24950817	10	134119275	STK32C	Body	N_Shore	0.0092697
0.554	(0.417;0.736)	4.56164e-05	0.625	8.85573e-05	q25	cg27501458	22	44258690	SULT4A1	TSS1500	S_Shore	0.00495181
1.68	(1.283;2.199)	0.000160604	0.84	0.00013675	median	cg10732536	4	141543110	TBC1D9	3'UTR	Open_Sea	0.00878865	x
1.917	(1.434;2.562)	1.09553e-05	0.264	5.0249e-06	mean	cg21434376	4	141563054	TBC1D9	Body	Open_Sea	0.00272062
0.522	(0.391;0.696)	9.94222e-06	0.849	2.31666e-05	q25	cg25984671	20	591083	TCF15	TSS200	Island	0.00263329
0.584	(0.441;0.774)	0.000185025	0.021	0.000300377	q25	cg05621339	2	85483362	TCF7L1	Body	Open_Sea	0.00934319
1.869	(1.382;2.528)	4.89012e-05	0.328	2.18567e-05	mean	cg13375187	15	39886363	THBS1	Body	Open_Sea	0.00510097
1.744	(1.328;2.289)	6.23747e-05	0.232	4.92268e-05	mean	cg15325875	10	102892787	TLX1	Body	N_Shore	0.00565511
1.729	(1.315;2.274)	8.7959e-05	0.064	7.28574e-05	median	cg20615879	10	102892391	TLX1NB;TLX1	TSS1500;Body	N_Shore	0.00664536
0.599	(0.458;0.783)	0.000179402	0.396	0.000157109	median	cg02981443	17	31254875	TMEM98	TSS200	Island	0.0092282
0.512	(0.392;0.671)	1.1222e-06	0.374	1.1225e-06	median	cg10278520	8	59771002	TOX	Body	Open_Sea	0.00110538
1.994	(1.395;2.851)	0.000155202	0.572	4.69015e-05	q25	cg01009664	3	129693613	TRH	5'UTR;1stExon	Island	0.00863366
0.558	(0.419;0.743)	6.47137e-05	0.651	0.00012401	q25	cg25719876	11	44785348	TSPAN18	TSS1500	Open_Sea	0.00577247
0.572	(0.426;0.767)	0.000194619	0.805	0.000348762	q25	cg07339662	7	1271925	UNCX	TSS1500	Island	0.00957479	x
0.529	(0.394;0.711)	2.43767e-05	0.319	5.38086e-05	q25	cg09917979	7	1275630	UNCX	Body	Island	0.00380966
0.562	(0.422;0.748)	7.63117e-05	0.038	0.000142901	q25	cg00263760	10	118897366	VAX1	1stExon	Island	0.00621111	x
0.573	(0.432;0.759)	0.000107769	0.006	0.000186721	q25	cg16043357	10	118897904	VAX1	TSS200	Island	0.00726171
0.508	(0.362;0.714)	9.55559e-05	0.462	3.07249e-05	q75	cg19425332	10	118898869	VAX1	TSS1500	N_Shore	0.00688528
2.062	(1.436;2.961)	8.80464e-05	0.416	2.24254e-05	q25	cg19876672	10	118891266	VAX1	3'UTR	N_Shore	0.00664839
0.498	(0.373;0.666)	2.58929e-06	0.213	7.69549e-06	q25	cg21948783	12	49372474	WNT1	1stExon	Island	0.00153081
0.555	(0.425;0.725)	1.53499e-05	0.006	1.47763e-05	median	cg01439566	11	113932189	ZBTB16	5'UTR	Island	0.00315048	down	HR<1
0.579	(0.434;0.773)	0.000209288	0.064	0.000130575	mean	cg04420138	11	113932235	ZBTB16	5'UTR	S_Shore	0.00992243
0.52	(0.397;0.68)	1.86414e-06	0.877	1.74176e-06	median	cg00767000	16	87525307	ZCCHC14	1stExon	Open_Sea	0.00131017	x
0.571	(0.434;0.75)	5.53495e-05	0.629	6.40779e-05	mean	cg07460992	16	87525178	ZCCHC14	Body	Open_Sea	0.00536771
0.58	(0.444;0.758)	6.44769e-05	0.517	6.39998e-05	median	cg07630229	16	87492138	ZCCHC14	Body	Open_Sea	0.00575685
0.583	(0.446;0.762)	7.80336e-05	0.446	7.21432e-05	median	cg08196561	16	87525539	ZCCHC14	TSS200	Open_Sea	0.00626126
1.969	(1.467;2.643)	6.39701e-06	0.427	2.54194e-06	mean	cg01161042	4	2322052	ZFYVE28	Body	Open_Sea	0.00220983	x
1.903	(1.359;2.664)	0.000179552	0.822	6.73132e-05	q25	cg02035018	4	2299988	ZFYVE28	Body	Open_Sea	0.0092282
2.288	(1.593;3.285)	7.29285e-06	0.486	9.59766e-07	q25	cg12811871	4	2322078	ZFYVE28	Body	Open_Sea	0.00232172
									177 genes
									330 CpGs
									77 genes >2 CpGs

## Sheet: hypo_metastasis
Hypomethylated in metastasis
HR	CI	P.value	PH_test_Pvalue	LR_test_pvalue	Best_split	Name	CHR	MAPINFO	UCSC_RefGene_Name	UCSC_RefGene_Group	Relation_to_UCSC_CpG_Island	adj.P.value	Gene expression metastasis signature	Gene expression with prognostic value
0.489	(0.369;0.647)	5.9477e-07	0.141	1.85997e-06	q25	cg14019050	9	107690770	ABCA1	TSS1500	Island	0.000881195	x
2.275	(1.577;3.28)	1.08004e-05	0.347	1.49767e-06	q25	cg14065382	9	107646084	ABCA1	Body	Open_Sea	0.00270733
1.972	(1.38;2.82)	0.000195664	0.988	6.21733e-05	q25	cg00574412	17	27892866	ABHD15	Body	N_Shore	0.00959951
0.566	(0.42;0.764)	0.000196349	0.029	0.000373691	q25	cg16155655	2	158485694	ACVR1C	TSS1500	Island	0.00961694
0.581	(0.438;0.772)	0.000173236	0.659	0.000293064	q25	cg02503850	10	72432552	ADAMTS14	TSS200	Island	0.00908471
1.687	(1.287;2.211)	0.000150032	0.537	0.000125111	mean	cg04907257	5	7395318	ADCY2	TSS1500	Island	0.00849224	x
0.53	(0.397;0.708)	1.77386e-05	0.203	4.20221e-05	q25	cg10590857	5	7397021	ADCY2	Body	Island	0.0033473
0.568	(0.422;0.765)	0.000193462	0.492	0.000354831	q25	cg04578317	14	105189737	ADSSL1	TSS1500	N_Shore	0.00956299	up	x
2.252	(1.567;3.235)	1.13336e-05	0.365	1.69299e-06	q25	cg26151910	14	105208514	ADSSL1	Body	Open_Sea	0.00276039
1.721	(1.317;2.25)	7.06884e-05	0.277	6.15379e-05	median	cg03651715	6	151645054	AKAP12	Body	N_Shore	0.00597704	x
2.155	(1.494;3.107)	3.92436e-05	0.612	7.73803e-06	q25	cg26390965	6	151670448	AKAP12	Body	Open_Sea	0.00466214
1.719	(1.314;2.248)	7.58424e-05	0.325	6.43035e-05	median	cg27583671	6	151670624	AKAP12	Body	Open_Sea	0.00619579
0.529	(0.378;0.739)	0.000189683	0.327	7.43927e-05	q75	cg07030339	15	101419518	ALDH1A3	TSS1500	Island	0.00947774	x
1.671	(1.277;2.187)	0.00018387	0.12	0.00016159	median	cg19510698	15	101421249	ALDH1A3	Body	S_Shore	0.00931466
1.709	(1.306;2.237)	9.52133e-05	0.402	8.11492e-05	mean	cg22384395	15	101429537	ALDH1A3	Body	Open_Sea	0.00687394
1.891	(1.429;2.504)	8.39454e-06	0.232	4.85644e-06	mean	cg16977035	11	44330474	ALX4	Body	N_Shore	0.00245113
1.763	(1.344;2.312)	4.15429e-05	0.237	3.3049e-05	median	cg04685798	12	99642048	ANKS1B	Body	Open_Sea	0.00475382
1.728	(1.322;2.259)	6.29721e-05	0.587	5.4656e-05	median	cg00845883	11	69923693	ANO1	TSS1500	N_Shore	0.00568154
0.569	(0.433;0.747)	4.83834e-05	0.951	4.07958e-05	mean	cg06696963	16	88875983	APRT	3'UTR	N_Shore	0.00506675	x
0.539	(0.407;0.714)	1.63156e-05	0.244	3.47216e-05	q25	cg16603012	16	88879593	APRT	TSS1500	S_Shore	0.00323156
0.563	(0.422;0.752)	9.7228e-05	0.699	0.000182887	q25	cg18410271	17	43472435	ARHGAP27	3'UTR	N_Shore	0.00694981
1.735	(1.298;2.319)	0.000198134	0.964	0.000340507	q75	cg03770248	15	80762691	ARNT2	Body	Open_Sea	0.00965353	up	HR>1
1.862	(1.389;2.495)	3.20057e-05	0.685	1.56722e-05	mean	cg08942191	15	80729093	ARNT2	Body	Open_Sea	0.00426608
1.769	(1.31;2.39)	0.000200143	0.137	0.000109343	mean	cg20682573	17	7559041	ATP1B2	Body	S_Shelf	0.00969889
0.497	(0.375;0.658)	1.11161e-06	0.25	3.19621e-06	q25	cg02055351	11	373894	B4GALNT4	Body	N_Shore	0.00110203	x
1.719	(1.312;2.253)	8.56512e-05	0.151	7.02569e-05	median	cg03481077	11	380593	B4GALNT4	Body	Island	0.00655985
0.599	(0.458;0.782)	0.000169544	0.61	0.000153579	median	cg24194132	11	368966	B4GALNT4	TSS1500	Open_Sea	0.00900226
0.568	(0.434;0.742)	3.3376e-05	0.242	3.27312e-05	median	cg17883035	19	45261808	BCL3	Body	Island	0.00434189	x
0.599	(0.459;0.782)	0.000164908	0.054	0.000174848	mean	cg26256192	19	45261004	BCL3	Body	Island	0.00887781
0.567	(0.435;0.74)	2.94859e-05	0.324	2.94739e-05	mean	cg02569554	3	197280980	BDH1	5'UTR	N_Shore	0.00411513
0.572	(0.43;0.761)	0.000127853	0.149	0.000225423	q25	cg11142981	10	60273225	BICC1	Body	Island	0.00784903	x
1.805	(1.382;2.358)	1.4869e-05	0.009	1.3346e-05	median	cg23799393	10	60588674	BICC1	3'UTR	Open_Sea	0.00312557
0.602	(0.461;0.786)	0.000192731	0.136	0.000180954	median	cg12700732	22	30117159	CABP7	Body	Island	0.00955218
0.571	(0.429;0.759)	0.000118157	0.3	0.000212986	q25	cg26177041	4	114389632	CAMK2D	Body	Open_Sea	0.00755279
0.529	(0.405;0.693)	3.53599e-06	0.553	2.85787e-06	median	cg23208590	22	37915795	CARD10	TSS1500	Island	0.0017141
1.684	(1.287;2.204)	0.000144799	0.731	0.000123094	median	cg25784136	22	21987106	CCDC116	1stExon;5'UTR	S_Shelf	0.00836401
0.578	(0.443;0.755)	5.70713e-05	0.67	5.44449e-05	median	cg11935248	6	4942483	CDYL	Body	Open_Sea	0.00544388	x
0.455	(0.341;0.607)	8.15508e-08	0.004	3.8371e-07	q25	cg21915863	6	4874032	CDYL	5'UTR;Body	Open_Sea	0.000441732
1.811	(1.355;2.421)	6.01616e-05	0.114	3.28171e-05	mean	cg23610213	6	4802019	CDYL	Body	Open_Sea	0.00556431
0.58	(0.438;0.769)	0.00015423	0.184	0.000260866	q25	cg21251563	7	29519550	CHN2	5'UTR;Body;1stExon	Open_Sea	0.00860475	up	HR<1
0.553	(0.411;0.743)	8.32926e-05	0.346	0.00016797	q25	cg23836542	7	29233705	CHN2	TSS1500	Island	0.00648588
0.55	(0.41;0.738)	6.62728e-05	0.702	0.000135431	q25	cg24901725	3	126242901	CHST13	TSS1500	Island	0.00581369
1.699	(1.298;2.222)	0.00011138	0.194	9.55196e-05	median	cg07970040	1	9789165	CLSTN1;PIK3CD	3'UTR	N_Shore	0.00735873
0.584	(0.447;0.762)	7.52181e-05	0.274	7.0286e-05	median	cg01968793	10	101088930	CNNM1	5'UTR;1stExon	N_Shore	0.00616776	x
0.553	(0.415;0.737)	5.28071e-05	0.063	0.000104372	q25	cg06312469	10	101088672	CNNM1	TSS200	N_Shore	0.00525367
0.572	(0.427;0.768)	0.000198759	0.343	0.000363802	q25	cg07765621	5	178018015	COL23A1	TSS1500	S_Shore	0.00967269	x
1.932	(1.453;2.569)	5.8095e-06	0.992	1.37596e-05	q75	cg08354401	5	177824353	COL23A1	Body	S_Shore	0.00214342
1.735	(1.297;2.321)	0.000204286	0.807	0.0003565	q75	cg09134668	5	177991670	COL23A1	Body	Open_Sea	0.00980658
0.542	(0.413;0.712)	1.02157e-05	0.879	9.7725e-06	median	cg10730712	5	178017827	COL23A1	TSS1500	S_Shore	0.00264325
1.783	(1.364;2.331)	2.2871e-05	0.763	1.98923e-05	median	cg23372684	5	178004685	COL23A1	Body	S_Shore	0.00370839
1.818	(1.389;2.38)	1.3421e-05	0.253	1.05326e-05	median	cg27130075	13	110935325	COL4A1	Body	Open_Sea	0.00298832
1.771	(1.326;2.364)	0.000106538	0.225	0.000203146	q75	cg21005369	13	111128054	COL4A2	Body	Open_Sea	0.00722731	x
0.569	(0.435;0.746)	4.26866e-05	0.697	3.46224e-05	median	cg06659727	13	110959428	COL4A2;COL4A1	TSS1500;1stExon;5'UTR	Island	0.00479389
0.543	(0.408;0.722)	2.78412e-05	0.228	5.94105e-05	q25	cg03544320	4	5894691	CRMP1	1stExon	Island	0.00401006	x
0.575	(0.44;0.752)	5.09138e-05	0.312	4.66062e-05	median	cg15448975	4	5894930	CRMP1	TSS200	Island	0.00517936
0.545	(0.417;0.712)	8.67497e-06	0.045	7.7174e-06	median	cg15870334	4	5891982	CRMP1	Body	Island	0.00247879
1.761	(1.35;2.298)	3.03123e-05	0.094	2.99879e-05	median	cg00807464	12	111618977	CUX2	Body	Open_Sea	0.00415597	x
1.839	(1.377;2.455)	3.59385e-05	0.897	7.39661e-05	q75	cg10238675	12	111511478	CUX2	Body	Open_Sea	0.00447189
0.56	(0.418;0.752)	0.000112832	0.876	0.000209622	q25	cg16241421	12	111473641	CUX2	Body	N_Shore	0.00739967
0.58	(0.435;0.773)	0.000204932	0.538	0.000350736	q25	cg11814882	17	74525125	CYGB	Body	Open_Sea	0.00982761	x
0.564	(0.424;0.751)	8.64786e-05	0.632	0.000160877	q25	cg16427420	17	74526161	CYGB	Body	Open_Sea	0.00659196
0.556	(0.417;0.743)	6.99038e-05	0.751	0.000136874	q25	cg07161062	8	142204334	DENND3	3'UTR	Open_Sea	0.00595162	x
0.548	(0.403;0.746)	0.000129617	0.121	6.23239e-05	mean	cg08115556	8	142137922	DENND3	TSS1500	N_Shore	0.0078863
0.483	(0.34;0.685)	4.59061e-05	0.332	1.13386e-05	q75	cg20293716	3	122514443	DIRC2	Body	Island	0.0049653
0.526	(0.378;0.732)	0.000142989	0.159	5.4622e-05	q75	cg03022609	11	111808202	DIXDC1	5'UTR;1stExon	Island	0.00829973	up	x
0.584	(0.447;0.764)	8.90189e-05	0.083	7.62291e-05	median	cg15050390	11	111847984	DIXDC1	TSS200;Body	Island	0.00668013
1.997	(1.495;2.668)	2.79993e-06	0.83	1.143e-06	mean	cg02924298	X	33146609	DMD	Body;TSS200	Open_Sea	0.00156717
0.569	(0.428;0.756)	9.87605e-05	0.092	0.000179743	q25	cg27265170	1	50889510	DMRTA2	TSS1500	Island	0.00699076
0.55	(0.411;0.735)	5.22092e-05	0.261	9.90842e-05	q25	cg02338271	1	171868115	DNM3	Body	Open_Sea	0.00523139
0.563	(0.417;0.76)	0.00016855	0.02	0.000325832	q25	cg07313437	1	97584888	DPYD	Body	Open_Sea	0.00898199	x
0.541	(0.412;0.71)	9.25562e-06	0.602	7.39506e-06	median	cg24682415	1	97610703	DPYD	Body	Open_Sea	0.00256021
1.735	(1.311;2.296)	0.000117234	0.624	0.000198259	q75	cg06103654	2	27072413	DPYSL5	5'UTR	Island	0.00752469
0.554	(0.422;0.728)	2.22308e-05	0.482	1.66613e-05	mean	cg01824625	3	89229763	EPHA3	Body	Open_Sea	0.00367481
0.522	(0.392;0.695)	8.71582e-06	0.824	2.1273e-05	q25	cg00130165	4	66536603	EPHA5	TSS1500	Island	0.00248428	x
0.581	(0.444;0.76)	7.445e-05	0.508	6.2199e-05	median	cg09009536	4	66535383	EPHA5	1stExon	Island	0.00613777
0.556	(0.425;0.728)	2.01454e-05	0.291	1.65509e-05	median	cg12682684	4	66535403	EPHA5	1stExon	Island	0.00353885
0.531	(0.399;0.707)	1.49972e-05	0.667	3.41022e-05	q25	cg14647451	4	66534040	EPHA5	Body	N_Shore	0.00312932
0.595	(0.455;0.778)	0.000146714	0.308	0.000127747	median	cg18420965	4	66535145	EPHA5	Body	N_Shore	0.00840379
0.52	(0.392;0.69)	5.81566e-06	0.866	1.36546e-05	q25	cg19410532	4	66534326	EPHA5	Body	N_Shore	0.00214342
0.55	(0.421;0.72)	1.31938e-05	0.445	1.09501e-05	median	cg23842170	4	66534538	EPHA5	Body	N_Shore	0.00296879
1.811	(1.352;2.426)	6.91761e-05	0.751	3.66833e-05	mean	cg04755857	4	5748162	EVC	Body	Open_Sea	0.00592341	x
0.556	(0.423;0.73)	2.49396e-05	0.867	1.7908e-05	median	cg17460447	4	5712937	EVC	1stExon;5'UTR	N_Shore	0.00383427
0.472	(0.344;0.647)	3.12481e-06	0.835	8.15016e-07	mean	cg01414687	1	31846873	FABP3	TSS1500	Open_Sea	0.00163617	x
0.526	(0.401;0.691)	3.90771e-06	0.018	2.69628e-06	median	cg07345934	1	31845943	FABP3	TSS200	Open_Sea	0.00179505
0.462	(0.345;0.618)	2.11301e-07	0.07	5.99752e-08	mean	cg14407437	1	31845923	FABP3	TSS200	Open_Sea	0.000621838
0.52	(0.398;0.679)	1.66655e-06	0.124	1.39677e-06	median	cg19316148	1	31846089	FABP3	TSS200	Open_Sea	0.00126803
0.498	(0.361;0.687)	2.19443e-05	0.233	6.84315e-06	q75	cg20318096	1	31846110	FABP3	TSS200	Open_Sea	0.00365032
0.574	(0.44;0.75)	4.53229e-05	0.513	4.52394e-05	median	cg26944151	9	139607602	FAM69B	Body	S_Shore	0.00494436
2.054	(1.404;3.003)	0.000205477	0.745	5.47509e-05	q25	cg03523799	13	98913531	FARP1	Body	Open_Sea	0.00983829	x
0.491	(0.363;0.664)	3.92941e-06	0.315	1.14268e-05	q25	cg11829616	13	99101678	FARP1	3'UTR	Open_Sea	0.00179537
0.581	(0.443;0.764)	9.85103e-05	0.361	9.05769e-05	median	cg16867086	13	98826197	FARP1	5'UTR	N_Shelf	0.00698371
0.597	(0.457;0.78)	0.00015445	0.747	0.000137998	median	cg19241168	3	33318720	FBXL2	TSS1500	N_Shore	0.00861188
1.993	(1.404;2.83)	0.00011362	0.437	3.44119e-05	q25	cg13786722	15	33066894	FMN1	Body	Open_Sea	0.00741807	x
0.499	(0.358;0.695)	4.03759e-05	0.095	1.22463e-05	q75	cg19161424	15	33360901	FMN1	TSS1500	Open_Sea	0.00472758
0.563	(0.419;0.758)	0.000150818	0.566	0.000270139	q25	cg24781973	15	33111288	FMN1	Body	Open_Sea	0.00851737
0.577	(0.438;0.759)	8.39091e-05	0.937	6.27161e-05	mean	cg25493948	15	33154262	FMN1	Body	Open_Sea	0.00649698
0.517	(0.384;0.697)	1.47594e-05	0.832	3.6158e-05	q25	cg02650128	5	132556650	FSTL4	Body	Open_Sea	0.00311831
0.564	(0.424;0.751)	8.44414e-05	0.61	5.1139e-05	mean	cg17518962	7	99766552	GAL3ST4	TSS200	N_Shelf	0.00652277
0.534	(0.409;0.699)	4.79434e-06	0.548	6.11371e-06	mean	cg01750654	3	179170617	GNB4	TSS1500	S_Shore	0.00198877	x
0.545	(0.398;0.746)	0.000151391	0.268	6.90961e-05	mean	cg17483510	3	179168677	GNB4	5'UTR	N_Shore	0.00853171
1.905	(1.449;2.504)	3.923e-06	0.052	2.53502e-06	median	cg00929493	1	6314002	GPR153	Body	Island	0.00179505
0.578	(0.443;0.755)	5.7832e-05	0.584	5.22649e-05	median	cg14311320	7	124405732	GPR37	TSS200	Island	0.00546341
1.931	(1.386;2.691)	0.000102091	0.048	3.68668e-05	q25	cg13298384	19	42546648	GRIK5	Body	Island	0.0071008	x
0.577	(0.433;0.77)	0.000181704	0.222	0.000317162	q25	cg14036830	19	42503207	GRIK5	Body	Island	0.00926363
0.517	(0.388;0.689)	6.68808e-06	0.066	1.69945e-05	q25	cg13000134	19	48896922	GRIN2D	TSS1500	Island	0.00226147	x
1.755	(1.309;2.353)	0.000167726	0.161	9.79486e-05	mean	cg22243956	19	48908371	GRIN2D	Body	Island	0.00896104
0.543	(0.407;0.724)	3.25306e-05	0.229	1.75596e-05	mean	cg17105014	2	127413363	GYPC	TSS1500	N_Shore	0.00429689	x
0.558	(0.415;0.75)	0.000110595	0.23	5.96547e-05	mean	cg25390440	2	127413369	GYPC	TSS1500	N_Shore	0.00733928
0.566	(0.433;0.74)	3.28165e-05	0.971	2.89547e-05	median	cg02939918	6	138726163	HEBP2	Body	Island	0.00431111
0.555	(0.416;0.741)	6.2532e-05	0.614	0.000121792	q25	cg07175883	2	176957908	HOXD13	1stExon	Island	0.00566165	x
1.71	(1.309;2.233)	8.19928e-05	0.326	8.2389e-05	median	cg17495130	2	176960255	HOXD13	3'UTR	N_Shore	0.00644698
0.517	(0.37;0.723)	0.000116858	0.513	4.19043e-05	q75	cg00979348	4	84256345	HPSE	TSS1500;TSS200	Island	0.00750957
0.514	(0.382;0.691)	1.0605e-05	0.214	2.59764e-05	q25	cg16774160	20	3733476	HSPA12B	3'UTR	S_Shore	0.00268748	x
0.549	(0.409;0.736)	6.15838e-05	0.805	0.000127166	q25	cg26411441	20	3733040	HSPA12B	3'UTR	S_Shore	0.0056207
1.923	(1.423;2.597)	2.05555e-05	0.569	8.50086e-06	mean	cg19766624	3	62111806	ID2B;PTPRG	TSS1500;Body	Open_Sea	0.00357496
0.55	(0.42;0.719)	1.20155e-05	0.124	1.06682e-05	mean	cg02627216	17	38599056	IGFBP4	TSS1500	N_Shore	0.00284587	up	HR<1
0.556	(0.417;0.741)	6.3828e-05	0.144	0.000124341	q25	cg09213124	17	38599508	IGFBP4	TSS200	Island	0.00571941
0.588	(0.45;0.769)	0.000102774	0.095	9.22911e-05	median	cg11961138	17	38599366	IGFBP4	TSS1500	Island	0.00711594
1.729	(1.324;2.259)	5.82258e-05	0.537	5.68817e-05	median	cg26269613	4	142558451	IL15	5'UTR	S_Shore	0.00548157
0.522	(0.398;0.684)	2.36042e-06	0.775	1.72526e-06	median	cg12487088	3	9958686	IL17RC	TSS200	S_Shore	0.00147279	x
0.486	(0.339;0.695)	7.72731e-05	0.586	2.01512e-05	q75	cg13067908	3	9958786	IL17RC	1stExon;5'UTR	S_Shore	0.00624179
0.539	(0.405;0.716)	1.96444e-05	0.207	1.07412e-05	mean	cg11102782	19	18549136	ISYNA1	TSS200;TSS1500	Island	0.00351464	x
0.506	(0.369;0.694)	2.39009e-05	0.021	8.02341e-06	mean	cg15073853	19	18549131	ISYNA1	TSS200;TSS1500	Island	0.00378385
0.506	(0.374;0.684)	9.38211e-06	0.972	2.55978e-05	q25	cg16130019	7	28060181	JAZF1	Body	Open_Sea	0.0025783	x
0.546	(0.418;0.715)	1.06411e-05	0.222	1.01646e-05	median	cg23942526	7	27882598	JAZF1	Body	Open_Sea	0.00269126
0.573	(0.438;0.75)	4.90627e-05	0.26	4.13026e-05	median	cg06885782	1	41248209	KCNQ4	TSS1500	N_Shore	0.00511083
0.586	(0.448;0.765)	8.85461e-05	0.083	7.94076e-05	median	cg08385249	2	128433373	LIMS2	TSS1500;5'UTR	Island	0.00666546
1.931	(1.475;2.527)	1.64303e-06	0.979	1.30702e-06	median	cg26914267	1	201872989	LMOD1	Body	Open_Sea	0.00126209
0.562	(0.419;0.752)	0.000108537	0.147	0.000200674	q25	cg13601997	9	129376185	LMX1B	TSS1500	Island	0.00728634	up	x
0.515	(0.379;0.701)	2.37829e-05	0.908	8.90784e-06	mean	cg13653144	9	129375812	LMX1B	TSS1500	Island	0.00377446
0.566	(0.432;0.743)	4.1294e-05	0.662	3.65436e-05	median	cg14355899	9	129375993	LMX1B	TSS1500	Island	0.00475382
0.576	(0.44;0.756)	6.63011e-05	0.643	5.2796e-05	median	cg01316047	19	33685029	LRP3	TSS1500	N_Shore	0.00581381
0.433	(0.297;0.631)	1.2892e-05	0.511	1.70686e-06	q75	cg14947547	12	6493495	LTBR	1stExon;5'UTR	Island	0.00293446	x
0.504	(0.383;0.665)	1.18858e-06	0.33	6.68031e-07	mean	cg15784615	12	6493767	LTBR	Body	S_Shore	0.00113635
0.538	(0.406;0.713)	1.57185e-05	0.39	9.08336e-06	mean	cg26306994	12	6493521	LTBR	1stExon;5'UTR	Island	0.00317298
0.574	(0.439;0.75)	4.7377e-05	0.003	4.23705e-05	median	cg18669654	11	63803839	MACROD1	Body	Island	0.0050233	x
0.563	(0.429;0.738)	3.15011e-05	0.687	3.07834e-05	median	cg21667796	11	63804119	MACROD1	Body	Island	0.00423355
1.77	(1.328;2.359)	9.77415e-05	0.89	5.78065e-05	mean	cg16329509	11	63871343	MACROD1;FLRT1	Body;TSS200	Open_Sea	0.0069556
0.561	(0.429;0.733)	2.26995e-05	0.083	2.04424e-05	median	cg25244036	18	48087588	MAPK4	5'UTR	Island	0.00369918
0.487	(0.343;0.691)	5.53663e-05	0.184	1.42826e-05	q75	cg06679087	10	99473206	MARVELD1	TSS1500	Island	0.00536771	x
0.565	(0.424;0.751)	8.68022e-05	0.054	5.28407e-05	mean	cg27165884	10	99473085	MARVELD1	TSS1500	Island	0.00660604
0.539	(0.405;0.717)	2.15046e-05	0.018	4.64168e-05	q25	cg19613194	13	35516223	NBEA	TSS1500	Open_Sea	0.00361716
1.703	(1.3;2.23)	0.000110303	0.671	9.39267e-05	median	cg27008565	8	103135208	NCALD	5'UTR	N_Shore	0.00732746
0.588	(0.451;0.768)	9.54365e-05	0.508	0.000106753	mean	cg06726490	2	97166001	NEURL3	Body	N_Shore	0.00688165	x
0.59	(0.451;0.771)	0.000115696	0.692	0.000100214	median	cg07936672	2	97173713	NEURL3	Body	N_Shore	0.00746571
0.567	(0.434;0.742)	3.36979e-05	0.572	2.9866e-05	median	cg25534953	2	97174206	NEURL3	TSS1500	Island	0.00436501
0.502	(0.356;0.707)	8.20916e-05	0.372	2.48656e-05	q75	cg10559432	20	50179543	NFATC2	TSS1500	Island	0.00644791
0.547	(0.41;0.731)	4.3737e-05	0.174	9.07102e-05	q25	cg00707317	1	183387564	NMNAT2	5'UTR;1stExon	Island	0.00486082
0.581	(0.436;0.774)	0.000205285	0.159	0.000353386	q25	cg02016985	16	4511773	NMRAL1	3'UTR	Open_Sea	0.00983451
0.568	(0.423;0.762)	0.000162961	0.541	0.000304372	q25	cg05632623	17	78450055	NPTX1	1stExon	Island	0.00884026	x
0.581	(0.444;0.761)	7.93515e-05	0.625	7.40635e-05	median	cg13391810	17	78451573	NPTX1	TSS1500	Island	0.00632588
0.551	(0.415;0.731)	3.7722e-05	0.882	2.22068e-05	mean	cg06911487	19	10024282	OLFM2	Body	Island	0.00456578	x
1.707	(1.288;2.263)	0.000198258	0.664	0.000327173	q75	cg18353826	19	10019939	OLFM2	Body	N_Shelf	0.00965834
0.571	(0.436;0.747)	4.45502e-05	0.844	4.08899e-05	median	cg05628107	10	89419384	PAPSS2	TSS200	Island	0.00489723	x
0.544	(0.409;0.724)	3.0016e-05	0.54	6.17673e-05	q25	cg17916473	10	89419373	PAPSS2	TSS200	Island	0.00413507
0.535	(0.408;0.7)	5.46125e-06	0.614	4.847e-06	median	cg25968799	10	89419375	PAPSS2	TSS200	Island	0.00209184
0.514	(0.386;0.684)	4.92807e-06	0.104	1.30982e-05	q25	cg05408284	5	134240138	PCBD2	TSS1500	N_Shore	0.00201271
1.696	(1.288;2.235)	0.000170313	0.135	0.000126015	mean	cg04503600	5	140798188	PCDHGA4;PCDHGA9;PCDHGA1;PCDHGB1;PCDHGB7;PCDHGB6;PCDHGB3;PCDHGA6;PCDHGA8;PCDHGA10;PCDHGA5;PCDHGB4;PCDHGA3;PCDHGA2;PCDHGB2;PCDHGA7;PCDHGB5	Body;1stExon	N_Shore	0.00901744	up (Pcdhgb2)	x
2.14	(1.464;3.13)	8.72029e-05	0.673	1.84539e-05	q25	cg05149776	5	140870164	PCDHGA4;PCDHGC3;PCDHGA12;PCDHGA11;PCDHGA9;PCDHGA1;PCDHGB1;PCDHGC5;PCDHGB6;PCDHGB3;PCDHGB7;PCDHGA6;PCDHGA8;PCDHGA10;PCDHGA5;PCDHGB4;PCDHGC4;PCDHGA3;PCDHGA2;PCDHGA7;PCDHGB2;PCDHGB5	Body;1stExon	N_Shore	0.00661691
1.776	(1.337;2.361)	7.47023e-05	0.164	0.00014008	q75	cg04686481	2	178787069	PDE11A	Body;5'UTR	Open_Sea	0.00614705
0.492	(0.353;0.685)	2.78437e-05	0.053	7.87552e-06	q75	cg15927682	12	54943545	PDE1B	1stExon;5'UTR	Open_Sea	0.00401006
0.547	(0.417;0.718)	1.36456e-05	0.025	1.05006e-05	median	cg04012266	12	20522384	PDE3A	1stExon	Island	0.00300354	x
0.494	(0.378;0.645)	2.38912e-07	0.31	2.06925e-07	median	cg22927788	12	20521984	PDE3A	TSS1500	Island	0.000650244
0.555	(0.416;0.74)	6.21947e-05	0.44	3.46741e-05	mean	cg19518666	4	157692845	PDGFC	Body	Open_Sea	0.00564662
1.75	(1.336;2.292)	4.80402e-05	0.522	3.92614e-05	median	cg14038949	10	6262673	PFKFB3	Body	Island	0.00504212	x
1.734	(1.304;2.305)	0.000153035	0.436	0.000263519	q75	cg27545615	10	6249748	PFKFB3	Body	S_Shelf	0.0085752
0.581	(0.444;0.759)	7.07991e-05	0.294	6.17061e-05	median	cg07464201	14	75422611	PGF	TSS1500	S_Shore	0.00598093	x
0.595	(0.455;0.777)	0.00014478	0.724	0.000126199	median	cg12841020	14	75422604	PGF	TSS1500	S_Shore	0.00836401
0.569	(0.426;0.76)	0.00013264	0.696	0.000239378	q25	cg24691891	1	33829934	PHC2	Body	Open_Sea	0.00799196
0.555	(0.415;0.743)	7.50215e-05	0.621	0.00015053	q25	cg04086443	1	120286814	PHGDH	3'UTR	Open_Sea	0.00616111
1.963	(1.392;2.768)	0.000118665	0.344	3.90257e-05	q25	cg01943221	1	9776133	PIK3CD	Body	S_Shore	0.00756841	x
1.789	(1.363;2.348)	2.72414e-05	0.635	2.10711e-05	median	cg03971555	1	9788769	PIK3CD	3'UTR	N_Shore	0.00398237
2.076	(1.458;2.956)	5.13355e-05	0.926	1.23899e-05	q25	cg11947782	1	9775985	PIK3CD	Body	Island	0.00519194
0.525	(0.377;0.732)	0.000140129	0.633	5.32206e-05	q75	cg23251761	1	9750061	PIK3CD	5'UTR	Island	0.00821152
0.537	(0.399;0.724)	4.44208e-05	0.787	9.1469e-05	q25	cg03626511	19	14548632	PKN1	Body	N_Shelf	0.00488876
0.558	(0.426;0.733)	2.6742e-05	0.317	2.00004e-05	mean	cg15852446	15	40583422	PLCB2	Body	Island	0.00394427
0.568	(0.426;0.758)	0.000120678	0.33	0.000223257	q25	cg24995657	14	67879126	PLEK2	TSS1500	Island	0.00762338
0.564	(0.431;0.738)	2.96209e-05	0.635	2.41821e-05	median	cg08097882	13	79177516	POU4F1	5'UTR;1stExon	Island	0.00412012
0.576	(0.433;0.766)	0.000153441	0.79	0.000267689	q25	cg00478851	11	7534329	PPFIBP2	TSS1500	N_Shore	0.00858536	x
0.59	(0.449;0.775)	0.000147405	0.79	0.000116024	mean	cg01607369	11	7598673	PPFIBP2	Body	Open_Sea	0.00842312
1.788	(1.346;2.376)	6.08877e-05	0.365	0.00011698	q75	cg02811473	20	37462474	PPP1R16B	5'UTR	N_Shelf	0.00559506
0.49	(0.35;0.685)	3.11248e-05	0.131	8.72372e-06	q75	cg08106279	1	2060014	PRKCZ	5'UTR;Body	N_Shelf	0.00421188
1.731	(1.308;2.289)	0.000121356	0.882	8.18743e-05	mean	cg22018086	22	45124555	PRR5;PRR5-ARHGAP8	Body	N_Shore	0.00763326
0.506	(0.362;0.707)	6.5389e-05	0.444	2.11042e-05	q75	cg03752628	1	117453510	PTGFRN	Body	S_Shore	0.00578993	x
0.6	(0.459;0.786)	0.000203736	0.273	0.000174334	median	cg12406825	1	117452407	PTGFRN	TSS1500	Island	0.00979389
0.576	(0.435;0.765)	0.000132669	0.239	0.000224992	q25	cg13630095	9	125137594	PTGS1	Body	Open_Sea	0.00799238
0.557	(0.426;0.728)	1.84137e-05	0.263	1.56711e-05	median	cg04663057	3	46933782	PTH1R	Body	Island	0.00339321
0.548	(0.411;0.731)	4.20771e-05	0.988	8.57941e-05	q25	cg08558323	6	43097370	PTK7	Body	Open_Sea	0.00477276
0.546	(0.408;0.731)	4.76247e-05	0.367	9.78265e-05	q25	cg20299263	10	129705196	PTPRE	TSS200	N_Shore	0.00502684
1.764	(1.349;2.306)	3.31298e-05	0.279	2.99675e-05	median	cg03826247	3	61911607	PTPRG	Body	Open_Sea	0.00432642
0.572	(0.428;0.763)	0.000148987	0.044	0.000269476	q25	cg05358729	17	29719159	RAB11FIP4	Body	Island	0.00846645
1.813	(1.382;2.379)	1.74068e-05	0.544	1.3218e-05	median	cg26468118	13	111175670	RAB20	3'UTR	Open_Sea	0.00331857
0.583	(0.446;0.762)	8.18331e-05	0.68	7.51768e-05	median	cg09729866	11	61665465	RAB3IL1	3'UTR	Open_Sea	0.00644483	x
0.571	(0.428;0.762)	0.000143464	0.117	0.000256664	q25	cg22017309	11	61685499	RAB3IL1	TSS1500	S_Shore	0.00831424
1.727	(1.32;2.261)	6.92268e-05	0.634	5.77295e-05	median	cg07071449	2	238777806	RAMP1	Body	Open_Sea	0.00592341
0.597	(0.457;0.78)	0.000150489	0.338	0.000141099	median	cg02980604	17	34058433	RASL10B	TSS1500	N_Shore	0.00850303	x
0.52	(0.391;0.691)	6.72928e-06	0.302	1.67843e-05	q25	cg20496643	17	34058597	RASL10B	TSS200	Island	0.00226582
0.549	(0.412;0.731)	4.18383e-05	0.25	8.63781e-05	q25	cg15380836	17	1553341	RILP	5'UTR;1stExon	S_Shore	0.00475829	x
0.542	(0.408;0.719)	2.22803e-05	0.426	4.72237e-05	q25	cg23488607	17	1553502	RILP	TSS200	S_Shore	0.00367619
0.587	(0.448;0.769)	0.000110453	0.196	9.99311e-05	median	cg15207742	20	43438809	RIMS4	Body	Island	0.00733374
0.553	(0.417;0.734)	4.06599e-05	0.14	7.77852e-05	q25	cg18235937	1	6268858	RNF207	Body	Island	0.004734
0.446	(0.335;0.594)	3.33448e-08	0.336	1.55202e-07	q25	cg05529156	10	90107539	RNLS	Body	Open_Sea	0.000352942
0.587	(0.45;0.766)	8.61973e-05	0.981	8.15825e-05	median	cg11433624	6	7146702	RREB1	5'UTR	Open_Sea	0.00658418	x
0.494	(0.352;0.694)	4.65554e-05	0.926	1.35436e-05	q75	cg24524546	6	7247841	RREB1	Body	S_Shore	0.00498426
0.528	(0.392;0.712)	2.78532e-05	0.247	6.47956e-05	q25	cg26169213	15	74704423	SEMA7A	Body	S_Shore	0.00401006
0.588	(0.444;0.778)	0.000205526	0.322	0.000333798	q25	cg15869071	4	2798158	SH3BP2	5'UTR	S_Shelf	0.00983925
0.604	(0.463;0.788)	0.000205854	0.073	0.000204018	median	cg15805568	19	51199000	SHANK1	Body	Island	0.00984616
0.589	(0.451;0.768)	9.73264e-05	0.296	9.22399e-05	median	cg13237033	14	61116216	SIX1	TSS200	Island	0.00694981
0.508	(0.38;0.677)	4.02897e-06	0.915	1.10352e-05	q25	cg18485596	6	111435084	SLC16A10	Body	Open_Sea	0.00181643
0.561	(0.421;0.749)	8.50211e-05	0.936	0.000159354	q25	cg01802258	14	92790097	SLC24A4	TSS200;5'UTR	Island	0.00654036
0.534	(0.399;0.715)	2.54501e-05	0.534	5.66293e-05	q25	cg05770947	12	40280075	SLC2A13	Body	Open_Sea	0.00386142
0.57	(0.427;0.762)	0.000146938	0.462	0.000264531	q25	cg08794544	11	45825518	SLC35C1	TSS200;TSS1500	N_Shore	0.00840948
0.534	(0.408;0.7)	5.26893e-06	0.596	4.10399e-06	median	cg06121226	4	72134060	SLC4A4	Body	Open_Sea	0.00206638	x
0.561	(0.419;0.752)	0.000108674	0.182	0.000208695	q25	cg11363527	4	72125918	SLC4A4	Body	Open_Sea	0.00728714
2.055	(1.458;2.898)	3.93752e-05	0.624	1.02219e-05	q25	cg23726831	4	72169454	SLC4A4	Body	Open_Sea	0.00467189
0.524	(0.386;0.711)	3.37055e-05	0.855	8.20647e-05	q25	cg13286281	22	21386999	SLC7A4	TSS200	Island	0.00436501	x
0.576	(0.44;0.752)	5.14025e-05	0.601	5.03697e-05	median	cg17816637	22	21387058	SLC7A4	TSS1500	S_Shore	0.00519374
1.872	(1.368;2.563)	9.10153e-05	0.318	4.14602e-05	q25	cg21192979	22	21385818	SLC7A4	Body	N_Shore	0.00674162
1.961	(1.399;2.748)	9.32549e-05	0.424	3.12695e-05	q25	cg22035738	22	21383321	SLC7A4	3'UTR	N_Shelf	0.00681192
0.587	(0.449;0.767)	9.75339e-05	0.949	9.77012e-05	median	cg23894948	22	21387055	SLC7A4	TSS1500	S_Shore	0.00694981
2.127	(1.454;3.111)	0.000100395	0.122	2.21831e-05	q25	cg02668822	16	2086611	SLC9A3R2	Body	Island	0.00703414
0.576	(0.433;0.767)	0.000158227	0.425	0.00027507	q25	cg01291336	7	150949495	SMARCD3	Body	S_Shore	0.00872101	x
0.602	(0.461;0.786)	0.000197129	0.129	0.000176909	median	cg10478867	7	150948760	SMARCD3	Body	Island	0.00963447
0.555	(0.425;0.724)	1.45914e-05	0.158	1.37443e-05	median	cg23170988	10	88720216	SNCG	Body	Open_Sea	0.00310656
1.756	(1.309;2.354)	0.000168561	0.207	0.000301216	q75	cg01461199	8	121822473	SNTB1	Body	N_Shore	0.00898199
0.524	(0.392;0.702)	1.46848e-05	0.753	3.48651e-05	q25	cg01212887	13	95364514	SOX21	TSS200	Island	0.00311489	x
0.567	(0.433;0.742)	3.65736e-05	0.664	3.36574e-05	median	cg02736420	13	95364569	SOX21	TSS200	Island	0.00450612
0.582	(0.445;0.76)	7.00738e-05	0.312	6.63157e-05	median	cg15482872	13	95364633	SOX21	TSS1500	Island	0.00595498
0.504	(0.378;0.672)	2.90422e-06	0.176	8.19586e-06	q25	cg23111830	13	95364510	SOX21	TSS200	Island	0.00158684
1.915	(1.42;2.582)	2.07039e-05	0.205	8.80338e-06	mean	cg15004938	22	33195943	SYN3;TIMP3	Body;TSS1500	N_Shore	0.00358129
0.496	(0.371;0.665)	2.67339e-06	0.041	8.32557e-06	q25	cg11954384	1	33167982	SYNC	Body	N_Shore	0.00154313	x
0.554	(0.413;0.742)	7.67699e-05	0.05	0.000155215	q25	cg24872163	1	33168037	SYNC	Body	Island	0.00623087
0.573	(0.439;0.75)	4.76992e-05	0.928	4.12187e-05	median	cg03078043	11	66791038	SYT12	5'UTR	Island	0.00502892
0.543	(0.406;0.726)	3.87883e-05	0.243	8.46173e-05	q25	cg16315376	1	202679762	SYT2	TSS1500	Island	0.00463937
1.706	(1.294;2.249)	0.000151236	0.971	0.000109802	mean	cg00466334	1	119532850	TBX15	TSS1500	S_Shore	0.00853071	up	x
1.708	(1.306;2.232)	9.0303e-05	0.652	7.89937e-05	mean	cg14175690	1	119527638	TBX15	5'UTR	S_Shore	0.00672089
1.686	(1.294;2.196)	0.000110317	0.778	0.000115327	mean	cg21295088	1	119531625	TBX15	5'UTR	N_Shore	0.00732746
0.504	(0.385;0.659)	5.88978e-07	0.266	4.74011e-07	median	cg06033387	1	23751582	TCEA3	TSS1500	Island	0.000878978	x
0.567	(0.42;0.764)	0.000199044	0.253	0.000372559	q25	cg12023170	1	23751761	TCEA3	TSS1500	S_Shore	0.0096734
0.525	(0.403;0.686)	2.11283e-06	0.048	2.255e-06	mean	cg12018521	7	115858134	TES	Body	Open_Sea	0.00139026
0.6	(0.459;0.785)	0.000189239	0.169	0.000165955	median	cg04429589	14	105992532	TMEM121	TSS1500	Island	0.00946699
0.523	(0.395;0.693)	6.34051e-06	0.673	3.39101e-06	mean	cg02023469	11	60691786	TMEM132A	TSS200	Island	0.00220033
0.578	(0.434;0.769)	0.000168855	0.032	0.000289638	q25	cg07837556	4	118006750	TRAM1L1	TSS200	Island	0.00898226
0.523	(0.386;0.709)	2.93873e-05	0.025	7.41421e-05	q25	cg11317199	9	100850391	TRIM14	Body	Island	0.00411057
0.515	(0.383;0.694)	1.24013e-05	0.365	3.1604e-05	q25	cg21157904	9	100837807	TRIM14;NANS	3'UTR;Body	Open_Sea	0.00288244
0.509	(0.359;0.723)	0.000159736	0.641	5.21485e-05	q75	cg09253696	17	73873529	TRIM47	Body	Island	0.00876157
1.761	(1.346;2.304)	3.64539e-05	0.318	3.03998e-05	median	cg01553090	3	32893262	TRIM71	Body	Open_Sea	0.0044996
0.533	(0.406;0.699)	5.72116e-06	0.65	3.9316e-06	median	cg07777703	17	40811829	TUBG2	Body	S_Shore	0.00213614
0.557	(0.415;0.748)	9.78876e-05	0.868	0.000185022	q25	cg01711344	11	67770404	UNC93B1	Body	N_Shore	0.00696117	x
0.499	(0.369;0.674)	6.0617e-06	0.969	1.61948e-05	q25	cg11027221	11	67770665	UNC93B1	Body	Island	0.00215865
0.573	(0.429;0.765)	0.000159139	0.991	0.000275414	q25	cg10105718	7	158673837	WDR60	Body	S_Shelf	0.0087489
0.576	(0.441;0.753)	5.23226e-05	0.494	4.67066e-05	median	cg27618939	8	71581788	XKR9;LACTB2	5'UTR;TSS1500	S_Shore	0.00523139
0.552	(0.413;0.737)	5.86073e-05	0.303	0.000119014	q25	cg13758899	17	4981403	ZFP3	TSS1500	Island	0.00550117
									155 genes
									253 CpGs
									63 genes >2CpGs
