# Supplementary material for: Genome-wide promoter methylation profiling in a cellular model of melanoma progression reveals markers of malignancy and metastasis that predict melanoma survival
Source: Clin Epigenetics. 2022 May 23;14:68. doi: 10.1186/s13148-022-01291-x (PMC9128240; doi:10.1186/s13148-022-01291-x)
Supplement: Supplementary file 5 — Additional file 5: Table S5. Complete list of covariates included in the final Cox survival model for malignancy and metastasis signatures with their respective metrics. [file 13148_2022_1291_MOESM5_ESM.xlsx]

## Sheet: malignancy_together_cox
Metastasis hyper and hypomethylated genes in Cox regression
Name	UCSC_RefGene_Name	coef	HR	se(coef)	z	pval	p.adj
age_at_diagnosis	NA	0.0630701	1.0651	0.0131522	4.7954	1.62348e-06	5.4116e-05
breslow_thickness_at_diagnosis	NA	0.639736	1.89598	0.18224	3.51041	0.000447422	0.00344171
cg00033516	FLJ13197;KLF3	1.70299	5.49037	0.382675	4.45023	8.57774e-06	0.000171555
cg00144186	FJX1	-0.77531	0.460561	0.314781	-2.46302	0.0137773	0.0430542
cg00359661	BMP6	-0.790487	0.453624	0.358896	-2.20255	0.0276263	0.065777
cg00478851	PPFIBP2	1.27384	3.57457	0.280182	4.54648	5.45497e-06	0.000136374
cg00489485	WFDC1	0.723374	2.06138	0.259592	2.78658	0.00532677	0.0197288
cg00673365	LHX5	0.505866	1.65842	0.294188	1.71953	0.0855171	0.167681
cg00739778	RAP1GAP2	-0.0741516	0.928531	0.246312	-0.301048	0.763378	0.825062
cg00807464	CUX2	0.269441	1.30923	0.273781	0.984148	0.325043	0.43339
cg00939735	HELT	-0.0971019	0.907464	0.32816	-0.295898	0.767308	0.825062
cg01162672	EYA4	-0.390625	0.676634	0.259741	-1.5039	0.132606	0.217387
cg01473602	CSRP2	0.334973	1.3979	0.320918	1.0438	0.296579	0.400783
cg01553090	TRIM71	0.199768	1.22112	0.176137	1.13417	0.256724	0.356561
cg01607369	PPFIBP2	-1.21683	0.296169	0.309772	-3.92813	8.56087e-05	0.00107011
cg01713701	DLX4	-0.728135	0.482808	0.31351	-2.32253	0.0202046	0.0518066
cg01965173	RIPPLY2	-0.444833	0.640932	0.401772	-1.10718	0.268218	0.367422
cg02102684	VASN;CORO7	0.503428	1.65438	0.328048	1.53462	0.124878	0.211658
cg02650128	FSTL4	-0.102178	0.902869	0.239703	-0.426268	0.669913	0.770015
cg03379131	ADAM15	-0.361369	0.696722	0.255876	-1.41228	0.157867	0.246667
cg03405114	PSTPIP2	0.186056	1.20449	0.304093	0.611838	0.540645	0.651379
cg03600687	BOK	-0.910489	0.402327	0.383474	-2.37432	0.0175815	0.0488375
cg03752628	PTGFRN	-0.0841829	0.919263	0.332624	-0.253088	0.8002	0.851277
cg03818920	RIPPLY2	-0.591491	0.553501	0.481631	-1.2281	0.219409	0.327477
cg04086443	PHGDH	0.717084	2.04845	0.298852	2.39947	0.016419	0.0482913
cg05358729	RAB11FIP4	1.37668	3.96174	0.462831	2.97449	0.00293479	0.0132922
cg05524246	OLFML2B	0.447225	1.56397	0.301528	1.4832	0.138022	0.222615
cg05902884	MAP6D1	-0.458135	0.632462	0.30336	-1.5102	0.130992	0.217387
cg06023257	GAB2	-0.23433	0.791101	0.206382	-1.13542	0.256199	0.356561
cg06218726	MIR203	-0.615349	0.540452	0.283101	-2.1736	0.0297353	0.0675801
cg06633438	MLLT1	0.236587	1.26692	0.195029	1.21309	0.225097	0.331025
cg06973225	SDC3	-0.927649	0.395482	0.390659	-2.37458	0.0175691	0.0488375
cg07203561	P2RX7	-0.0739753	0.928695	0.374224	-0.197676	0.843298	0.87964
cg07361154	IGDCC4	-0.687864	0.502649	0.293608	-2.3428	0.0191398	0.0516679
cg07590102	CDKL5	-1.76731	0.170792	0.310617	-5.68967	1.27286e-08	1.27286e-06
cg07695566	CYB561	-0.509228	0.600959	0.269509	-1.88946	0.0588296	0.125169
cg08028295	CDC42BPG	-0.413876	0.661083	0.263819	-1.56879	0.116697	0.204732
cg08034797	SEPT9	0.601854	1.8255	0.243182	2.47491	0.0133269	0.0429899
cg08079596	ATOH8	-0.830056	0.436025	0.374831	-2.21448	0.0267957	0.0655036
cg08186362	HRH3	-0.769501	0.463244	0.461267	-1.66823	0.0952695	0.179754
cg08594606	DNAJA4	-0.212292	0.808729	0.245629	-0.86428	0.387434	0.490423
cg08892078	KLHDC8A	-1.37853	0.251947	0.355525	-3.87746	0.000105553	0.00117281
cg08963581	ZFHX3	0.517016	1.67702	0.208187	2.48342	0.0130126	0.0429899
cg09047691	GABBR2	-0.273407	0.760783	0.282519	-0.967746	0.333171	0.438383
cg09070371	HS3ST6	0.75916	2.13648	0.304891	2.48994	0.0127766	0.0429899
cg09852427	ARHGEF10L	0.0441633	1.04515	0.225094	0.196199	0.844454	0.87964
cg10026495	SHROOM3	0.131047	1.14002	0.237482	0.551818	0.581073	0.691753
cg10238675	CUX2	0.720862	2.0562	0.207342	3.47668	0.000507667	0.00362619
cg10435235	ARHGEF7	-0.165627	0.847362	0.388017	-0.426854	0.669485	0.770015
cg10581650	MIR1287;PYROXD2	0.993057	2.69948	0.293811	3.37992	0.00072506	0.00483374
cg11274940	BOK	0.118372	1.12566	0.348683	0.339484	0.734245	0.815828
cg11480800	PYGO1	0.510049	1.66537	0.324245	1.57304	0.115711	0.204732
cg11586330	LHX5	-0.131286	0.876967	0.251558	-0.521891	0.601746	0.707937
cg11645631	FAM159B	-0.144886	0.865121	0.379178	-0.382105	0.702383	0.798163
cg12315391	SHOX2	-0.627516	0.533916	0.361069	-1.73794	0.0822217	0.164443
cg12368542	TRIM13;DLEU2	-1.34203	0.261315	0.451018	-2.97556	0.00292458	0.0132922
cg12391690	RSPO1	-0.400576	0.669934	0.428669	-0.934464	0.350064	0.454629
cg12609063	SLC22A15	-0.0259772	0.974357	0.258624	-0.100444	0.919992	0.934121
cg13206063	MICAL1	-2.02297	0.132262	0.39523	-5.11847	3.08024e-07	1.54012e-05
cg13601997	LMX1B	-1.27995	0.278052	0.432148	-2.96183	0.00305821	0.0132922
cg13653144	LMX1B	0.901259	2.4627	0.411377	2.19083	0.0284637	0.0661948
cg13786722	FMN1	1.16622	3.20983	0.356035	3.27557	0.0010545	0.00659062
cg13935009	CDK18	-0.935887	0.392238	0.264526	-3.53798	0.000403195	0.00344171
cg14355899	LMX1B	0.524007	1.68878	0.300622	1.74308	0.0813205	0.164443
cg14499387	LIMK2	-0.420058	0.657009	0.247698	-1.69584	0.0899157	0.172915
cg14934522	SHROOM3	0.0200822	1.02029	0.230102	0.0872756	0.930452	0.934121
cg14983135	UPP1	-0.414078	0.660949	0.218333	-1.89655	0.0578879	0.125169
cg16353361	APLN	1.08683	2.96486	0.299814	3.62501	0.000288954	0.00288954
cg16429070	PDGFRB	0.272532	1.31329	0.396752	0.686907	0.492141	0.600172
cg16563255	ZFHX3	-0.0600151	0.94175	0.194196	-0.309044	0.757288	0.825062
cg17498321	NOTCH3	-0.900222	0.406479	0.310168	-2.90237	0.00370351	0.0148141
cg17967224	BIK	0.892275	2.44068	0.382413	2.33327	0.0196338	0.0516679
cg18189288	SPATS2L	0.383347	1.46719	0.159561	2.40251	0.0162828	0.0482913
cg18329187	CKB	1.38662	4.00129	0.335409	4.1341	3.56342e-05	0.000593904
cg18641151	ARHGEF10L	0.399355	1.49086	0.203758	1.95994	0.0500025	0.111117
cg19161424	FMN1	-0.560387	0.570988	0.303964	-1.84359	0.0652424	0.135922
cg19252956	DOCK8	0.435249	1.54535	0.369248	1.17874	0.2385	0.345653
cg19802865	FOXA1	0.685962	1.98568	0.213948	3.20621	0.00134495	0.00722543
cg19830541	HPCA	0.0243979	1.0247	0.295157	0.0826607	0.934121	0.934121
cg19856252	KY	-0.221609	0.801229	0.249122	-0.88956	0.373702	0.479105
cg20299263	PTPRE	0.0869895	1.09089	0.24417	0.356266	0.721641	0.810833
cg20716064	USP6NL	-0.724664	0.484487	0.32737	-2.2136	0.0268565	0.0655036
cg21079003	RGMA	1.16393	3.2025	0.331497	3.51114	0.00044619	0.00344171
cg21496658	MME	0.536215	1.70952	0.46181	1.16111	0.245595	0.35085
cg21589115	DKKL1;TEAD2	0.448798	1.56643	0.271656	1.65208	0.0985179	0.182441
cg21642988	DNAJA4	-0.868377	0.419632	0.271342	-3.2003	0.00137283	0.00722543
cg22454769	FHL2	-0.229927	0.794592	0.300032	-0.766341	0.443474	0.547498
cg23109191	GAB2	0.632855	1.88298	0.195879	3.23085	0.00123422	0.00722543
cg23583739	KDELR3	0.0634944	1.06555	0.685523	0.0926219	0.926204	0.934121
cg24116317	STK10	-0.345279	0.708023	0.261069	-1.32256	0.185983	0.286128
cg24596691	DYSF	0.333431	1.39575	0.232605	1.43346	0.151726	0.240834
cg25244036	MAPK4	-1.47539	0.22869	0.498767	-2.95807	0.0030957	0.0132922
cg25318211	MICAL1	1.15407	3.17109	0.28182	4.09507	4.22043e-05	0.000602919
cg25440811	PDGFRB	0.705029	2.02391	0.440452	1.6007	0.109444	0.19899
cg25479128	G6PD;IKBKG	0.352417	1.4225	0.228761	1.54054	0.123428	0.211658
cg26014391	PHYHIPL	0.205566	1.22822	0.254116	0.808946	0.418546	0.523183
cg26263675	RAB37	0.293176	1.34068	0.23569	1.2439	0.213536	0.323539
cg26604214	RAP1GAP2	-0.840403	0.431537	0.300429	-2.79734	0.00515246	0.0197288
cg27417997	SHROOM3	-0.830894	0.43566	0.281774	-2.9488	0.00319014	0.0132922
gender	NA	-1.38915	0.249287	0.50322	-2.76053	0.00577082	0.0206101

## Sheet: metastasis_together_cox
Metastasis hyper and hypomethylated genes in Cox regression
Name	UCSC_RefGene_Name	coef	HR	se(coef)	z	pval	p.adj
age_at_diagnosis	NA	0.129632	1.13841	0.0182085	7.11933	1.08452e-12	1.20382e-10
breslow_thickness_at_diagnosis	NA	0.589414	1.80293	0.258776	2.2777	0.0227444	0.0742537
cg00263760	VAX1	1.01912	2.77077	0.317118	3.21371	0.00131031	0.00808025
cg00378510	LINGO3	-0.589648	0.554522	0.302293	-1.95059	0.0511063	0.135566
cg00427296	MYH10	-0.184193	0.831775	0.355771	-0.517729	0.604647	0.720222
cg00478851	PPFIBP2	0.920503	2.51055	0.363347	2.5334	0.0112961	0.0404475
cg00562312	ADAMTS2	0.817313	2.26441	0.320413	2.55081	0.0107473	0.039765
cg00807464	CUX2	1.15059	3.16007	0.328706	3.50037	0.000464615	0.00468839
cg01161042	ZFYVE28	-0.126079	0.881545	0.325432	-0.387421	0.698445	0.769144
cg01247693	NPAS2	0.137707	1.14764	0.269913	0.510191	0.609918	0.720222
cg01281285	CCBE1	0.0205402	1.02075	0.307769	0.066739	0.946789	0.973089
cg01439566	ZBTB16	-0.123167	0.884116	0.364909	-0.337529	0.735718	0.792862
cg01607369	PPFIBP2	1.07928	2.94256	0.343704	3.14014	0.00168865	0.00986525
cg01965173	RIPPLY2	-2.2957	0.100691	0.556921	-4.12212	3.75394e-05	0.000833374
cg02338271	DNM3	0.0834524	1.08703	0.377776	0.220904	0.825167	0.856014
cg02550231	CDX2	0.387169	1.47281	0.473583	0.817532	0.413624	0.559906
cg02924298	DMD	-0.136347	0.87254	0.311353	-0.437918	0.661446	0.749311
cg03022609	DIXDC1	-0.385899	0.679839	0.300412	-1.28457	0.198944	0.339735
cg03544320	CRMP1	-0.528449	0.589518	0.366684	-1.44116	0.14954	0.272114
cg03751324	ADCY9	1.5327	4.63064	0.873362	1.75494	0.0792702	0.172529
cg03752628	PTGFRN	1.01503	2.75945	0.502532	2.01983	0.0434007	0.126776
cg03818920	RIPPLY2	1.58749	4.89145	0.587812	2.70067	0.00691989	0.0308637
cg03847279	FGFRL1	1.54698	4.69727	0.330658	4.67849	2.88998e-06	0.000106929
cg04670666	HMX3	-0.349097	0.705325	0.368391	-0.947624	0.343321	0.494917
cg04905434	MAFA	-0.711677	0.49082	0.380733	-1.86923	0.0615908	0.148621
cg05529156	RNLS	-0.0960502	0.908418	0.379038	-0.253405	0.799955	0.837689
cg05632623	NPTX1	-2.46966	0.0846136	0.676048	-3.65308	0.000259112	0.00418532
cg05770947	SLC2A13	-0.466635	0.627109	0.235209	-1.98392	0.047265	0.13116
cg05894910	CNRIP1	0.251826	1.28637	0.482406	0.522021	0.601656	0.720222
cg06103654	DPYSL5	1.11053	3.03596	0.309472	3.58846	0.000332631	0.00418532
cg06121226	SLC4A4	0.475183	1.60831	0.39162	1.21338	0.224985	0.369773
cg06385227	EN2	-1.41571	0.242752	0.300838	-4.7059	2.5275e-06	0.000106929
cg06726490	NEURL3	-0.968584	0.37962	0.412649	-2.34723	0.0189135	0.0636182
cg07030339	ALDH1A3	-0.310579	0.733022	0.388364	-0.799713	0.423877	0.566872
cg07313437	DPYD	-0.497783	0.607877	0.309595	-1.60785	0.107868	0.212011
cg07460992	ZCCHC14	0.14034	1.15067	0.319945	0.438639	0.660923	0.749311
cg07698102	PARD3B	-0.81434	0.442931	0.417824	-1.949	0.0512952	0.135566
cg07745373	DTX4	-0.506821	0.602407	0.263739	-1.92168	0.054646	0.137857
cg08196561	ZCCHC14	0.00857611	1.00861	0.323785	0.026487	0.978869	0.993734
cg08354401	COL23A1	0.531881	1.70213	0.367406	1.44767	0.14771	0.272114
cg08558323	PTK7	0.00254592	1.00255	0.324163	0.00785383	0.993734	0.993734
cg08667128	MIR193A	-0.00292622	0.997078	0.259893	-0.0112593	0.991017	0.993734
cg09573795	MSX1	-0.248988	0.779589	0.461685	-0.539303	0.589678	0.720222
cg09619271	IGFBP3	-0.652254	0.52087	0.245451	-2.65738	0.00787517	0.0308637
cg09713234	MKX	0.289364	1.33558	0.287446	1.00667	0.314093	0.464858
cg10105718	WDR60	-0.612942	0.541754	0.345031	-1.77649	0.0756527	0.167949
cg10238675	CUX2	0.427235	1.53301	0.307839	1.38785	0.165182	0.295728
cg10399165	LOC440925;SP5	-0.169753	0.843873	0.373945	-0.453951	0.649864	0.749311
cg10435235	ARHGEF7	-0.226026	0.797697	0.516313	-0.437769	0.661554	0.749311
cg10480584	PRDM6	-0.940089	0.390593	0.49909	-1.88361	0.0596183	0.147058
cg11027221	UNC93B1	-0.385162	0.68034	0.318487	-1.20935	0.226528	0.369773
cg11317199	TRIM14	-0.636963	0.528896	0.239232	-2.66254	0.00775543	0.0308637
cg11433624	RREB1	0.328202	1.38847	0.367645	0.892714	0.37201	0.522698
cg11657808	RYR2	0.526409	1.69284	0.330038	1.59499	0.110714	0.212011
cg11939071	DTX1	-0.517122	0.596234	0.325876	-1.58687	0.112543	0.212011
cg12018521	TES	-0.621795	0.53698	0.289724	-2.14616	0.0318601	0.0982354
cg12094808	FRMD5	-0.760244	0.467552	0.286949	-2.6494	0.00806348	0.0308637
cg12156672	CDK5R2	-0.921686	0.397848	0.346213	-2.66219	0.00776336	0.0308637
cg12215340	ADRA1D	-0.803159	0.447912	0.379468	-2.11654	0.0342987	0.102896
cg12387713	MSX2	0.877169	2.40408	0.267596	3.27796	0.00104559	0.00682706
cg12406825	PTGFRN	-0.440289	0.64385	0.332817	-1.32292	0.185862	0.322355
cg13058819	SLC35F3	-1.2304	0.292174	0.359517	-3.42238	0.000620749	0.00574193
cg13758899	ZFP3	-0.50821	0.601571	0.311177	-1.63318	0.10243	0.210819
cg13786722	FMN1	-0.772507	0.461854	0.420597	-1.83669	0.0662553	0.153215
cg14002622	CDK5R2	0.833283	2.30086	0.246651	3.37839	0.000729113	0.00580668
cg14065382	ABCA1	0.454414	1.57525	0.386304	1.17631	0.23947	0.385234
cg14647451	EPHA5	-0.277584	0.757612	0.405944	-0.683799	0.494102	0.630406
cg14831174	GATA5	-0.315392	0.729503	0.451275	-0.698891	0.48462	0.625498
cg14947547	LTBR	0.350205	1.41936	0.470286	0.744663	0.456476	0.6032
cg15004938	SYN3;TIMP3	0.927881	2.52914	0.34965	2.65374	0.00796055	0.0308637
cg15805568	SHANK1	0.335946	1.39926	0.306647	1.09555	0.273277	0.421303
cg15870334	CRMP1	-0.120999	0.886035	0.337465	-0.358554	0.719929	0.783452
cg15983026	CNPY1	-0.264796	0.767362	0.309845	-0.854609	0.392768	0.544965
cg16130019	JAZF1	1.029	2.79826	0.331318	3.10577	0.00189783	0.010533
cg16449084	SSH3;ANKRD13D	-0.86519	0.420971	0.353573	-2.44699	0.0144053	0.0499685
cg16603596	RIMKLB	-1.14237	0.319063	0.408987	-2.79316	0.00521966	0.0275896
cg17460447	EVC	-1.08578	0.337639	1.05144	-1.03266	0.301763	0.452645
cg17495130	HOXD13	0.135266	1.14484	0.325641	0.415384	0.677861	0.760026
cg17786697	PRDM6	0.544985	1.72458	0.333822	1.63256	0.102561	0.210819
cg17984666	CELSR1	0.203309	1.22545	0.389276	0.522276	0.601478	0.720222
cg18334915	CELSR1	0.113037	1.11967	0.354764	0.318625	0.750011	0.800264
cg18353826	OLFM2	1.06869	2.91156	0.298246	3.58325	0.00033935	0.00418532
cg19300923	PRDM2	-0.219321	0.803064	0.30158	-0.727241	0.467078	0.609949
cg19613194	NBEA	-0.902552	0.405533	0.452187	-1.99597	0.0459368	0.130743
cg19764418	RYR2	-0.417746	0.658529	0.338825	-1.23293	0.217603	0.365969
cg19856252	KY	1.15103	3.16143	0.348173	3.3059	0.000946721	0.00656788
cg20496643	RASL10B	-0.501034	0.605904	0.230458	-2.17408	0.0296994	0.0941895
cg20585530	SIX6	0.675493	1.965	0.371207	1.81972	0.0688011	0.155855
cg20856330	RPP21	-0.246429	0.781587	0.405019	-0.608438	0.542897	0.684791
cg22897522	MYH10	-1.067	0.34404	0.317081	-3.36506	0.000765261	0.00580668
cg23123250	SPNS2	0.789557	2.20242	0.290442	2.71847	0.00655848	0.0308637
cg23372684	COL23A1	-0.97485	0.377249	0.354909	-2.74676	0.0060187	0.0303671
cg23894948	SLC7A4	1.6253	5.07996	0.355841	4.5675	4.93578e-06	0.000136968
cg23986335	KCNS3	-0.627212	0.534079	0.32434	-1.93381	0.0531361	0.137165
cg24000873	NEFL	-0.112439	0.893652	0.291656	-0.38552	0.699852	0.769144
cg24194132	B4GALNT4	0.311605	1.36562	0.273601	1.1389	0.254744	0.398261
cg24647724	DNAH9	-1.63359	0.195227	0.448285	-3.64409	0.000268339	0.00418532
cg24781973	FMN1	0.351991	1.4219	0.427788	0.822817	0.410612	0.559906
cg24937747	IRX4	0.510807	1.66663	0.294122	1.73672	0.0824374	0.175972
cg24950817	STK32C	0.465424	1.59269	0.345519	1.34703	0.177971	0.313568
cg25753024	SSH3	0.235934	1.26609	0.261671	0.901644	0.367246	0.522619
cg25784136	CCDC116	0.255337	1.2909	0.236427	1.07998	0.280151	0.425983
cg25927375	KIRREL3	0.916212	2.4998	0.260494	3.51721	0.000436108	0.00468839
cg26057780	BDNF	1.52843	4.61091	0.455141	3.35814	0.000784687	0.00580668
cg26269613	IL15	0.392577	1.48079	0.34136	1.15004	0.250128	0.396632
cg26677448	PAX2	0.663551	1.94168	0.356984	1.85877	0.06306	0.148929
cg27265170	DMRTA2	-0.173066	0.841082	0.295393	-0.585884	0.557953	0.695874
cg27316886	PRMT8	-0.322865	0.724072	0.326943	-0.987525	0.323385	0.472312
cg27485730	CELSR1	0.486961	1.62736	0.306996	1.58622	0.112691	0.212011
cg27545615	PFKFB3	-0.0888242	0.915006	0.287073	-0.309414	0.757007	0.800264
gender	NA	0.826602	2.28554	0.519669	1.59063	0.111692	0.212011
