# Supplementary material for: Genome-wide promoter methylation profiling in a cellular model of melanoma progression reveals markers of malignancy and metastasis that predict melanoma survival
Source: Clin Epigenetics. 2022 May 23;14:68. doi: 10.1186/s13148-022-01291-x (PMC9128240; doi:10.1186/s13148-022-01291-x)
Supplement: Supplementary file 6 — Additional file 6: Table S6. Equivalence list between mouse ERRBS CpGs location and human Infinium 450 k CpGs probes and location referenced by their closest gene. [file 13148_2022_1291_MOESM6_ESM.xlsx]

## Sheet: equivalence_errbs_infinium450k_
refseq_id_human	refseq_id_mouse	mouse_CpG_position	mouse_distance_to_TSS	mouse_gene_name	human_CpG_position	human_distance_to_TSS	human_gene_name
NM_000015	NM_008673	chr8:67414315-67414315, chr8:67414352-67414352, chr8:67427287-67427287	-76653, -76616, -63681	Nat1	chr8:18390942-18390944, chr8:18398606-18398608, chr8:18398644-18398646, chr8:18400099-18400101, chr8:18428052-18428053, chr8:18538988-18538990, chr8:18553967-18553969, chr8:18556378-18556380, chr8:18574489-18574491, chr8:18591151-18591153	-338, 7326, 7364, 8819, 36772, 147708, 162687, 165098, 183209, 199871	NAT2
NM_000015	NM_008674	chr8:67514779-67514779, chr8:67523817-67523817	-9075, -37	Nat3	chr8:18390942-18390944, chr8:18398606-18398608, chr8:18398644-18398646, chr8:18400099-18400101, chr8:18428052-18428053, chr8:18538988-18538990, chr8:18553967-18553969, chr8:18556378-18556380, chr8:18574489-18574491, chr8:18591151-18591153	-338, 7326, 7364, 8819, 36772, 147708, 162687, 165098, 183209, 199871	NAT2
NM_000015	NM_001168577	chr8:67494882-67494882	9	Nat2	chr8:18390942-18390944, chr8:18398606-18398608, chr8:18398644-18398646, chr8:18400099-18400101, chr8:18428052-18428053, chr8:18538988-18538990, chr8:18553967-18553969, chr8:18556378-18556380, chr8:18574489-18574491, chr8:18591151-18591153	-338, 7326, 7364, 8819, 36772, 147708, 162687, 165098, 183209, 199871	NAT2
NM_000016	NM_007382	chr3:153937566-153937566, chr3:153939036-153939036, chr3:153939053-153939053, chr3:153941902-153941902, chr3:153944254-153944254, chr3:153944264-153944264, chr3:153944284-153944284, chr3:153944338-153944338, chr3:153944353-153944353, chr3:153944355-153944355, chr3:153944363-153944363, chr3:153944372-153944372, chr3:153944382-153944382, chr3:153944802-153944802, chr3:153944813-153944813, chr3:1539…	7078, 5608, 5591, 2742, 390, 380, 360, 306, 291, 289, 281, 272, 262, -160, -171, -181, -206, -371	Acadm	NA	NA	NA
NM_000017	NM_007383	chr5:115116146-115116146, chr5:115119125-115119125, chr5:115119127-115119127, chr5:115119151-115119151, chr5:115119159-115119159, chr5:115119204-115119204, chr5:115119217-115119217, chr5:115119231-115119231, chr5:115119243-115119243, chr5:115119249-115119249, chr5:115119314-115119314, chr5:115119318-115119318, chr5:115119341-115119341, chr5:115119349-115119349, chr5:115119361-115119361, chr5:1151…	3201, 222, 220, 196, 188, 143, 130, 116, 104, 98, 33, 29, 6, -4, -16, -22, -53, -80, -92, -4239, -4248, -4258, -4283, -7129, -7262, -7271	Acads	chr12:120725890-120725892, chr12:120726474-120726476, chr12:120726842-120726844, chr12:120728339-120728341, chr12:120737311-120737313, chr12:120737613-120737615, chr12:120737870-120737872, chr12:120738015-120738017, chr12:120739338-120739340, chr12:120739417-120739419, chr12:120739609-120739611, chr12:120742162-120742164, chr12:120759821-120759823, chr12:120760643-120760645, chr12:120773171-12077…	66, 650, 1018, 2515, 11487, 11789, 12046, 12191, 13514, 13593, 13785, 16338, 33997, 34819, 47347, 47927	ACADS
NM_000020	NA	NA	NA	NA	chr12:51907378-51907380, chr12:51907522-51907524, chr12:51907795-51907797, chr12:51908185-51908187	-124, 20, 293, 683	ACVRL1
NM_000021	NM_001362271	chr12:83687920-83687920, chr12:83687930-83687930, chr12:83687934-83687934, chr12:83687939-83687939, chr12:83688163-83688163, chr12:83688180-83688180, chr12:83688192-83688192, chr12:83688202-83688202, chr12:83688209-83688209, chr12:83688211-83688211, chr12:83688276-83688276, chr12:83688280-83688280, chr12:83688282-83688282, chr12:83688297-83688297, chr12:83688312-83688312, chr12:83688317-83688317,…	-232, -222, -218, -213, 13, 30, 42, 52, 59, 61, 126, 130, 132, 147, 162, 167, 218, 222, 236, 243, 245, 250, 254, 11019, 11027, 13223, 13262, 17172, 18737, 18767	Psen1	NA	NA	NA
NM_000022	NM_001272052	chr2:163731939-163731939, chr2:163734042-163734042, chr2:163749984-163749984, chr2:163750001-163750001, chr2:163750011-163750011, chr2:163750077-163750077, chr2:163750098-163750098, chr2:163750102-163750102, chr2:163750110-163750110, chr2:163750161-163750161, chr2:163750168-163750168, chr2:163750185-163750185, chr2:163750187-163750187, chr2:163750192-163750192, chr2:163750197-163750197, chr2:1637…	18301, 16198, 256, 239, 229, 163, 142, 138, 130, 79, 72, 55, 53, 48, 43, 30, 20, 9, 3	Ada	chr20:44618683-44618685, chr20:44619622-44619624, chr20:44651151-44651153	33015, 32076, 547	ADA
NM_000023	NM_009161	chr11:94976066-94976066	262	Sgca	NA	NA	NA
NM_000024	NM_007420	chr18:62180026-62180026	-46	Adrb2	chr5:148805557-148805559, chr5:148808890-148808892, chr5:148826050-148826052, chr5:148826082-148826084, chr5:148826347-148826349, chr5:148826407-148826409, chr5:148826609-148826611, chr5:148826616-148826618, chr5:148828477-148828479, chr5:148829777-148829779, chr5:148843330-148843332, chr5:148864559-148864561, chr5:148911950-148911952, chr5:148913257-148913259	-21052, -17719, -559, -527, -262, -202, 0, 7, 1868, 3168, 16721, 37950, 85341, 86648	ADRB2
NM_000025	NA	NA	NA	NA	chr8:37964412-37964414, chr8:37965440-37965442, chr8:37965773-37965775, chr8:37965956-37965958, chr8:37966561-37966563, chr8:37966787-37966789, chr8:37966821-37966823, chr8:37966977-37966979, chr8:37967637-37967639, chr8:37968818-37968820	2186, 1158, 825, 642, 37, -189, -223, -379, -1039, -2220	ADRB3
NM_000026	NM_009634	chr15:80948044-80948044, chr15:80948437-80948437, chr15:80948440-80948440, chr15:80948449-80948449, chr15:80948454-80948454, chr15:80948475-80948475, chr15:80948482-80948482, chr15:80948486-80948486, chr15:80948559-80948559, chr15:80948562-80948562, chr15:80948587-80948587, chr15:80948594-80948594, chr15:80948600-80948600, chr15:80948605-80948605, chr15:80948710-80948710, chr15:80948724-80948724,…	-446, -53, -50, -41, -36, -15, -8, -4, 71, 74, 99, 106, 112, 117, 222, 236, 248, 253, 269, 8290, 14123, 14142, 14152	Adsl	NA	NA	NA
NM_000027	NM_001005847	chr8:53511763-53511763, chr8:53511766-53511766, chr8:53511781-53511781, chr8:53511788-53511788, chr8:53511791-53511791, chr8:53511811-53511811, chr8:53524172-53524172	63, 66, 81, 88, 91, 111, 12472	Aga	chr4:177426678-177426680	15758	AGA
NM_000030	NM_001276710	chr1:93130841-93130841, chr1:93130885-93130885	-4399, -4355	Agxt	chr2:240868290-240868292, chr2:240868506-240868508, chr2:240868841-240868843, chr2:240875639-240875641, chr2:240876770-240876772, chr2:240876772-240876774, chr2:240877789-240877791, chr2:240879907-240879909, chr2:240879934-240879936	-532, -316, 19, 6817, 7948, 7950, 8967, 11085, 11112	AGXT
NM_000031	NM_001276446	chr4:62518973-62518973, chr4:62519069-62519069, chr4:62519090-62519090, chr4:62519811-62519811, chr4:62519826-62519826, chr4:62519843-62519843, chr4:62519846-62519846, chr4:62519856-62519856, chr4:62519867-62519867, chr4:62519874-62519874, chr4:62519877-62519877, chr4:62519880-62519880, chr4:62519885-62519885, chr4:62519890-62519890, chr4:62519914-62519914, chr4:62519925-62519925, chr4:62519935-6…	937, 841, 820, 99, 84, 67, 64, 54, 43, 36, 33, 30, 25, 20, -6, -17, -27, -35, -40, -49	Alad	NA	NA	NA
NM_000033	NM_007435	chrX:73716654-73716654, chrX:73716664-73716664, chrX:73716669-73716669, chrX:73717052-73717052, chrX:73717061-73717061, chrX:73717071-73717071, chrX:73717079-73717079	59, 69, 74, 457, 466, 476, 484	Abcd1	chrX:153724876-153724878, chrX:153724885-153724887, chrX:153726185-153726187, chrX:153726191-153726193	22, 31, 1331, 1337	ABCD1
NM_000034	NM_001177307	chr7:126797679-126797679, chr7:126797692-126797692, chr7:126797699-126797699, chr7:126797727-126797727, chr7:126797806-126797806, chr7:126797835-126797835, chr7:126798288-126798288, chr7:126798327-126798327, chr7:126798856-126798856, chr7:126798858-126798858, chr7:126798871-126798871, chr7:126798876-126798876, chr7:126798881-126798881, chr7:126798886-126798886, chr7:126798894-126798894, chr7:1267…	1500, 1487, 1480, 1452, 1373, 1344, 891, 852, 323, 321, 308, 303, 298, 293, 285, 278, 223, 212, 197, 191, 140, 122, 102, 99, 20, -11, -18, -26	Aldoa	NA	NA	NA
NM_000034	NM_001199270	chr4:72543425-72543425, chr4:72543427-72543427, chr4:72543429-72543429, chr4:72543468-72543468, chr4:72680148-72680148, chr4:72680187-72680187, chr4:72702838-72702838, chr4:72702855-72702855, chr4:72702866-72702866, chr4:72702877-72702877, chr4:72765317-72765317, chr4:72765389-72765389, chr4:72803587-72803587	309210, 309208, 309206, 309167, 172487, 172448, 149797, 149780, 149769, 149758, 87318, 87246, 49048	Aldoart1	NA	NA	NA
NM_000034	NM_001277340	chr12:55537714-55537714, chr12:55537748-55537748, chr12:55553939-55553939, chr12:55553998-55553998, chr12:55554025-55554025, chr12:55559550-55559550, chr12:55565320-55565320, chr12:55565348-55565348, chr12:55565352-55565352, chr12:55565355-55565355, chr12:55565368-55565368, chr12:55571257-55571257, chr12:55571262-55571262, chr12:55571277-55571277, chr12:55571306-55571306, chr12:55574054-55574054,…	-27491, -27457, -11266, -11207, -11180, -5655, 117, 145, 149, 152, 165, 6054, 6059, 6074, 6103, 8851, 9247	Aldoart2	NA	NA	NA
NM_000035	NA	NA	NA	NA	chr9:101431669-101431671, chr9:101435392-101435394, chr9:101436983-101436985	4104, 381, -1210	ALDOB
NM_000036	NM_001033303	chr3:103076112-103076112, chr3:103076120-103076120, chr3:103076142-103076142	2100, 2108, 2130	Ampd1	NA	NA	NA
NM_000039	NM_009692	chr9:46195100-46195100, chr9:46195126-46195126, chr9:46195135-46195135, chr9:46197416-46197416, chr9:46204271-46204271, chr9:46204282-46204282, chr9:46204306-46204306, chr9:46204312-46204312, chr9:46204348-46204348, chr9:46204359-46204359, chr9:46206405-46206405, chr9:46206412-46206412, chr9:46207983-46207983, chr9:46207994-46207994, chr9:46210660-46210660, chr9:46210666-46210666, chr9:46210668-4…	-33530, -33504, -33495, -31214, -24359, -24348, -24324, -24318, -24282, -24271, -22225, -22218, -20647, -20636, -17970, -17964, -17962, -17945, -17922, -9147, -9137, -9118, -8360, -6050	Apoa1	chr11:116837696-116837698	-75	APOA1
NM_000040	NM_001289755	chr9:46232107-46232107, chr9:46232248-46232248, chr9:46232260-46232260, chr9:46232305-46232305	3193, 3052, 3040, 2995	Apoc3	chr11:116828872-116828874, chr11:116829332-116829334, chr11:116829730-116829732, chr11:116829766-116829768, chr11:116830058-116830060, chr11:116830327-116830329, chr11:116832871-116832873	-1033, -573, -175, -139, 153, 422, 2966	APOC3
NM_000041	NM_001305819	chr7:19698415-19698415, chr7:19698421-19698421, chr7:19698429-19698429, chr7:19698437-19698437, chr7:19698508-19698508	-18, -24, -32, -40, -111	Apoe	chr19:44903628-44903630, chr19:44904687-44904689	-2166, -1107	APOE
NM_000042	NA	NA	NA	NA	chr17:66229227-66229229, chr17:66229317-66229319, chr17:66229612-66229614, chr17:66230834-66230836	187, 97, -198, -1420	APOH
NM_000044	NM_013476	chrX:97844834-97844834, chrX:97885505-97885505, chrX:97885512-97885512, chrX:97915549-97915549, chrX:97915583-97915583, chrX:98041940-98041940, chrX:98148457-98148457, chrX:98148480-98148480, chrX:98148505-98148505, chrX:98148703-98148703, chrX:98148710-98148710, chrX:98148716-98148716, chrX:98148722-98148722, chrX:98150876-98150876, chrX:98150881-98150881, chrX:98150884-98150884, chrX:98150893-9…	-303923, -263252, -263245, -233208, -233174, -106817, -300, -277, -252, -54, -47, -41, -35, 2121, 2126, 2129, 2138, 2157, 2161, 2388, 2416, 3242, 137785, 213322, 291843	Ar	chrX:67543658-67543660, chrX:67543761-67543763, chrX:67544283-67544285	-361, -258, 264	AR
NM_000045	NM_007482	chr10:24928477-24928477, chr10:24928493-24928493, chr10:24929742-24929742, chr10:24929750-24929750, chr10:24929768-24929768	-1008, -1024, -2273, -2281, -2299	Arg1	NA	NA	NA
NM_000046	NM_009712	chr13:93771661-93771661, chr13:93771676-93771676, chr13:93771678-93771678, chr13:93771683-93771683, chr13:93771715-93771715, chr13:93771719-93771719, chr13:93771730-93771730, chr13:93771739-93771739, chr13:93771749-93771749, chr13:93771756-93771756, chr13:93771825-93771825, chr13:93771830-93771830, chr13:93771897-93771897, chr13:93771914-93771914, chr13:93771927-93771927, chr13:93771935-93771935,…	-18, -3, 0, 6, 38, 42, 53, 62, 72, 79, 148, 153, 220, 237, 250, 258, 262, 334, 337, 340, 361, 369, 378, 384	Arsb	chr5:78907021-78907023, chr5:78908568-78908570, chr5:78928247-78928249, chr5:78983600-78983602, chr5:78984017-78984019, chr5:78984339-78984341, chr5:78984658-78984660, chr5:78985058-78985060, chr5:78985279-78985281	78288, 76741, 57062, 1709, 1292, 970, 651, 251, 30	ARSB
NM_000048	NM_133768	chr5:130024628-130024628, chr5:130024654-130024654, chr5:130024784-130024784	-248, -274, -404	Asl	NA	NA	NA
NM_000049	NA	NA	NA	NA	chr17:3488383-3488385	12388	ASPA
NM_000050	NM_007494	chr2:31396029-31396029, chr2:31396060-31396060, chr2:31396073-31396073, chr2:31400167-31400167, chr2:31400174-31400174, chr2:31400203-31400203, chr2:31400210-31400210, chr2:31405824-31405824, chr2:31405865-31405865, chr2:31410290-31410290, chr2:31413414-31413414, chr2:31420807-31420807, chr2:31421970-31421970, chr2:31422172-31422172, chr2:31423031-31423031, chr2:31423074-31423074, chr2:31423944-3…	-74241, -74210, -74197, -70103, -70096, -70067, -70060, -64446, -64405, -59980, -56856, -49463, -48300, -48098, -47239, -47196, -46326, -46295, -46205, -46199, -46177, -46007, -44068, -44029, -43467, -43431, -36041, -33961, -33841, -33701, -25125, -25096, -25086, -22764, -15853, -15793, -15774, -15694, -12373, -12349, -12343, -5493, -5458, -181, -169, -165, -140, -72, -66, -60, -48, -46, -42, -34…	Ass1	NA	NA	NA
NM_000051	NM_007499	chr9:53508188-53508188, chr9:53508197-53508197, chr9:53536131-53536131, chr9:53536143-53536143	28484, 28475, 541, 529	Atm	chr11:108223026-108223028	-39	ATM
NM_000053	NM_007511	chr8:22059867-22059867, chr8:22060335-22060335, chr8:22060360-22060360, chr8:22060363-22060363, chr8:22060367-22060367, chr8:22060371-22060371	208, -262, -287, -290, -294, -298	Atp7b	NA	NA	NA
NM_000054	NA	NA	NA	NA	chrX:153904010-153904012, chrX:153904014-153904016	-661, -657	AVPR2
NM_000055	NM_009738	chr3:73708136-73708136	280	Bche	chr3:165837371-165837373	51	BCHE
NM_000056	NM_001305935	chr9:83925136-83925136, chr9:83925142-83925142, chr9:83925151-83925151, chr9:83925174-83925174, chr9:83925177-83925177, chr9:83925186-83925186, chr9:83925212-83925212, chr9:83925219-83925219, chr9:83925230-83925230, chr9:83925233-83925233, chr9:83925236-83925236, chr9:83925241-83925241, chr9:83925248-83925248, chr9:83925253-83925253, chr9:83925258-83925258, chr9:83925283-83925283, chr9:83925289-8…	0, 7, 16, 39, 42, 51, 77, 84, 95, 98, 101, 106, 113, 118, 123, 148, 154, 162, 173, 176, 201	Bckdhb	NA	NA	NA
NM_000057	NM_001042527	chr7:80535061-80535061, chr7:80535063-80535063, chr7:80535066-80535066	59, 57, 54	Blm	NA	NA	NA
NM_000059	NM_001081001	chr5:150522840-150522840, chr5:150522843-150522843, chr5:150522845-150522845, chr5:150522856-150522856, chr5:150522858-150522858, chr5:150522870-150522870, chr5:150522881-150522881	221, 224, 226, 237, 239, 251, 262	Brca2	chr13:32315723-32315725, chr13:32315856-32315858, chr13:32316077-32316079, chr13:32316214-32316216, chr13:32347509-32347511	217, 350, 571, 708, 32003	BRCA2
NM_000062	NM_009776	chr2:84762637-84762637, chr2:84774968-84774968, chr2:84774994-84774994, chr2:84774999-84774999, chr2:84775007-84775007	12793, 462, 436, 431, 423	Serping1	chr11:57596066-57596068, chr11:57597465-57597467, chr11:57597544-57597546, chr11:57597614-57597616	-1617, -218, -139, -69	SERPING1
NM_000063	NM_013484	chr17:34879828-34879828, chr17:34881801-34881801, chr17:34881818-34881818	2273, 300, 283	C2	NA	NA	NA
NM_000064	NM_009778	chr17:57229997-57229997, chr17:57230662-57230662	-1862, -2527	C3	chr19:6710646-6710648, chr19:6710815-6710817, chr19:6711080-6711082, chr19:6712309-6712311, chr19:6712581-6712583, chr19:6713247-6713249, chr19:6713280-6713282, chr19:6721004-6721006, chr19:6721015-6721017, chr19:6721843-6721845	10003, 9834, 9569, 8340, 8068, 7402, 7369, -355, -366, -1194	C3
NM_000065	NM_016704	chr15:4775840-4775840, chr15:4775876-4775876, chr15:4781670-4781670	48632, 48668, 54462	C6	NA	NA	NA
NM_000066	NM_001316671	chr4:104699115-104699115, chr4:104699130-104699130, chr4:104707643-104707643, chr4:104718340-104718340, chr4:104720574-104720574, chr4:104720608-104720608	-67202, -67187, -58674, -47977, -45743, -45709	C8b	NA	NA	NA
NM_000067	NM_001357334	chr3:14876524-14876524, chr3:14886244-14886244, chr3:14886258-14886258, chr3:14886265-14886265	-9745, -25, -11, -4	Car2	NA	NA	NA
NM_000068	NM_001252059	chr8:84414318-84414318, chr8:84414333-84414333, chr8:84414346-84414346, chr8:84414348-84414348, chr8:84414356-84414356, chr8:84414358-84414358, chr8:84414368-84414368, chr8:84414449-84414449, chr8:84414465-84414465, chr8:84414472-84414472, chr8:84414489-84414489, chr8:84414518-84414518, chr8:84414545-84414545, chr8:84414552-84414552, chr8:84414563-84414563, chr8:84414567-84414567, chr8:84414661-8…	-1046, -1031, -1018, -1016, -1008, -1006, -996, -915, -899, -892, -875, -846, -819, -812, -801, -797, -703, -699, -691, -688, -686, -676, -674, -666, -660, -658, -656, -645, -642, -614, -597, -70, -57, -55, -44, -42, -37, -31, -29	Cacna1a	NA	NA	NA
NM_000069	NM_001081023	chr1:136067694-136067694, chr1:136072507-136072507	14885, 19698	Cacna1s	NA	NA	NA
NM_000070	NM_001109761	chr2:120480425-120480425, chr2:120480571-120480571, chr2:120483051-120483051, chr2:120483057-120483057, chr2:120494894-120494894, chr2:120494929-120494929, chr2:120494938-120494938, chr2:120494954-120494954, chr2:120494965-120494965, chr2:120494983-120494983, chr2:120501957-120501957	3518, 3664, 6144, 6150, 17987, 18022, 18031, 18047, 18058, 18076, 25050	Capn3	chr15:42360095-42360097	596	CAPN3
NM_000071	NM_001271353	chr17:31637212-31637212, chr17:31637215-31637215	-8, -11	Cbs	NA	NA	NA
NM_000073	NM_009850	chr9:44973797-44973797, chr9:44973898-44973898, chr9:44973957-44973957, chr9:44973994-44973994	6635, 6534, 6475, 6438	Cd3g	chr11:118344046-118344048, chr11:118344094-118344096	-296, -248	CD3G
NM_000074	NA	NA	NA	NA	chrX:136647498-136647500, chrX:136647813-136647815, chrX:136647818-136647820, chrX:136648146-136648148, chrX:136648253-136648255, chrX:136648285-136648287	-658, -343, -338, -10, 97, 129	CD40LG
NM_000075	NA	NA	NA	NA	chr12:57751499-57751501, chr12:57751532-57751534, chr12:57752134-57752136, chr12:57752490-57752492, chr12:57752502-57752504, chr12:57752642-57752644, chr12:57752647-57752649, chr12:57752686-57752688, chr12:57752958-57752960, chr12:57753037-57753039, chr12:57753641-57753643	810, 777, 175, -181, -193, -333, -338, -377, -649, -728, -1332	CDK4
NM_000076	NA	NA	NA	NA	chr11:2880612-2880614, chr11:2883360-2883362, chr11:2883432-2883434, chr11:2883515-2883517, chr11:2884265-2884267, chr11:2885703-2885705, chr11:2885750-2885752, chr11:2885759-2885761	5152, 2404, 2332, 2249, 1499, 61, 14, 5	CDKN1C
NM_000079	NM_007389	chr2:73571534-73571534, chr2:73571554-73571554, chr2:73580302-73580302, chr2:73580311-73580311, chr2:73580317-73580317, chr2:73580328-73580328	8805, 8785, 37, 28, 22, 11	Chrna1	chr2:174764490-174764492, chr2:174764495-174764497, chr2:174765121-174765123, chr2:174765144-174765146, chr2:174772176-174772178	-19, -24, -650, -673, -7705	CHRNA1
NM_000080	NM_009603	chr11:70618511-70618511, chr11:70618535-70618535, chr11:70618556-70618556	684, 660, 639	Chrne	chr17:4901378-4901380, chr17:4902096-4902098, chr17:4903048-4903050, chr17:4903157-4903159	1719, 1001, 49, -60	CHRNE
NM_000081	NM_010748	chr13:13590386-13590386, chr13:13590403-13590403, chr13:13590419-13590419, chr13:13590460-13590460, chr13:13590463-13590463, chr13:13590467-13590467, chr13:13590473-13590473, chr13:13590475-13590475, chr13:13590477-13590477, chr13:13590480-13590480, chr13:13590492-13590492, chr13:13590505-13590505, chr13:13590510-13590510, chr13:13590631-13590631, chr13:13590638-13590638, chr13:13590676-13590676,…	-23, -6, 12, 53, 56, 60, 66, 68, 70, 73, 85, 98, 103, 224, 231, 269, 275, 282, 294, 297, 300, 302, 331, 340, 343, 347, 363, 373, 380	Lyst	chr1:235866138-235866140, chr1:235866527-235866529, chr1:235866914-235866916	767, 378, -9	LYST
NM_000083	NA	NA	NA	NA	chr7:143315726-143315728, chr7:143316067-143316069	-383, -42	CLCN1
NM_000084	NM_001243762	chrX:7319359-7319359, chrX:7319364-7319364	0, -7	Clcn5	chrX:50066441-50066443, chrX:50067492-50067494, chrX:50067601-50067603	-1145, -94, 15	CLCN5
NM_000085	NM_001146307	chr4:141389578-141389578, chr4:141389591-141389591, chr4:141389623-141389623, chr4:141391775-141391775, chr4:141391935-141391935, chr4:141391957-141391957, chr4:141392255-141392255, chr4:141396572-141396572, chr4:141396581-141396581, chr4:141396598-141396598, chr4:141397393-141397393	8522, 8509, 8477, 6325, 6165, 6143, 5845, 1528, 1519, 1502, 707	Clcnka	chr1:16042941-16042943, chr1:16043135-16043137, chr1:16043747-16043749, chr1:16043769-16043771, chr1:16044138-16044140	-839, -645, -33, -11, 358	CLCNKB
NM_000085	NM_019701	chr4:141408479-141408479, chr4:141408491-141408491, chr4:141409744-141409744, chr4:141412465-141412465, chr4:141413943-141413943, chr4:141413952-141413952, chr4:141413969-141413969	7510, 7498, 6245, 3524, 2046, 2037, 2020	Clcnkb	chr1:16042941-16042943, chr1:16043135-16043137, chr1:16043747-16043749, chr1:16043769-16043771, chr1:16044138-16044140	-839, -645, -33, -11, 358	CLCNKB
NM_000086	NM_001146311	chr7:126586987-126586987, chr7:126587017-126587017, chr7:126587031-126587031, chr7:126588521-126588521, chr7:126588540-126588540, chr7:126589011-126589011	-1171, -1201, -1215, -2705, -2724, -3195	Cln3	chr16:28492168-28492170, chr16:28492273-28492275, chr16:28492675-28492677	-87, -192, -594	CLN3
NM_000087	NA	NA	NA	NA	chr4:48013472-48013474, chr4:48013963-48013965	-528, -1019	CNGA1
NM_000088	NM_007742	chr11:94937299-94937299, chr11:94941245-94941245, chr11:94941263-94941263, chr11:94941397-94941397, chr11:94941410-94941410, chr11:94942830-94942830, chr11:94942846-94942846, chr11:94942855-94942855, chr11:94943369-94943369, chr11:94943409-94943409, chr11:94944204-94944204, chr11:94947644-94947644, chr11:94947650-94947650, chr11:94947678-94947678, chr11:94948587-94948587, chr11:94950299-94950299,…	1077, 5023, 5041, 5175, 5188, 6608, 6624, 6633, 7147, 7187, 7982, 11422, 11428, 11456, 12365, 14077, 14119	Col1a1	chr17:50189231-50189233, chr17:50189700-50189702, chr17:50189782-50189784, chr17:50189877-50189879, chr17:50190871-50190873, chr17:50190875-50190877, chr17:50195639-50195641, chr17:50197962-50197964, chr17:50198557-50198559, chr17:50198985-50198987, chr17:50199680-50199682, chr17:50200437-50200439, chr17:50200724-50200726, chr17:50201490-50201492, chr17:50201565-50201567, chr17:50201590-50201592	12399, 11930, 11848, 11753, 10759, 10755, 5991, 3668, 3073, 2645, 1950, 1193, 906, 140, 65, 40	COL1A1
NM_000089	NM_007743	chr6:4504361-4504361, chr6:4504369-4504369, chr6:4504397-4504397, chr6:4505594-4505594, chr6:4505629-4505629, chr6:4531255-4531255	-1257, -1249, -1221, -24, 13, 25639	Col1a2	chr7:94394509-94394511, chr7:94394512-94394514, chr7:94394556-94394558, chr7:94394675-94394677, chr7:94394941-94394943, chr7:94404330-94404332, chr7:94405215-94405217, chr7:94405495-94405497, chr7:94418164-94418166, chr7:94421870-94421871, chr7:94426442-94426444, chr7:94430587-94430589	-384, -381, -337, -218, 48, 9437, 10322, 10602, 23271, 26977, 31549, 35694	COL1A2
NM_000090	NM_009930	chr1:45162065-45162065, chr1:45162091-45162091, chr1:45186779-45186779, chr1:45227125-45227125, chr1:45227158-45227158, chr1:45315941-45315941, chr1:45315982-45315982	-149473, -149447, -124759, -84413, -84380, 4405, 4446	Col3a1	NA	NA	NA
NM_000091	NA	NA	NA	NA	chr2:227164968-227164970	346	COL4A3
NM_000092	NM_007735	chr1:82586587-82586587, chr1:82586595-82586595, chr1:82586612-82586612, chr1:82586632-82586632, chr1:82586756-82586756, chr1:82586767-82586767, chr1:82586779-82586779	263, 255, 238, 218, 94, 83, 71	Col4a4	chr2:227130234-227130236, chr2:227163884-227163886, chr2:227164024-227164026, chr2:227164057-227164059, chr2:227164059-227164061	33970, 320, 180, 147, 145	COL4A4
NM_000093	NM_015734	chr2:27886607-27886607, chr2:27886618-27886618, chr2:27886627-27886627, chr2:27886630-27886630, chr2:27886636-27886636, chr2:27886640-27886640, chr2:27886642-27886642, chr2:27886646-27886646, chr2:27886748-27886748, chr2:27886753-27886753, chr2:27886768-27886768, chr2:27886775-27886775, chr2:27886781-27886781, chr2:27886788-27886788, chr2:27886795-27886795, chr2:27886812-27886812, chr2:27886821-2…	184, 195, 204, 207, 213, 217, 219, 223, 325, 330, 345, 352, 358, 365, 372, 389, 398, 408, 421, 423, 431, 521, 528, 546, 557, 559, 562, 589, 599, 639, 651, 662, 686, 1776, 7536, 15075, 15100, 20318, 20325, 20347, 35696, 35710, 39270, 39315, 44859, 44886, 67488, 67501	Col5a1	NA	NA	NA
NM_000094	NA	NA	NA	NA	chr3:48595344-48595346, chr3:48595349-48595351, chr3:48595458-48595460, chr3:48595710-48595712, chr3:48596007-48596009	-16, -21, -130, -382, -679	COL7A1
NM_000095	NM_016685	chr8:70373454-70373454, chr8:70373473-70373473, chr8:70373490-70373490, chr8:70373492-70373492, chr8:70373504-70373504, chr8:70373745-70373745, chr8:70373766-70373766, chr8:70373769-70373769	-94, -75, -58, -56, -44, 199, 220, 223	Comp	chr19:18760111-18760113, chr19:18761208-18761210, chr19:18762226-18762228, chr19:18762457-18762459, chr19:18765435-18765437, chr19:18768620-18768622, chr19:18768635-18768637, chr19:18768639-18768641, chr19:18772990-18772992, chr19:18777270-18777272, chr19:18782872-18782874, chr19:18784406-18784408, chr19:18786042-18786044, chr19:18787515-18787517, chr19:18788272-18788274, chr19:18789066-18789068,…	31193, 30096, 29078, 28847, 25869, 22684, 22669, 22665, 18314, 14034, 8432, 6898, 5262, 3789, 3032, 2238, 750, 448, 271, -46	COMP
NM_000097	NM_007757	chr16:58670226-58670226, chr16:58670232-58670232, chr16:58670240-58670240, chr16:58670253-58670253, chr16:58670261-58670261, chr16:58670419-58670419, chr16:58670422-58670422, chr16:58670437-58670437, chr16:58670446-58670446, chr16:58670456-58670456, chr16:58670623-58670623, chr16:58670631-58670631, chr16:58670633-58670633, chr16:58670636-58670636, chr16:58670642-58670642, chr16:58670664-58670664,…	20, 26, 34, 47, 55, 213, 216, 231, 240, 250, 417, 425, 427, 430, 436, 458, 461, 622	Cpox	chr3:98592218-98592220, chr3:98593178-98593180, chr3:98593509-98593511	1392, 432, 101	CPOX
NM_000098	NM_009949	chr4:107919571-107919571, chr4:107919597-107919597, chr4:107923282-107923282, chr4:107923293-107923293, chr4:107923400-107923400, chr4:107923423-107923423, chr4:107923433-107923433, chr4:107923445-107923445, chr4:107923457-107923457, chr4:107923459-107923459, chr4:107923468-107923468, chr4:107923473-107923473, chr4:107923497-107923497, chr4:107923499-107923499, chr4:107923518-107923518, chr4:1079…	4019, 3993, 308, 297, 190, 167, 157, 145, 133, 131, 122, 117, 93, 91, 72, 59, 44, 35, 22, 7, -13, -63, -72, -80, -91, -97, -110	Cpt2	chr1:53198308-53198310	1486	CPT2
NM_000099	NM_021405	chr2:149226831-149226831, chr2:149226837-149226837, chr2:149226866-149226866, chr2:149226874-149226874, chr2:149234060-149234060, chr2:149234066-149234066, chr2:149333530-149333530, chr2:149333549-149333549, chr2:149388471-149388471, chr2:149490052-149490052, chr2:149490055-149490055, chr2:149490092-149490092, chr2:149512092-149512092	-178418, -178412, -178383, -178375, -171189, -171183, -71719, -71700, -16778, 84805, 84808, 84845, 106845	Cst10	chr20:23638887-23638889, chr20:23639140-23639142, chr20:23640498-23640500	-933, -1186, -2544	CST3
NM_000099	NM_009976	chr2:148875469-148875469, chr2:148875473-148875473, chr2:148875484-148875484, chr2:148875488-148875488, chr2:148875512-148875512, chr2:148908904-148908904, chr2:148920131-148920131, chr2:148920364-148920364, chr2:148920382-148920382	44, 40, 29, 25, 0, -33393, -44620, -44853, -44871	Cst3	chr20:23638887-23638889, chr20:23639140-23639142, chr20:23640498-23640500	-933, -1186, -2544	CST3
NM_000100	NM_007793	chr10:78424984-78424984, chr10:78425961-78425961, chr10:78425966-78425966, chr10:78426023-78426023, chr10:78426035-78426035, chr10:78426047-78426047	-686, 293, 298, 355, 367, 379	Cstb	chr21:43773290-43773292, chr21:43774102-43774104, chr21:43775857-43775859	3017, 2205, 450	CSTB
NM_000101	NM_001301284	chr8:122434328-122434328, chr8:122434366-122434366	-1389, -1427	Cyba	chr16:88646341-88646343, chr16:88650725-88650727, chr16:88650965-88650967, chr16:88651047-88651049, chr16:88651055-88651057, chr16:88651063-88651065	4711, 327, 87, 5, -3, -11	CYBA
NM_000102	NM_007809	chr19:46671138-46671138	1863	Cyp17a1	chr10:102837132-102837134, chr10:102837549-102837551, chr10:102837677-102837679	280, -137, -265	CYP17A1
NM_000103	NA	NA	NA	NA	chr15:51339489-51339491	-894	CYP19A1
NM_000104	NM_001364889	chr17:79718887-79718887	-3827	Cyp1b1	chr2:38073741-38073743, chr2:38074294-38074296, chr2:38075086-38075088, chr2:38075443-38075445, chr2:38075995-38075997, chr2:38076002-38076004, chr2:38076076-38076078, chr2:38076299-38076301, chr2:38076329-38076331, chr2:38076363-38076365, chr2:38076537-38076539, chr2:38076701-38076703, chr2:38076923-38076925, chr2:38077374-38077376, chr2:38077582-38077584, chr2:38077659-38077661, chr2:38077661-3…	2409, 1856, 1064, 707, 155, 148, 74, -149, -179, -213, -387, -551, -773, -1224, -1432, -1509, -1511, -2562, -3319, -16735, -22509	CYP1B1
NM_000106	NM_029562	chr15:82781684-82781684	12562	Cyp2d26	chr22:42130616-42130618	193	CYP2D6
NM_000106	NM_145474	chr15:82619713-82619713, chr15:82619729-82619729	1195, 1179	Cyp2d34	chr22:42130616-42130618	193	CYP2D6
NM_000106	NM_010006	chr15:82437731-82437731, chr15:82445376-82445376, chr15:82445418-82445418, chr15:82445423-82445423, chr15:82470739-82470739, chr15:82470762-82470762, chr15:82470983-82470983, chr15:82470991-82470991, chr15:82470996-82470996	-14646, -7001, -6959, -6954, 18364, 18387, 18608, 18616, 18621	Cyp2d9	chr22:42130616-42130618	193	CYP2D6
NM_000106	NM_023623	chr15:82756706-82756706, chr15:82756753-82756753	7417, 7370	Cyp2d40	chr22:42130616-42130618	193	CYP2D6
NM_000106	NM_001163472	chr15:82374494-82374494, chr15:82374527-82374527	5767, 5734	Cyp2d22	chr22:42130616-42130618	193	CYP2D6
NM_000106	NR_003552	chr15:82637884-82637884, chr15:82637892-82637892, chr15:82638004-82638004	4162, 4154, 4042	Cyp2d13	chr22:42130616-42130618	193	CYP2D6
NM_000107	NM_001362705	chr2:91237074-91237074	-9	Ddb2	chr11:47215035-47215037, chr11:47215352-47215354, chr11:47217997-47217999	63, 380, 3025	DDB2
NM_000108	NM_007861	chr12:31316252-31316252, chr12:31316267-31316267, chr12:31316296-31316296, chr12:31351061-31351061, chr12:31351095-31351095, chr12:31351099-31351099, chr12:31351104-31351104, chr12:31351116-31351116, chr12:31351129-31351129, chr12:31351145-31351145, chr12:31351151-31351151, chr12:31352878-31352878, chr12:31352894-31352894, chr12:31352903-31352903, chr12:31369981-31369981	35220, 35205, 35176, 411, 377, 373, 368, 356, 343, 327, 321, -1408, -1424, -1433, -18511	Dld	chr7:107891529-107891531, chr7:107934337-107934339, chr7:107937094-107937096, chr7:107938804-107938806	348, 43156, 45913, 47623	DLD
NM_000110	NM_170778	chr3:118562304-118562304, chr3:118562311-118562311, chr3:118562319-118562319, chr3:118562323-118562323, chr3:118562325-118562325, chr3:118952416-118952416, chr3:118952536-118952536	126, 133, 141, 145, 147, 390238, 390358	Dpyd	NA	NA	NA
NM_000111	NA	NA	NA	NA	chr7:107803452-107803454, chr7:107824818-107824820	-230, -21596	SLC26A3
NM_000112	NM_007885	chr18:61211367-61211367, chr18:61211369-61211369, chr18:61211372-61211372, chr18:61211383-61211383, chr18:61211390-61211390, chr18:61211404-61211404, chr18:61211409-61211409, chr18:61211473-61211473, chr18:61211477-61211477, chr18:61211496-61211496, chr18:61211498-61211498, chr18:61211502-61211502, chr18:61211521-61211521, chr18:61211613-61211613, chr18:61211615-61211615, chr18:61211618-61211618,…	230, 228, 225, 214, 207, 193, 188, 124, 120, 101, 99, 95, 76, -18, -20, -23, -34, -39, -44, -67, -1617	Slc26a2	chr5:149960190-149960192, chr5:149960488-149960490, chr5:149960645-149960647, chr5:149960713-149960715, chr5:149960720-149960722, chr5:149960735-149960737	-566, -268, -111, -43, -36, -21	SLC26A2
NM_000113	NM_144884	chr2:30967168-30967168, chr2:30967174-30967174, chr2:30967187-30967187, chr2:30967189-30967189, chr2:30967204-30967204, chr2:30967216-30967216, chr2:30967604-30967604, chr2:30967626-30967626, chr2:30967629-30967629, chr2:30967643-30967643, chr2:30967653-30967653, chr2:30967714-30967714, chr2:30967731-30967731, chr2:30967759-30967759, chr2:30967762-30967762, chr2:30967796-30967796, chr2:30967800-3…	751, 745, 732, 730, 715, 703, 315, 293, 290, 276, 266, 205, 188, 160, 157, 123, 119, 112, 108, 105, 82, 77, 34, 30, 23, 16, 9, 7, 0, -10, -18	Tor1a	chr9:129824255-129824257, chr9:129824289-129824291	-120, -154	TOR1A
NM_000114	NM_007903	chr2:174702218-174702218, chr2:174702261-174702261, chr2:174723569-174723569, chr2:174755051-174755051, chr2:174755059-174755059, chr2:174759608-174759608, chr2:174759616-174759616, chr2:174760521-174760521, chr2:174760550-174760550, chr2:174760684-174760684, chr2:174760701-174760701, chr2:174760703-174760703, chr2:174760720-174760720, chr2:174760728-174760728, chr2:174760778-174760778, chr2:1747…	-58401, -58358, -37050, -5568, -5560, -1011, -1003, -98, -69, 67, 84, 86, 103, 111, 161, 173, 188, 190, 203, 209, 233, 238, 240, 254, 264, 18800, 18870, 19075, 19109, 20954, 21160, 21588, 25581, 42006, 42026	Edn3	NA	NA	NA
NM_000115	NA	NA	NA	NA	chr13:77975446-77975448, chr13:77975521-77975523, chr13:77975933-77975935, chr13:77976237-77976239, chr13:77976248-77976250	80, 5, -407, -711, -722	EDNRB
NM_000116	NM_001173547	chrX:74283000-74283000, chrX:74283037-74283037, chrX:74283039-74283039, chrX:74283047-74283047	284, 321, 323, 331	Taz	NA	NA	NA
NM_000117	NM_007927	chrX:74254730-74254730, chrX:74254734-74254734, chrX:74254766-74254766, chrX:74254768-74254768, chrX:74254770-74254770, chrX:74254779-74254779, chrX:74254938-74254938, chrX:74254957-74254957, chrX:74254965-74254965, chrX:74254975-74254975	45, 49, 81, 83, 85, 94, 253, 272, 280, 290	Emd	NA	NA	NA
NM_000118	NA	NA	NA	NA	chr9:127855254-127855256	-482	ENG
NM_000119	NM_013513	chr2:121037910-121037910, chr2:121037958-121037958	-1034, -1082	Epb42	NA	NA	NA
NM_000121	NM_010149	chr9:21973906-21973906, chr9:21973911-21973911, chr9:21973919-21973919, chr9:21973927-21973927, chr9:21975810-21975810, chr9:21975818-21975818, chr9:21975941-21975941, chr9:21975950-21975950, chr9:21975960-21975960, chr9:21975978-21975978, chr9:21975981-21975981, chr9:21975984-21975984	-10331, -10336, -10344, -10352, -12235, -12243, -12366, -12375, -12385, -12403, -12406, -12409	Epor	chr19:11380714-11380716, chr19:11381162-11381164, chr19:11383087-11383089, chr19:11383243-11383245, chr19:11383381-11383383, chr19:11383670-11383672, chr19:11384303-11384305	3599, 3151, 1226, 1070, 932, 643, 10	EPOR
NM_000122	NM_133658	chr18:32240318-32240318, chr18:32240345-32240345, chr18:32240361-32240361, chr18:32240369-32240369, chr18:32240409-32240409, chr18:32240418-32240418, chr18:32244724-32244724, chr18:32244759-32244759, chr18:32244765-32244765, chr18:32245029-32245029, chr18:32245053-32245053, chr18:32245062-32245062, chr18:32245069-32245069, chr18:32248494-32248494, chr18:32248498-32248498, chr18:32254092-32254092,…	-9, 20, 36, 44, 84, 93, 4399, 4434, 4440, 4704, 4728, 4737, 4744, 8169, 8173, 13767, 13770, 13792, 18754, 18788, 18888	Ercc3	NA	NA	NA
NM_000123	NM_011729	chr1:44147780-44147780, chr1:44147806-44147806, chr1:44147889-44147889, chr1:44147897-44147897, chr1:44147903-44147903, chr1:44147906-44147906, chr1:44147935-44147935, chr1:44148039-44148039, chr1:44148043-44148043, chr1:44148053-44148053, chr1:44148059-44148059, chr1:44148118-44148118, chr1:44148124-44148124, chr1:44148146-44148146, chr1:44148164-44148164, chr1:44148212-44148212, chr1:44148232-4…	38, 64, 147, 155, 161, 164, 193, 297, 301, 311, 317, 376, 382, 404, 422, 470, 490, 19178, 19197, 19199	Ercc5	chr13:102845458-102845460, chr13:102845590-102845592, chr13:102845693-102845695, chr13:102845750-102845752, chr13:102845792-102845794, chr13:102845808-102845810, chr13:102845810-102845812, chr13:102846060-102846062, chr13:102846304-102846306, chr13:102846629-102846631	-572, -440, -337, -280, -238, -222, -220, 30, 274, 599	ERCC5
NM_000124	NM_001081221	chr14:32513628-32513628, chr14:32513644-32513644, chr14:32513649-32513649, chr14:32513674-32513674, chr14:32513676-32513676, chr14:32513790-32513790, chr14:32513805-32513805, chr14:32513814-32513814, chr14:32513828-32513828, chr14:32513830-32513830, chr14:32513874-32513874, chr14:32513877-32513877, chr14:32513914-32513914, chr14:32513958-32513958, chr14:32513961-32513961, chr14:32513968-32513968	109, 125, 130, 155, 157, 271, 286, 295, 309, 311, 355, 358, 395, 439, 442, 449	Ercc6	NA	NA	NA
NM_000125	NA	NA	NA	NA	chr6:151807729-151807731	49	ESR1
NM_000126	NM_145615	chr9:55511880-55511880, chr9:55511902-55511902, chr9:55511904-55511904, chr9:55511909-55511909, chr9:55511989-55511989, chr9:55511994-55511994, chr9:55511998-55511998, chr9:55512009-55512009, chr9:55512023-55512023, chr9:55512197-55512197, chr9:55512225-55512225, chr9:55512233-55512233, chr9:55512235-55512235, chr9:55512242-55512242, chr9:55518634-55518634, chr9:55518639-55518639, chr9:55518653-5…	364, 342, 340, 335, 255, 250, 246, 235, 221, 47, 19, 11, 9, 0, -6392, -6397, -6411	Etfa	chr15:76310934-76310936, chr15:76311394-76311396, chr15:76311445-76311447	534, 74, 23	ETFA
NM_000127	NM_010162	chr15:53166598-53166598, chr15:53166944-53166944, chr15:53202329-53202329, chr15:53202339-53202339, chr15:53251468-53251468, chr15:53251514-53251514, chr15:53284143-53284143, chr15:53289691-53289691, chr15:53314670-53314670, chr15:53332476-53332476, chr15:53332507-53332507, chr15:53332523-53332523, chr15:53341462-53341462, chr15:53341873-53341873, chr15:53345145-53345145, chr15:53345177-53345177,…	179586, 179240, 143855, 143845, 94716, 94670, 62041, 56493, 31514, 13708, 13677, 13661, 4722, 4311, 1039, 1007, 1000, 996, 438, 434, 423, 420, 417, 408, 402, 249, 235, 232, 169, 164, 161, 159, 154, 151, 148, 145, 142, 140, 131, 129, 119, 92, 90, 78, 74, 71, 69, 65, 61, 58, 47, 8, 0, -19, -26, -28, -41, -63, -72, -77, -94, -131, -133, -137, -139, -153, -157, -161, -164, -168, -173, -180, -258, -27…	Ext1	chr8:118018465-118018467, chr8:118033047-118033049, chr8:118035295-118035297, chr8:118047132-118047134, chr8:118053191-118053193, chr8:118068132-118068134, chr8:118071706-118071708, chr8:118074340-118074342, chr8:118074522-118074524, chr8:118076520-118076522, chr8:118088956-118088958, chr8:118107812-118107814, chr8:118109041-118109043, chr8:118110190-118110192, chr8:118110814-118110816, chr8:1181…	93360, 78778, 76530, 64693, 58634, 43693, 40119, 37485, 37303, 35305, 22869, 4013, 2784, 1635, 1011, 796, 358, 14, -38, -43, -397, -1280, -14065, -33814	EXT1
NM_000128	NA	NA	NA	NA	chr4:186283655-186283657, chr4:186288712-186288714, chr4:186298075-186298077, chr4:186298383-186298385, chr4:186298488-186298490, chr4:186345550-186345552, chr4:186370785-186370787, chr4:186372263-186372265, chr4:186372366-186372368, chr4:186375543-186375545	17468, 22525, 31888, 32196, 32301, 79363, 104598, 106076, 106179, 109356	F11
NM_000129	NA	NA	NA	NA	chr6:6292743-6292745, chr6:6300603-6300605, chr6:6318551-6318553, chr6:6320476-6320478, chr6:6320655-6320657, chr6:6320661-6320663, chr6:6322113-6322115	27918, 20058, 2110, 185, 6, 0, -1452	F13A1
NM_000130	NA	NA	NA	NA	chr1:169556711-169556713, chr1:169586435-169586437, chr1:169586442-169586444	29769, 45, 38	F5
NM_000131	NM_010172	chr8:13025860-13025860, chr8:13025943-13025943, chr8:13026151-13026151, chr8:13028723-13028723	-174, -91, 119, 2691	F7	NA	NA	NA
NM_000132	NA	NA	NA	NA	chrX:155023896-155023898, chrX:155024065-155024067	-1174, -1343	F8
NM_000133	NA	NA	NA	NA	chrX:139530770-139530772, chrX:139555550-139555552, chrX:139563337-139563339, chrX:139581991-139581993	33, 24813, 32600, 51254	F9
NM_000134	NA	NA	NA	NA	chr4:119314459-119314461, chr4:119318002-119318004, chr4:119322096-119322098, chr4:119322399-119322401	7678, 4135, 41, -262	FABP2
NM_000135	NM_016925	chr8:123287493-123287493, chr8:123287535-123287535, chr8:123287628-123287628, chr8:123296163-123296163, chr8:123304352-123304352, chr8:123304362-123304362, chr8:123304402-123304402, chr8:123305913-123305913, chr8:123312880-123312880, chr8:123313349-123313349, chr8:123313362-123313362, chr8:123318485-123318485, chr8:123318499-123318499, chr8:123318508-123318508	31084, 31042, 30949, 22414, 14225, 14215, 14175, 12664, 5697, 5228, 5215, 92, 78, 69	Fanca	NA	NA	NA
NM_000137	NM_010176	chr7:84596414-84596414, chr7:84601034-84601034, chr7:84601040-84601040, chr7:84601064-84601064, chr7:84601328-84601328, chr7:84605694-84605694, chr7:84605703-84605703, chr7:84605730-84605730, chr7:84605737-84605737, chr7:84605808-84605808, chr7:84605831-84605831, chr7:84605836-84605836, chr7:84605843-84605843, chr7:84605911-84605911, chr7:84605943-84605943, chr7:84605948-84605948, chr7:84605997-8…	9529, 4909, 4903, 4879, 4615, 249, 240, 213, 206, 135, 112, 107, 100, 32, 0, -7, -56, -72, -77, -102, -111, -148, -215, -261, -280, -286, -405, -419, -424, -451	Fah	chr15:80152916-80152918, chr15:80153470-80153472, chr15:80153531-80153533, chr15:80157194-80157196, chr15:80161746-80161748	-81, 473, 534, 4197, 8749	FAH
NM_000138	NA	NA	NA	NA	chr15:48493540-48493542, chr15:48547599-48547601, chr15:48603435-48603437, chr15:48641978-48641980, chr15:48645658-48645660, chr15:48645760-48645762	152168, 98109, 42273, 3730, 50, -52	FBN1
NM_000139	NA	NA	NA	NA	chr11:60088751-60088753	89	MS4A2
NM_000140	NM_001348055	chr18:64489225-64489225, chr18:64489233-64489233, chr18:64489246-64489246, chr18:64489257-64489257, chr18:64489260-64489260, chr18:64489275-64489275, chr18:64493671-64493671, chr18:64493673-64493673, chr18:64493702-64493702, chr18:64493720-64493720, chr18:64494296-64494296	-128, -136, -149, -160, -163, -178, -4574, -4576, -4605, -4623, -5199	Fech	NA	NA	NA
NM_000141	NM_001347638	chr7:130272713-130272713, chr7:130272758-130272758	-5906, -5951	Fgfr2	NA	NA	NA
NM_000143	NM_010209	chr1:175585413-175585413, chr1:175602027-175602027, chr1:175602043-175602043, chr1:175607508-175607508, chr1:175625292-175625292, chr1:175625299-175625299, chr1:175625316-175625316, chr1:175625327-175625327, chr1:175625329-175625329, chr1:175625333-175625333, chr1:175625467-175625467, chr1:175625477-175625477, chr1:175625479-175625479, chr1:175625491-175625491, chr1:175625514-175625514, chr1:1756…	40223, 23609, 23593, 18128, 344, 337, 320, 309, 307, 303, 169, 159, 157, 145, 122, 49, 22, 10, 0	Fh1	chr1:241519810-241519812	-56	FH
NM_000144	NM_008044	chr19:24255346-24255346, chr19:24280467-24280467, chr19:24280471-24280471, chr19:24280484-24280484, chr19:24280486-24280486, chr19:24280494-24280494, chr19:24280503-24280503, chr19:24280511-24280511	25245, 124, 120, 107, 105, 97, 88, 80	Fxn	chr9:69034278-69034280, chr9:69035320-69035322, chr9:69035414-69035416	-1472, -430, -336	FXN
NM_000145	NM_013523	chr17:89092009-89092009, chr17:89092029-89092029, chr17:89092141-89092141, chr17:89092184-89092184, chr17:89223677-89223677, chr17:89223687-89223687, chr17:89223725-89223725, chr17:89237720-89237720, chr17:89237756-89237756	108667, 108647, 108535, 108492, -23003, -23013, -23051, -37046, -37082	Fshr	NA	NA	NA
NM_000146	NM_010240	chr7:45448627-45448627, chr7:45451868-45451868, chr7:45451877-45451877, chr7:45451884-45451884, chr7:45451913-45451913, chr7:45455054-45455054, chr7:45459667-45459667, chr7:45459699-45459699, chr7:45459713-45459713, chr7:45459818-45459818, chr7:45459832-45459832, chr7:45459847-45459847, chr7:45459922-45459922, chr7:45459925-45459925, chr7:45459931-45459931, chr7:45459938-45459938, chr7:45459944-4…	11260, 8019, 8010, 8003, 7974, 4833, 220, 188, 174, 69, 55, 40, -37, -40, -46, -53, -59, -82, -147, -149, -183, -191, -1556	Ftl1	chr19:48963856-48963858, chr19:48965203-48965205, chr19:48965368-48965370, chr19:48965957-48965959, chr19:48966409-48966411, chr19:48969378-48969380, chr19:48969388-48969390, chr19:48969566-48969568, chr19:48973279-48973281	-1451, -104, 61, 650, 1102, 4071, 4081, 4259, 7972	FTL
NM_000147	NM_024243	chr4:135916625-135916625, chr4:135916645-135916645, chr4:135916654-135916654, chr4:135920541-135920541, chr4:135920560-135920560, chr4:135920568-135920568, chr4:135920752-135920752, chr4:135920877-135920877, chr4:135920898-135920898, chr4:135920900-135920900, chr4:135920910-135920910, chr4:135920920-135920920, chr4:135921058-135921058, chr4:135921070-135921070, chr4:135921073-135921073, chr4:1359…	-4101, -4081, -4072, -185, -166, -158, 28, 153, 174, 176, 186, 196, 334, 346, 349, 355, 360, 372, 374, 418, 434, 439, 443, 445, 450, 12103, 12115, 12118, 12135, 12146	Fuca1	chr1:23868014-23868016, chr1:23868025-23868027, chr1:23868082-23868084	275, 264, 207	FUCA1
NM_000148	NM_001271981	chr7:45616896-45616896, chr7:45616906-45616906, chr7:45617365-45617365, chr7:45617384-45617384, chr7:45617531-45617531, chr7:45617539-45617539, chr7:45617590-45617590	-710, -700, -241, -222, -75, -67, -16	Fut1	NA	NA	NA
NM_000149	NA	NA	NA	NA	chr19:5851243-5851245	205	FUT3
NM_000151	NM_008061	chr11:101376566-101376566, chr11:101376608-101376608, chr11:101376613-101376613, chr11:101377112-101377112	8852, 8894, 8899, 9398	G6pc	chr17:42901094-42901096, chr17:42901210-42901212, chr17:42911934-42911936, chr17:42929359-42929361	297, 413, 11137, 28562	G6PC
NM_000152	NM_001159324	chr11:119264392-119264392, chr11:119264424-119264424, chr11:119264522-119264522, chr11:119264550-119264550, chr11:119264627-119264627, chr11:119264641-119264641, chr11:119267609-119267609, chr11:119267653-119267653, chr11:119267731-119267731, chr11:119267781-119267781	-3571, -3539, -3441, -3413, -3336, -3322, -354, -310, -232, -182	Gaa	NA	NA	NA
NM_000153	NA	NA	NA	NA	chr14:87993126-87993128, chr14:87993143-87993145	55, 38	GALC
NM_000154	NM_016905	chr11:116004826-116004826, chr11:116004829-116004829, chr11:116004831-116004831, chr11:116004840-116004840, chr11:116004870-116004870, chr11:116004933-116004933, chr11:116004952-116004952, chr11:116004955-116004955, chr11:116004957-116004957, chr11:116004962-116004962, chr11:116004967-116004967, chr11:116004977-116004977, chr11:116005044-116005044, chr11:116005062-116005062, chr11:116005072-11600…	7894, 7891, 7889, 7880, 7850, 7787, 7768, 7765, 7763, 7758, 7753, 7743, 7676, 7658, 7648, 7646, 7638, 7633, 7626, 7525, 7490, 7193, 7171, 7072, 7059, 7042, 6731, 6695, 5432, 5427, 5070, 5050, 5029, 2727, 2724, 2721, 2716, 336, 324, 314, 303, 292, 284, 256, 249, 175, 164, 152, 150, 145	Galk1	chr17:75765219-75765221, chr17:75765238-75765240, chr17:75765243-75765245, chr17:75765258-75765260, chr17:75765275-75765277, chr17:75765392-75765394, chr17:75765628-75765630, chr17:75766255-75766257	-28, -47, -52, -67, -84, -201, -437, -1064	GALK1
NM_000155	NM_001302511	chr4:41756106-41756106, chr4:41756116-41756116, chr4:41756138-41756138, chr4:41756239-41756239, chr4:41756277-41756277, chr4:41756283-41756283, chr4:41756414-41756414	-156, -146, -124, -23, 17, 23, 154	Galt	chr9:34646941-34646943	268	GALT
NM_000156	NM_001347119	chr10:80260465-80260465, chr10:80260488-80260488, chr10:80260499-80260499, chr10:80260513-80260513, chr10:80260879-80260879, chr10:80260925-80260925	548, 525, 514, 500, 134, 88	Gamt	chr19:1395365-1395367, chr19:1395519-1395521, chr19:1399338-1399340, chr19:1400851-1400853, chr19:1401118-1401120	6176, 6022, 2203, 690, 423	GAMT
NM_000157	NA	NA	NA	NA	chr1:155238983-155238985	2265	GBA
NM_000158	NM_028803	chr16:70313963-70313963, chr16:70313969-70313969, chr16:70313979-70313979, chr16:70313987-70313987, chr16:70313989-70313989, chr16:70313998-70313998, chr16:70314007-70314007, chr16:70314023-70314023, chr16:70314028-70314028, chr16:70314031-70314031, chr16:70314073-70314073, chr16:70314079-70314079, chr16:70314087-70314087, chr16:70314091-70314091, chr16:70314102-70314102, chr16:70314111-70314111,…	16, 22, 32, 40, 42, 51, 60, 76, 81, 84, 126, 132, 140, 144, 155, 164, 173, 216, 219, 228, 240, 247, 254, 265, 282, 293, 312, 328, 331, 388, 397, 399, 403, 405, 407, 409, 411, 414, 418, 433, 435, 437, 489, 518, 522, 527, 533, 98482	Gbe1	chr3:81717288-81717290, chr3:81757633-81757635, chr3:81761203-81761205, chr3:81761788-81761790, chr3:81761847-81761849, chr3:81761864-81761866, chr3:81761973-81761975, chr3:81764086-81764088	44356, 4011, 441, -144, -203, -220, -329, -2442	GBE1
NM_000159	NA	NA	NA	NA	chr19:12891175-12891177, chr19:12891542-12891544, chr19:12891667-12891669, chr19:12891678-12891680, chr19:12891720-12891722, chr19:12891969-12891971, chr19:12899879-12899881	17, 384, 509, 520, 562, 811, 8721	GCDH
NM_000160	NM_008101	chr11:120530766-120530766, chr11:120530769-120530769, chr11:120530779-120530779, chr11:120530785-120530785, chr11:120530789-120530789, chr11:120530796-120530796, chr11:120530798-120530798, chr11:120530805-120530805, chr11:120530819-120530819, chr11:120530822-120530822, chr11:120530848-120530848, chr11:120530855-120530855	41, 44, 54, 60, 64, 71, 73, 80, 94, 97, 123, 130	Gcgr	NA	NA	NA
NM_000161	NM_008102	chr14:47178331-47178331, chr14:47182070-47182070, chr14:47188792-47188792, chr14:47188798-47188798, chr14:47188832-47188832, chr14:47188857-47188857, chr14:47188876-47188876, chr14:47188888-47188888, chr14:47188900-47188900, chr14:47188913-47188913, chr14:47188923-47188923, chr14:47188937-47188937, chr14:47189120-47189120, chr14:47189126-47189126, chr14:47189142-47189142, chr14:47189145-47189145,…	11083, 7344, 622, 616, 582, 557, 538, 526, 514, 501, 491, 477, 294, 288, 272, 269, 265, 188, 159, 157, 140, 131, 125, 100, 95, 81, 54, 23, 7, 4, -180, -224, -241, -255, -276, -20351, -24174, -24206, -39665	Gch1	chr14:54900155-54900157, chr14:54901723-54901725, chr14:54902205-54902207, chr14:54902311-54902313, chr14:54902741-54902743	2670, 1102, 620, 514, 84	GCH1
NM_000162	NA	NA	NA	NA	chr7:44189609-44189611	-171	GCK
NM_000163	NA	NA	NA	NA	chr5:42320347-42320348, chr5:42360686-42360688, chr5:42422035-42422037, chr5:42423615-42423617, chr5:42423844-42423846	-103091, -62751, -1402, 178, 407	GHR
NM_000164	NA	NA	NA	NA	chr19:45668248-45668250, chr19:45668613-45668615, chr19:45671136-45671138	29, 394, 2917	GIPR
NM_000165	NM_010288	chr10:56378405-56378405, chr10:56383638-56383638	1107, 6340	Gja1	chr6:121431428-121431430, chr6:121434149-121434151, chr6:121434159-121434161, chr6:121435413-121435415, chr6:121436856-121436858, chr6:121437506-121437508, chr6:121437582-121437584, chr6:121437670-121437672, chr6:121447450-121447452, chr6:121448630-121448632, chr6:121480242-121480244, chr6:121506188-121506190	-4216, -1495, -1485, -231, 1212, 1862, 1938, 2026, 11806, 12986, 44598, 70544	GJA1
NM_000166	NA	NA	NA	NA	chrX:71223044-71223046, chrX:71223242-71223244, chrX:71224196-71224198, chrX:71224327-71224329, chrX:71227924-71227926	-178, 20, 974, 1105, 4702	GJB1
NM_000168	NM_008130	chr13:15444566-15444566, chr13:15444572-15444572, chr13:15463082-15463082, chr13:15463090-15463090, chr13:15463096-15463096, chr13:15463098-15463098, chr13:15463104-15463104, chr13:15463121-15463121, chr13:15463155-15463155, chr13:15463173-15463173, chr13:15463175-15463175, chr13:15463178-15463178, chr13:15463180-15463180, chr13:15463182-15463182, chr13:15463186-15463186, chr13:15463188-15463188,…	-19157, -19151, -641, -633, -627, -625, -619, -602, -568, -550, -548, -545, -543, -541, -537, -535, -422, -417, -414, -412, -410, -398, -388, -383, -141, -13, -8, -4, 7, 19, 30, 38, 112	Gli3	chr7:42227737-42227739, chr7:42227830-42227832, chr7:42228119-42228121, chr7:42228147-42228149, chr7:42228472-42228474, chr7:42236270-42236272, chr7:42236272-42236274, chr7:42237248-42237250, chr7:42237281-42237283, chr7:42237290-42237292, chr7:42237381-42237383, chr7:42237444-42237446, chr7:42237466-42237468, chr7:42237471-42237473, chr7:42237747-42237749, chr7:42238207-42238209, chr7:42238489-4…	9471, 9378, 9089, 9061, 8736, 938, 936, -40, -73, -82, -173, -236, -258, -263, -539, -999, -1281, -1288, -10380	GLI3
NM_000169	NA	NA	NA	NA	chrX:101407786-101407788, chrX:101407864-101407866	138, 60	GLA
NM_000170	NM_138595	chr19:30104080-30104080, chr19:30104097-30104097, chr19:30104114-30104114, chr19:30120552-30120552, chr19:30120565-30120565, chr19:30120739-30120739, chr19:30121978-30121978, chr19:30121993-30121993, chr19:30133716-30133716, chr19:30133754-30133754, chr19:30133828-30133828, chr19:30143487-30143487, chr19:30146641-30146641, chr19:30174365-30174365, chr19:30174393-30174393, chr19:30174414-30174414,…	71362, 71345, 71328, 54890, 54877, 54703, 53464, 53449, 41726, 41688, 41614, 31955, 28801, 1077, 1049, 1028, 450, 438, 419, 333, 331, 328, 326, 319, 313, 307, 301, 298, 295, 284, 177, 174, 156, 143, 136, -15057, -21938, -21950	Gldc	chr9:6644368-6644370, chr9:6645467-6645469, chr9:6645685-6645687, chr9:6646385-6646387	1360, 261, 43, -657	GLDC
NM_000171	NM_001290821	chr11:55607419-55607419, chr11:55607462-55607462, chr11:55607468-55607468, chr11:55607914-55607914, chr11:55607916-55607916, chr11:55607923-55607923, chr11:55607930-55607930, chr11:55607948-55607948, chr11:55607955-55607955, chr11:55607964-55607964	780, 737, 731, 285, 283, 276, 269, 251, 244, 235	Glra1	NA	NA	NA
NM_000172	NM_008140	chr9:107676136-107676136, chr9:107676138-107676138, chr9:107676140-107676140, chr9:107676142-107676142, chr9:107676145-107676145, chr9:107676152-107676152, chr9:107676168-107676168, chr9:107676175-107676175, chr9:107676179-107676179, chr9:107677134-107677134, chr9:107677277-107677277, chr9:107677379-107677379, chr9:107677816-107677816, chr9:107679591-107679591, chr9:107682531-107682531, chr9:1076…	3499, 3497, 3495, 3493, 3490, 3483, 3467, 3460, 3456, 2501, 2358, 2256, 1819, 44, -2898, -2903, -2944, -3051, -3059	Gnat1	chr3:50189250-50189252, chr3:50189955-50189957, chr3:50190057-50190059, chr3:50190301-50190303, chr3:50190778-50190780, chr3:50190786-50190788, chr3:50191437-50191439, chr3:50191481-50191483	-2358, -1653, -1551, -1307, -830, -822, -171, -127	GNAT1
NM_000173	NM_010326	chr11:70641429-70641429, chr11:70642552-70642552	2309, 3432	Gp1ba	chr17:4932722-4932724	447	GP1BA
NM_000174	NA	NA	NA	NA	chr3:129058527-129058529, chr3:129059894-129059896, chr3:129060654-129060656, chr3:129060742-129060744, chr3:129061320-129061322, chr3:129068369-129068371, chr3:129077976-129077978, chr3:129082288-129082290, chr3:129090184-129090186	-2250, -883, -123, -35, 543, 7592, 17199, 21511, 29407	GP9
NM_000175	NM_008155	chr7:34228341-34228341, chr7:34230067-34230067, chr7:34230076-34230076, chr7:34230082-34230082, chr7:34230086-34230086, chr7:34230108-34230108, chr7:34230113-34230113, chr7:34230158-34230158, chr7:34230160-34230160, chr7:34230162-34230162, chr7:34230191-34230191, chr7:34230198-34230198, chr7:34230304-34230304, chr7:34230306-34230306, chr7:34230311-34230311, chr7:34230323-34230323, chr7:34230329-3…	1996, 270, 261, 255, 251, 229, 224, 179, 177, 175, 146, 139, 33, 31, 26, 14, 8, 4, -4, -9, -15	Gpi1	chr19:34366051-34366053, chr19:34367412-34367413, chr19:34369433-34369435	857, 2218, 4239	GPI
NM_000176	NM_001361209	chr18:39490643-39490643, chr18:39490646-39490646, chr18:39490649-39490649, chr18:39490655-39490655, chr18:39490658-39490658, chr18:39490661-39490661, chr18:39490664-39490664, chr18:39490669-39490669, chr18:39490671-39490671, chr18:39490673-39490673, chr18:39490675-39490675, chr18:39490679-39490679, chr18:39490683-39490683, chr18:39490689-39490689	28, 25, 22, 16, 13, 10, 7, 0, 0, -4, -6, -10, -14, -20	Nr3c1	NA	NA	NA
NM_000178	NM_001291111	chr2:155592852-155592852, chr2:155592855-155592855, chr2:155592859-155592859, chr2:155596232-155596232	-43, -46, -50, -3423	Gss	chr20:34955818-34955820	-13	GSS
NM_000179	NM_010830	chr17:87926238-87926238, chr17:87926272-87926272, chr17:87928772-87928772, chr17:87931830-87931830, chr17:87931834-87931834, chr17:87931843-87931843, chr17:87931869-87931869, chr17:87957515-87957515, chr17:87957550-87957550, chr17:87957657-87957657, chr17:87974270-87974270, chr17:87974290-87974290, chr17:87974316-87974316, chr17:87975126-87975126, chr17:87975135-87975135, chr17:87975155-87975155,…	-48812, -48778, -46278, -43220, -43216, -43207, -43181, -17535, -17500, -17393, -780, -760, -734, 78, 87, 107, 144, 151, 154, 169, 171, 175, 185, 291, 310, 320, 337, 339, 363, 368, 372, 380, 383, 386, 388, 390, 399, 421, 430, 433, 445, 480, 489, 496, 501, 509, 513, 582, 587, 593, 610, 615, 617, 630, 662, 669, 677, 692, 37887	Msh6	NA	NA	NA
NM_000180	NM_008192	chr11:69219434-69219434, chr11:69219480-69219480, chr11:69224145-69224145, chr11:69224151-69224151, chr11:69224156-69224156, chr11:69224236-69224236, chr11:69224241-69224241, chr11:69224248-69224248, chr11:69224258-69224258, chr11:69224266-69224266, chr11:69227586-69227586, chr11:69231582-69231582, chr11:69231595-69231595, chr11:69231600-69231600, chr11:69232022-69232022, chr11:69232045-69232045,…	17589, 17543, 12878, 12872, 12867, 12787, 12782, 12775, 12765, 12757, 9437, 5441, 5428, 5423, 5001, 4978, 4921, 4205, 4190, 1008, 924, 905, 887, 877, 874, 794, 786, 776, 766, 744, 736, 709, 682, 674, 669, 493, 462, 460, 448, 438, 436, 419	Gucy2e	chr17:7986716-7986718, chr17:7988831-7988833, chr17:7990025-7990027, chr17:7994378-7994380, chr17:8002385-8002387, chr17:8002521-8002523, chr17:8002779-8002781	-15897, -13782, -12588, -8235, -228, -92, 166	GUCY2D
NM_000182	NM_178878	chr5:30148584-30148584, chr5:30149487-30149487, chr5:30154751-30154751, chr5:30154773-30154773, chr5:30154780-30154780, chr5:30154891-30154891, chr5:30154915-30154915, chr5:30154932-30154932, chr5:30154936-30154936, chr5:30154997-30154997, chr5:30155024-30155024	6397, 5494, 230, 208, 201, 90, 66, 49, 45, -18, -45	Hadha	chr2:26244582-26244584, chr2:26244664-26244666, chr2:26244682-26244684	49, -33, -51	HADHA
NM_000184	NA	NA	NA	NA	chr11:5255259-5255261, chr11:5255979-5255981, chr11:5258155-5258157	-479, -1199, -3375	HBG2
NM_000185	NM_001331047	chr16:17309311-17309311, chr16:17309319-17309319, chr16:17309325-17309325, chr16:17316797-17316797	-22060, -22052, -22046, -14574	Serpind1	chr22:20772678-20772680, chr22:20773902-20773904, chr22:20774122-20774124, chr22:20779264-20779266, chr22:20779684-20779686	-1433, -209, 11, 5153, 5573	SERPIND1
NM_000187	NA	NA	NA	NA	chr3:120648172-120648174, chr3:120678805-120678807	34066, 3433	HGD
NM_000188	NM_001146100	chr10:62340362-62340362, chr10:62340366-62340366, chr10:62340376-62340376, chr10:62340378-62340378, chr10:62340381-62340381	60, 56, 46, 44, 41	Hk1	chr10:69319457-69319459, chr10:69320978-69320980, chr10:69323506-69323508, chr10:69328077-69328079, chr10:69328167-69328169	612, 2133, 4661, 9232, 9322	HK1
NM_000189	NM_013820	chr6:82771124-82771124, chr6:82771154-82771154, chr6:82771295-82771295, chr6:82772995-82772995, chr6:82773025-82773025, chr6:82773031-82773031, chr6:82773050-82773050, chr6:82773052-82773052, chr6:82773055-82773055, chr6:82773074-82773074, chr6:82773464-82773464, chr6:82773472-82773472, chr6:82773510-82773510, chr6:82773539-82773539, chr6:82773570-82773570, chr6:82773581-82773581, chr6:82773694-8…	3331, 3301, 3160, 1460, 1430, 1424, 1405, 1403, 1400, 1381, 991, 983, 945, 916, 885, 874, 761, 759, 750, 635, 609, 595, 428, 422, 407, 400, 396, 379, 213, 148, 119, 91, 74, 50, -23	Hk2	NA	NA	NA
NM_000190	NM_001110251	chr9:44339004-44339004, chr9:44339035-44339035, chr9:44341575-44341575	3378, 3347, 807	Hmbs	NA	NA	NA
NM_000191	NM_001357529	chr4:135946943-135946943	-463	Hmgcl	chr1:23825284-23825286, chr1:23825386-23825388, chr1:23825394-23825396	144, 42, 34	HMGCL
NM_000192	NA	NA	NA	NA	chr12:114408356-114408358, chr12:114408515-114408517	85, -74	TBX5
NM_000193	NM_009170	chr5:28537842-28537842, chr5:28637729-28637729	-70742, -170629	Shh	chr7:155812304-155812306, chr7:155812310-155812312, chr7:155812386-155812388, chr7:155812399-155812401, chr7:155812655-155812657, chr7:155812798-155812800, chr7:155812965-155812967, chr7:155815480-155815482, chr7:155820600-155820602, chr7:155820665-155820667, chr7:155820766-155820768, chr7:155823497-155823499, chr7:155823686-155823688, chr7:155823727-155823729, chr7:155824638-155824640, chr7:1558…	158, 152, 76, 63, -193, -336, -503, -3018, -8138, -8203, -8304, -11035, -11224, -11265, -12176, -12241, -17617, -17717, -18533, -18631, -22096, -28141, -34716, -34862, -69269, -69574, -69696, -69783, -72295, -73994	SHH
NM_000194	NM_013556	chrX:52987985-52987985, chrX:52988003-52988003, chrX:52988005-52988005, chrX:52988007-52988007, chrX:52988009-52988009, chrX:52988011-52988011, chrX:52988019-52988019, chrX:52988026-52988026, chrX:52988035-52988035, chrX:52988041-52988041, chrX:52988052-52988052, chrX:52988057-52988057, chrX:52988065-52988065, chrX:52988070-52988070, chrX:52988077-52988077, chrX:52988088-52988088, chrX:52988094-5…	-93, -75, -73, -71, -69, -67, -59, -52, -43, -37, -26, -21, -13, -8, 0, 12, 18, 40, 43, 53, 138, 144, 152, 157, 168, 171, 245, 262, 269, 278, 286, 290, 306, 312	Hprt	chrX:134426519-134426521, chrX:134459914-134459916, chrX:134460048-134460050, chrX:134460079-134460081, chrX:134460085-134460087, chrX:134460173-134460175, chrX:134460179-134460181	-33644, -249, -115, -84, -78, 10, 16	HPRT1
NM_000196	NM_008289	chr8:105509231-105509231, chr8:105513413-105513413, chr8:105517518-105517518, chr8:105518523-105518523, chr8:105518527-105518527, chr8:105518536-105518536, chr8:105518543-105518543, chr8:105518549-105518549, chr8:105518773-105518773, chr8:105518791-105518791, chr8:105518804-105518804, chr8:105518815-105518815, chr8:105518818-105518818, chr8:105519028-105519028, chr8:105519031-105519031, chr8:1055…	-9515, -5333, -1228, -223, -219, -210, -203, -197, 29, 47, 60, 71, 74, 284, 287, 294, 321, 323, 331, 384, 400, 423, 429, 2248, 6429, 6496, 6579, 6625, 6627	Hsd11b2	chr16:67430599-67430601, chr16:67430618-67430620, chr16:67430706-67430708, chr16:67430803-67430805, chr16:67430974-67430976, chr16:67431138-67431140, chr16:67432356-67432358, chr16:67438459-67438461, chr16:67438958-67438960, chr16:67442233-67442235	-520, -501, -413, -316, -145, 19, 1237, 7340, 7839, 11114	HSD11B2
NM_000197	NM_008291	chr13:64081669-64081669, chr13:64087192-64087192, chr13:64087201-64087201, chr13:64087210-64087210	7533, 2010, 2001, 1992	Hsd17b3	chr9:96303067-96303069	-892	HSD17B3
NM_000198	NM_013821	chr3:98798047-98798047, chr3:98798054-98798054	16397, 16390	Hsd3b6	chr1:119415345-119415347, chr1:119415417-119415419, chr1:119417383-119417385, chr1:119439476-119439478	197, 269, 2235, 24328	HSD3B2
NM_000198	NM_008295	chr3:98662203-98662203, chr3:98662223-98662223	-16670, -16690	Hsd3b5	chr1:119415345-119415347, chr1:119415417-119415419, chr1:119417383-119417385, chr1:119439476-119439478	197, 269, 2235, 24328	HSD3B2
NM_000201	NM_010493	chr9:21011626-21011626, chr9:21011638-21011638, chr9:21015416-21015416, chr9:21015431-21015431, chr9:21015534-21015534, chr9:21015730-21015730, chr9:21016181-21016181, chr9:21016188-21016188, chr9:21016216-21016216	-4314, -4302, -524, -509, -406, -210, 243, 250, 278	Icam1	chr19:10266938-10266940, chr19:10269899-10269901, chr19:10270133-10270135, chr19:10270386-10270388, chr19:10270678-10270680, chr19:10270739-10270741, chr19:10270777-10270779, chr19:10270821-10270823, chr19:10271247-10271249	-4180, -1219, -985, -732, -440, -379, -341, -297, 129	ICAM1
NM_000202	NA	NA	NA	NA	chrX:149495493-149495495, chrX:149502064-149502066	9812, 3241	IDS
NM_000203	NM_008325	chr5:108660386-108660386, chr5:108660401-108660401, chr5:108660414-108660414, chr5:108660425-108660425, chr5:108660427-108660427	57, 72, 85, 96, 98	Idua	NA	NA	NA
NM_000206	NA	NA	NA	NA	chrX:71111621-71111623, chrX:71111642-71111644, chrX:71111706-71111708, chrX:71112110-71112112	-45, -66, -130, -534	IL2RG
NM_000207	NM_008386	chr19:51763714-51763714, chr19:51763761-51763761, chr19:51875498-51875498, chr19:51877911-51877911, chr19:51965475-51965475, chr19:52119465-52119465	-500583, -500536, -388799, -386386, -298822, -144832	Ins1	chr11:2161309-2161311, chr11:2161342-2161344, chr11:2161413-2161415, chr11:2161441-2161443, chr11:2161552-2161554, chr11:2162633-2162635, chr11:2164145-2164147, chr11:2166401-2166403	-101, -134, -205, -233, -344, -1425, -2937, -5193	INS
NM_000208	NM_001330056	chr8:3221165-3221165, chr8:3221177-3221177, chr8:3221198-3221198, chr8:3221592-3221592, chr8:3221601-3221601, chr8:3225494-3225494, chr8:3225525-3225525, chr8:3251042-3251042, chr8:3252923-3252923, chr8:3253043-3253043, chr8:3253064-3253064, chr8:3270238-3270238, chr8:3270275-3270275, chr8:3279120-3279120, chr8:3279152-3279152, chr8:3279264-3279264, chr8:3279301-3279301, chr8:3279325-3279325, chr…	58453, 58441, 58420, 58026, 58017, 54124, 54093, 28576, 26695, 26575, 26554, 9380, 9343, 498, 466, 354, 317, 293, 281, 276, 274, 269, 252, 246, 240, 215, 213, 208, 197	Insr	NA	NA	NA
NM_000209	NM_008814	chr5:147262634-147262634, chr5:147262642-147262642, chr5:147262653-147262653, chr5:147270081-147270081, chr5:147270228-147270228, chr5:147270262-147270262, chr5:147270264-147270264, chr5:147270309-147270309, chr5:147270325-147270325, chr5:147270339-147270339, chr5:147270356-147270356, chr5:147270426-147270426, chr5:147270442-147270442, chr5:147270453-147270453, chr5:147270457-147270457, chr5:1472…	-7463, -7455, -7444, -16, 133, 167, 169, 214, 230, 244, 261, 331, 347, 358, 362, 368, 371, 376, 383, 416, 422, 437, 448, 458, 486	Pdx1	chr13:27920023-27920025, chr13:27920036-27920038, chr13:27920039-27920041, chr13:27921770-27921772, chr13:27921944-27921946, chr13:27922275-27922277, chr13:27924023-27924025, chr13:27924196-27924198, chr13:27924246-27924248, chr13:27924740-27924742, chr13:27926988-27926990, chr13:27927275-27927277, chr13:27927722-27927724, chr13:27928323-27928325, chr13:27928922-27928924, chr13:27929097-27929099,…	25, 38, 41, 1772, 1946, 2277, 4025, 4198, 4248, 4742, 6990, 7277, 7724, 8325, 8924, 9099, 9237, 9372, 11298	PDX1
NM_000210	NM_001277970	chr2:71786914-71786914, chr2:71786938-71786938	-25, 0	Itga6	NA	NA	NA
NM_000212	NM_016780	chr11:104592744-104592744, chr11:104592788-104592788, chr11:104596575-104596575, chr11:104596581-104596581, chr11:104598460-104598460, chr11:104600670-104600670, chr11:104607684-104607684, chr11:104607717-104607717, chr11:104607828-104607828, chr11:104607835-104607835, chr11:104607837-104607837, chr11:104607854-104607854, chr11:104607856-104607856, chr11:104607868-104607868, chr11:104607874-10460…	-15256, -15212, -11425, -11419, -9540, -7330, -316, -283, -172, -165, -163, -146, -144, -132, -126, -58, -45, -43, -34, -30, -25	Itgb3	chr17:47239895-47239897, chr17:47253495-47253497, chr17:47253562-47253564, chr17:47253694-47253696, chr17:47253715-47253717, chr17:47253987-47253989, chr17:47254655-47254657, chr17:47257835-47257837, chr17:47266274-47266276	-13930, -330, -263, -131, -110, 162, 830, 4010, 12449	ITGB3
NM_000213	NM_001005608	chr11:115960627-115960627, chr11:115960649-115960649, chr11:115961438-115961438, chr11:115961445-115961445, chr11:115961477-115961477, chr11:115963477-115963477, chr11:115963644-115963644	-14098, -14076, -13287, -13280, -13248, -11248, -11081	Itgb4	NA	NA	NA
NM_000214	NM_013822	chr2:137115485-137115485, chr2:137115495-137115495, chr2:137115509-137115509, chr2:137115527-137115527, chr2:137115573-137115573, chr2:137115584-137115584, chr2:137115587-137115587, chr2:137115589-137115589, chr2:137115601-137115601, chr2:137115605-137115605, chr2:137115616-137115616, chr2:137116039-137116039, chr2:137116082-137116082, chr2:137116185-137116185, chr2:137116204-137116204, chr2:1371…	1036, 1026, 1012, 994, 948, 937, 934, 932, 920, 916, 905, 482, 439, 336, 317, 297, 293, 284, 282, 280, 276, 267, 262, 257, 254, 252, 250, 245, 236, 202, 199, 190, 187, 184, 175, 173, 169, 166, 164, 159, 82, 80, 78, 57, -147, -168, -170, -176, -187, -197, -291, -309, -322, -376, -389, -393, -408, -423, -524, -558, -561, -563, -568, -572, -586, -590, -597, -603, -609, -615, -624, -636, -745, -753, …	Jag1	chr20:10668716-10668718, chr20:10672073-10672075, chr20:10672138-10672140, chr20:10672831-10672833, chr20:10672833-10672835, chr20:10673633-10673635, chr20:10674054-10674056, chr20:10674056-10674058, chr20:10674165-10674167, chr20:10674179-10674181, chr20:10674961-10674963, chr20:10677288-10677290	5282, 1925, 1860, 1167, 1165, 365, -56, -58, -167, -181, -963, -3290	JAG1
NM_000215	NM_001190830	chr8:71676285-71676285, chr8:71676329-71676329, chr8:71676334-71676334	-98, -54, -49	Jak3	chr19:17841157-17841159, chr19:17842347-17842349, chr19:17842663-17842665, chr19:17842964-17842966, chr19:17844233-17844235, chr19:17846296-17846298, chr19:17847529-17847531, chr19:17847695-17847697, chr19:17847823-17847825, chr19:17847837-17847839, chr19:17847926-17847928, chr19:17848015-17848017	6824, 5634, 5318, 5017, 3748, 1685, 452, 286, 158, 144, 55, -34	JAK3
NM_000216	NA	NA	NA	NA	chrX:8732358-8732360, chrX:8732367-8732369, chrX:8732454-8732456, chrX:8732534-8732536, chrX:8732800-8732802, chrX:8732960-8732962	-222, -231, -318, -398, -664, -824	ANOS1
NM_000217	NM_010595	chr6:126642921-126642921, chr6:126642932-126642932, chr6:126642965-126642965, chr6:126642996-126642996, chr6:126643014-126643014, chr6:126643035-126643035, chr6:126643042-126643042, chr6:126643174-126643174, chr6:126643207-126643207, chr6:126643212-126643212, chr6:126643217-126643217, chr6:126643224-126643224, chr6:126643398-126643398, chr6:126643845-126643845, chr6:126643852-126643852, chr6:1266…	2881, 2870, 2837, 2806, 2788, 2767, 2760, 2628, 2595, 2590, 2585, 2578, 2404, 1957, 1950, 1932, 1579, 1565, 1541, 1536, 1509, 1506, 1491, 1483, 1468, 1463, 1455, 1446, 1438, 1434, 1424, 1325, 1305, 1276, 1267, 1236, 1165, 1159, 1150, 1146, 1116, 971, 960, 952, 939, 98, 96, 84, 59, -24398	Kcna1	chr12:4905911-4905913, chr12:4909548-4909550, chr12:4909631-4909633, chr12:4909638-4909640, chr12:4909648-4909650, chr12:4909899-4909901, chr12:4909924-4909926, chr12:4910315-4910317, chr12:4910766-4910768, chr12:4912418-4912420	-3992, -355, -272, -265, -255, -4, 21, 412, 863, 2515	KCNA1
NM_000218	NM_008434	chr7:143107428-143107428, chr7:143107431-143107431, chr7:143107439-143107439, chr7:143107441-143107441, chr7:143107478-143107478	176, 179, 187, 189, 226	Kcnq1	chr11:2444806-2444808, chr11:2444811-2444813, chr11:2444864-2444866, chr11:2445178-2445180, chr11:2445557-2445559, chr11:2445658-2445660, chr11:2445678-2445680, chr11:2447101-2447103, chr11:2449444-2449446, chr11:2449738-2449740, chr11:2449866-2449868	-200, -195, -142, 172, 551, 652, 672, 2095, 4438, 4732, 4860	KCNQ1
NM_000219	NM_001362456	chr16:92359058-92359058, chr16:92359080-92359080, chr16:92359163-92359163	-185, -207, -290	Kcne1	chr21:34512209-34512211, chr21:34513468-34513470	0, -1259	KCNE1
NM_000220	NM_001168354	chr9:32386523-32386523, chr9:32386542-32386542	-7462, -7443	Kcnj1	chr11:128777057-128777059, chr11:128784523-128784525, chr11:128807503-128807505, chr11:128810594-128810596, chr11:128821887-128821889, chr11:128822263-128822265, chr11:128823781-128823783, chr11:128823905-128823907, chr11:128824349-128824351, chr11:128825019-128825021, chr11:128842384-128842386, chr11:128842503-128842505, chr11:128842566-128842568, chr11:128843036-128843038	65411, 57945, 34965, 31874, 20581, 20205, 18687, 18563, 18119, 17449, 84, -35, -98, -568	KCNJ1
NM_000221	NM_001310524	chr5:30921570-30921570, chr5:30921629-30921629, chr5:30921654-30921654, chr5:30921665-30921665, chr5:30921673-30921673, chr5:30929524-30929524, chr5:30929534-30929534, chr5:30929557-30929557	13, 72, 97, 108, 116, 7967, 7977, 8000	Khk	NA	NA	NA
NM_000222	NM_001122733	chr5:75568340-75568340, chr5:75574536-75574536, chr5:75574545-75574545, chr5:75574571-75574571, chr5:75574586-75574586, chr5:75574658-75574658	-6647, -451, -442, -416, -401, -329	Kit	NA	NA	NA
NM_000223	NM_010661	chr11:99422101-99422101, chr11:99422115-99422115, chr11:99422118-99422118	159, 145, 142	Krt12	chr17:40859288-40859290, chr17:40861380-40861382, chr17:40863655-40863657, chr17:40868437-40868439	7934, 5842, 3567, -1215	KRT12
NM_000224	NM_010664	chr15:102025555-102025555, chr15:102025622-102025622, chr15:102025636-102025636, chr15:102025652-102025652, chr15:102026763-102026763, chr15:102026789-102026789, chr15:102027938-102027938, chr15:102027947-102027947, chr15:102027960-102027960, chr15:102028360-102028360, chr15:102028374-102028374, chr15:102028383-102028383, chr15:102028407-102028407, chr15:102028414-102028414, chr15:102028422-10202…	-2661, -2594, -2580, -2564, -1453, -1427, -278, -269, -256, 146, 160, 169, 193, 200, 208, 215, 244, 377, 409, 1211, 1225, 1259, 1772, 1814	Krt18	chr12:52948985-52948987, chr12:52949320-52949322	-131, 204	KRT18
NM_000226	NM_201255	chr11:100185764-100185764, chr11:100185780-100185780, chr11:100186133-100186133, chr11:100187041-100187041, chr11:100189706-100189706	7483, 7467, 7114, 6206, 3541	Krt9	chr17:41566011-41566013, chr17:41567739-41567741, chr17:41571968-41571970, chr17:41572010-41572012, chr17:41572709-41572711, chr17:41572984-41572986	6047, 4319, 90, 48, -651, -926	KRT9
NM_000228	NM_001277928	chr1:193303826-193303826	1585	Lamb3	NA	NA	NA
NM_000229	NM_008490	chr8:105943560-105943560, chr8:105943641-105943641, chr8:105944077-105944077, chr8:105944108-105944108, chr8:105945480-105945480, chr8:105945487-105945487, chr8:105945509-105945509	-159, -240, -676, -707, -2079, -2086, -2108	Lcat	chr16:67942717-67942719, chr16:67944088-67944090, chr16:67944312-67944314, chr16:67945159-67945161, chr16:67945533-67945535, chr16:67945637-67945639, chr16:67945773-67945775	1402, 31, -193, -1040, -1414, -1518, -1654	LCAT
NM_000230	NM_008493	chr6:29046921-29046921, chr6:29046927-29046927, chr6:29046956-29046956, chr6:29060007-29060007, chr6:29060021-29060021, chr6:29060039-29060039, chr6:29060045-29060045, chr6:29060047-29060047, chr6:29060159-29060159, chr6:29060169-29060169, chr6:29060219-29060219, chr6:29061706-29061706, chr6:29061719-29061719, chr6:29071903-29071903, chr6:29072012-29072012, chr6:29086641-29086641	-13300, -13294, -13265, -214, -200, -182, -176, -174, -62, -52, 0, 1487, 1500, 11684, 11793, 26422	Lep	chr7:128241244-128241246, chr7:128241290-128241292, chr7:128241386-128241388, chr7:128243765-128243767, chr7:128250139-128250141, chr7:128254537-128254539, chr7:128256805-128256807, chr7:128266835-128266837, chr7:128267830-128267832, chr7:128271204-128271206, chr7:128271313-128271315, chr7:128271913-128271915, chr7:128271981-128271983	-32, 14, 110, 2489, 8863, 13261, 15529, 25559, 26554, 29928, 30037, 30637, 30705	LEP
NM_000231	NM_011892	chr14:61236772-61236772, chr14:61258652-61258652, chr14:61258688-61258688	21719, -163, -199	Sgcg	NA	NA	NA
NM_000232	NM_011890	chr5:73646634-73646634, chr5:73647439-73647439, chr5:73647450-73647450, chr5:73647466-73647466, chr5:73647477-73647477, chr5:73647588-73647588, chr5:73647590-73647590, chr5:73647597-73647597, chr5:73647600-73647600, chr5:73647606-73647606, chr5:73647621-73647621, chr5:73647625-73647625	1104, 299, 288, 272, 261, 150, 148, 141, 138, 132, 117, 113	Sgcb	chr4:52035211-52035213, chr4:52038007-52038009, chr4:52038212-52038214, chr4:52038333-52038335, chr4:52038403-52038405, chr4:52038408-52038410, chr4:52038515-52038517, chr4:52038525-52038527, chr4:52038530-52038532, chr4:52038798-52038800, chr4:52038858-52038860	3087, 291, 86, -35, -105, -110, -217, -227, -232, -500, -560	SGCB
NM_000233	NA	NA	NA	NA	chr2:48755614-48755616, chr2:48755692-48755694, chr2:48755810-48755812, chr2:48755817-48755819, chr2:48756038-48756040, chr2:48756049-48756051, chr2:48756539-48756541	109, 31, -87, -94, -315, -326, -816	LHCGR
NM_000234	NA	NA	NA	NA	chr19:48169859-48169861, chr19:48170134-48170136, chr19:48170257-48170259	484, 209, 86	LIG1
NM_000235	NM_001111100	chr19:34527518-34527518	-45	Lipa	NA	NA	NA
NM_000236	NA	NA	NA	NA	chr15:58432025-58432027, chr15:58443014-58443016	36, 11025	LIPC
NM_000237	NM_008509	chr8:68880747-68880747, chr8:68880884-68880884, chr8:68916137-68916137, chr8:68916157-68916157	194, 331, 35584, 35604	Lpl	chr8:19938787-19938789, chr8:19938823-19938825, chr8:19939049-19939051, chr8:19939079-19939081, chr8:19939332-19939334, chr8:19939933-19939935, chr8:19940453-19940455	-464, -428, -202, -172, 81, 682, 1202	LPL
NM_000238	NM_001294162	chr5:24321412-24321412, chr5:24322109-24322109, chr5:24322140-24322140, chr5:24322308-24322308, chr5:24322328-24322328, chr5:24322330-24322330, chr5:24322345-24322345, chr5:24325211-24325211, chr5:24325233-24325233, chr5:24325246-24325246, chr5:24325253-24325253, chr5:24325255-24325255, chr5:24325260-24325260, chr5:24326128-24326128, chr5:24329209-24329209, chr5:24329258-24329258, chr5:24329321-2…	8180, 7483, 7452, 7284, 7264, 7262, 7247, 4381, 4359, 4346, 4339, 4337, 4332, 3464, 383, 334, 271, -2235, -2240, -2256, -2285, -2390, -2474, -2505, -2520, -2605	Kcnh2	chr7:150978427-150978429, chr7:150978770-150978772, chr7:150979194-150979196, chr7:150979275-150979277, chr7:150981826-150981828	-107, -450, -874, -955, -3506	KCNH2
NM_000239	NM_029906	chr10:117231685-117231685, chr10:117252694-117252694	6997, -14014	9530003J23Rik	chr12:69331336-69331338, chr12:69331442-69331444, chr12:69331914-69331916, chr12:69348451-69348453	-17043, -16937, -16465, 72	LYZ
NM_000240	NM_173740	chrX:16618522-16618522, chrX:16618531-16618531, chrX:16618535-16618535, chrX:16618568-16618568	-1176, -1167, -1163, -1130	Maoa	chrX:43656100-43656102	-197	MAOA
NM_000242	NM_001365058	chr19:30237901-30237901, chr19:30237913-30237913, chr19:30260727-30260727, chr19:30266184-30266184, chr19:30271560-30271560, chr19:30271572-30271572, chr19:30300386-30300386, chr19:30300420-30300420	4975, 4987, 27801, 33258, 38634, 38646, 67460, 67494	Mbl2	chr10:52771699-52771701, chr10:52771808-52771810, chr10:52771892-52771894	-48, -157, -241	MBL2
NM_000243	NM_001161790	chr16:3689853-3689853, chr16:3689855-3689855, chr16:3689861-3689861, chr16:3689877-3689877, chr16:3689898-3689898, chr16:3689967-3689967, chr16:3689970-3689970, chr16:3694963-3694963	28272, 28270, 28264, 28248, 28227, 28158, 28155, 23162	Mefv	chr16:3254448-3254450	2184	MEFV
NM_000244	NM_001168488	chr19:6334959-6334959	-20	Men1	NA	NA	NA
NM_000245	NM_008591	chr6:17463915-17463915, chr6:17463924-17463924, chr6:17463926-17463926, chr6:17463940-17463940, chr6:17463950-17463950, chr6:17463956-17463956, chr6:17463960-17463960, chr6:17463963-17463963	-42, -33, -31, -17, -7, 0, 5, 8	Met	NA	NA	NA
NM_000248	NM_001113198	chr6:97807039-97807039, chr6:97807041-97807041, chr6:97807044-97807044, chr6:97807057-97807057, chr6:97807064-97807064, chr6:97807083-97807083, chr6:97807085-97807085, chr6:97807090-97807090, chr6:97807092-97807092, chr6:97807094-97807094	-19, -17, -14, 0, 8, 27, 29, 34, 36, 38	Mitf	chr3:69967827-69967829	31237	MITF
NM_000250	NM_010824	chr11:87793148-87793148	-636	Mpo	chr17:58275533-58275535, chr17:58277232-58277234, chr17:58279108-58279110, chr17:58279490-58279492, chr17:58279601-58279603, chr17:58280632-58280634, chr17:58284934-58284936	5401, 3702, 1826, 1444, 1333, 302, -4000	MPO
NM_000251	NM_008628	chr17:87657690-87657690, chr17:87657719-87657719, chr17:87661720-87661720, chr17:87661749-87661749, chr17:87662995-87662995, chr17:87663008-87663008, chr17:87663012-87663012, chr17:87663031-87663031, chr17:87663067-87663067, chr17:87666557-87666557, chr17:87666588-87666588, chr17:87666606-87666606, chr17:87672453-87672453, chr17:87672458-87672458, chr17:87672463-87672463, chr17:87672481-87672481,…	-14842, -14813, -10812, -10783, -9537, -9524, -9520, -9501, -9465, -5975, -5944, -5926, -79, -74, -69, -51, -36, -32, -18, -4, 5, 8, 10, 145, 154, 163, 168, 176, 180, 182, 185, 327, 339, 348, 359, 362, 367, 372, 376, 14233, 14269, 18971, 26536, 27491, 27538, 33466, 43424, 49839, 49881, 50964, 50970, 50991, 50997	Msh2	chr2:47403293-47403295, chr2:47403410-47403412, chr2:47403705-47403707, chr2:47403980-47403982, chr2:47404005-47404007, chr2:47406076-47406078, chr2:47457578-47457580	139, 256, 551, 826, 851, 2922, 54424	MSH2
NM_000252	NM_001164190	chrX:71176347-71176347, chrX:71176359-71176359, chrX:71176397-71176397, chrX:71197016-71197016, chrX:71208047-71208047	-34420, -34408, -34370, -13751, -2720	Mtm1	NA	NA	NA
NM_000254	NM_001081128	chr13:12236971-12236971, chr13:12257690-12257690, chr13:12257702-12257702, chr13:12257706-12257706, chr13:12257709-12257709, chr13:12257714-12257714, chr13:12257720-12257720, chr13:12258130-12258130, chr13:12258134-12258134, chr13:12258137-12258137, chr13:12258140-12258140, chr13:12258148-12258148, chr13:12258151-12258151	21143, 424, 412, 408, 405, 400, 394, -18, -22, -25, -28, -36, -39	Mtr	NA	NA	NA
NM_000255	NM_008650	chr17:40934635-40934635, chr17:40934654-40934654, chr17:40934660-40934660, chr17:40934672-40934672	-50, -31, -25, -13	Mmut	chr6:49265957-49265958, chr6:49341830-49341832, chr6:49462882-49462884, chr6:49463074-49463076	197296, 121422, 370, 178	MMUT
NM_000256	NM_008653	chr2:91124593-91124593, chr2:91124607-91124607, chr2:91126538-91126538, chr2:91126586-91126586, chr2:91129498-91129498, chr2:91129507-91129507, chr2:91130814-91130814, chr2:91130835-91130835, chr2:91130840-91130840, chr2:91130852-91130852, chr2:91131266-91131266, chr2:91131316-91131316, chr2:91131488-91131488, chr2:91131536-91131536, chr2:91134423-91134423, chr2:91134483-91134483, chr2:91134502-9…	6451, 6465, 8396, 8444, 11356, 11365, 12672, 12693, 12698, 12710, 13124, 13174, 13346, 13394, 16281, 16341, 16360, 16374, 16383, 16386, 16479, 20507, 20530, 20537, 20556, 20621, 20625	Mybpc3	chr11:47328584-47328586, chr11:47331707-47331709, chr11:47337465-47337467, chr11:47337671-47337673, chr11:47338287-47338289, chr11:47338519-47338521, chr11:47338629-47338631, chr11:47343084-47343086, chr11:47343193-47343195, chr11:47351408-47351410, chr11:47351448-47351450, chr11:47352656-47352658, chr11:47352670-47352672, chr11:47355433-47355435, chr11:47355660-47355662, chr11:47359199-47359201	24117, 20994, 15236, 15030, 14414, 14182, 14072, 9617, 9508, 1293, 1253, 45, 31, -2732, -2959, -6498	MYBPC3
NM_000257	NA	NA	NA	NA	chr14:23430883-23430885, chr14:23435468-23435470, chr14:23435610-23435612	4776, 191, 49	MYH7
NM_000258	NA	NA	NA	NA	chr3:46864627-46864629, chr3:46864894-46864896	-1184, -1451	MYL3
NM_000259	NM_010864	chr9:75070786-75070786, chr9:75070803-75070803, chr9:75070811-75070811, chr9:75070928-75070928, chr9:75070936-75070936, chr9:75070938-75070938, chr9:75070951-75070951, chr9:75070954-75070954, chr9:75070962-75070962, chr9:75070966-75070966, chr9:75070971-75070971, chr9:75070973-75070973, chr9:75071528-75071528, chr9:75071547-75071547, chr9:75071551-75071551, chr9:75071557-75071557, chr9:75071566-7…	-420, -403, -395, -278, -270, -268, -255, -252, -244, -240, -235, -233, 324, 343, 347, 353, 362, 364, 366, 370, 374, 571, 597, 608, 679, 686, 704, 718, 761, 788, 812, 821	Myo5a	chr15:52529092-52529094, chr15:52529180-52529182, chr15:52529207-52529209, chr15:52529220-52529222, chr15:52529226-52529228, chr15:52529343-52529345, chr15:52529591-52529593, chr15:52532528-52532530	-43, -131, -158, -171, -177, -294, -542, -3479	MYO5A
NM_000260	NM_001256081	chr7:98116669-98116669	2825	Myo7a	NA	NA	NA
NM_000261	NM_010865	chr1:162616546-162616546, chr1:162616555-162616555	-22604, -22595	Myoc	chr1:171652800-171652802, chr1:171654554-171654556, chr1:171671070-171671072, chr1:171671082-171671084	-113, -1867, -18383, -18395	MYOC
NM_000262	NA	NA	NA	NA	chr22:42070340-42070342, chr22:42070748-42070750	471, 63	NAGA
NM_000263	NA	NA	NA	NA	chr17:42535373-42535375, chr17:42535803-42535805, chr17:42535811-42535813, chr17:42535866-42535868, chr17:42535900-42535902, chr17:42535906-42535908, chr17:42535916-42535918, chr17:42536222-42536224, chr17:42536319-42536321	-866, -436, -428, -373, -339, -333, -323, -17, 80	NAGLU
NM_000264	NM_001328514	chr13:63572754-63572754, chr13:63572756-63572756, chr13:63572769-63572769, chr13:63572790-63572790, chr13:63572830-63572830, chr13:63572850-63572850, chr13:63572860-63572860, chr13:63572876-63572876, chr13:63572920-63572920, chr13:63572925-63572925, chr13:63572945-63572945, chr13:63572948-63572948, chr13:63572952-63572952, chr13:63572963-63572963, chr13:63572967-63572967, chr13:63572977-63572977,…	707, 705, 692, 671, 631, 611, 601, 585, 541, 536, 516, 513, 509, 498, 494, 484, 464, 325, 323, 319, 312, 277, -838, -871	Ptch1	chr9:95508689-95508691	576	PTCH1
NM_000265	NA	NA	NA	NA	chr7:74758914-74758916, chr7:74792453-74792455	-15095, 18444	NCF1
NM_000266	NM_010883	chrX:16910885-16910885, chrX:16951001-16951001, chrX:16951009-16951009, chrX:16951022-16951022, chrX:16956979-16956979	890, -39228, -39236, -39249, -45206	Ndp	chrX:43973819-43973821, chrX:43973834-43973836, chrX:43973883-43973885, chrX:43975166-43975168	-430, -445, -494, -1777	NDP
NM_000267	NM_010897	chr11:79339834-79339834, chr11:79339837-79339837, chr11:79339842-79339842, chr11:79339844-79339844, chr11:79339846-79339846, chr11:79339854-79339854, chr11:79339866-79339866, chr11:79339874-79339874, chr11:79340016-79340016, chr11:79340035-79340035, chr11:79340045-79340045, chr11:79340050-79340050, chr11:79340053-79340053, chr11:79340064-79340064, chr11:79340151-79340151, chr11:79340160-79340160,…	-58, -55, -50, -48, -46, -38, -26, -18, 126, 145, 155, 160, 163, 174, 261, 270, 277, 301, 304	Nf1	chr17:31094747-31094749, chr17:31094832-31094834, chr17:31094852-31094854, chr17:31094865-31094867, chr17:31094871-31094873	-178, -93, -73, -60, -54	NF1
NM_000270	NM_013632	chr14:50943020-50943020, chr14:50944485-50944485, chr14:50944493-50944493, chr14:50944534-50944534, chr14:50944608-50944608, chr14:50944616-50944616, chr14:50944620-50944620, chr14:50944628-50944628, chr14:50944637-50944637	-1283, 184, 192, 233, 307, 315, 319, 327, 336	Pnp	chr14:20468947-20468949, chr14:20469061-20469063, chr14:20469210-20469212, chr14:20469215-20469217, chr14:20469334-20469336, chr14:20469412-20469414, chr14:20469554-20469556, chr14:20469689-20469691, chr14:20469712-20469714	-457, -343, -194, -189, -70, 8, 150, 285, 308	PNP
NM_000270	NM_001123371	chr14:50951540-50951540, chr14:50956120-50956120	-4601, -21	Pnp2	chr14:20468947-20468949, chr14:20469061-20469063, chr14:20469210-20469212, chr14:20469215-20469217, chr14:20469334-20469336, chr14:20469412-20469414, chr14:20469554-20469556, chr14:20469689-20469691, chr14:20469712-20469714	-457, -343, -194, -189, -70, 8, 150, 285, 308	PNP
NM_000271	NM_008720	chr18:12204706-12204706, chr18:12210765-12210765, chr18:12232693-12232693, chr18:12236185-12236185, chr18:12236214-12236214, chr18:12236221-12236221, chr18:12236278-12236278, chr18:12236286-12236286, chr18:12236288-12236288, chr18:12236293-12236293, chr18:12236297-12236297, chr18:12236300-12236300, chr18:12236302-12236302, chr18:12236311-12236311, chr18:12236315-12236315, chr18:12236321-12236321,…	31681, 25622, 3694, 202, 173, 166, 109, 101, 99, 94, 90, 87, 85, 76, 72, 66, 60, -4, -10, -19, -32, -43	Npc1	NA	NA	NA
NM_000273	NA	NA	NA	NA	chrX:9766169-9766171	-323	GPR143
NM_000274	NM_016978	chr7:132562610-132562610, chr7:132562636-132562636, chr7:132568554-132568554, chr7:132576146-132576146, chr7:132576153-132576153, chr7:132576157-132576157, chr7:132576165-132576165, chr7:132576168-132576168, chr7:132576174-132576174, chr7:132576184-132576184, chr7:132576231-132576231, chr7:132576248-132576248, chr7:132576263-132576263, chr7:132576279-132576279, chr7:132576307-132576307, chr7:1325…	13789, 13763, 7845, 253, 246, 242, 234, 231, 225, 215, 168, 151, 136, 120, 92, 85, 62, 57, 55, 42, -31, -39, -67, -80, -503	Oat	NA	NA	NA
NM_000275	NA	NA	NA	NA	chr15:28094416-28094418, chr15:28094726-28094728, chr15:28094965-28094967, chr15:28095312-28095314, chr15:28096415-28096417, chr15:28096636-28096638, chr15:28097036-28097038, chr15:28098430-28098432, chr15:28099202-28099204	4898, 4588, 4349, 4002, 2899, 2678, 2278, 884, 112	OCA2
NM_000276	NM_177215	chrX:47912520-47912520, chrX:47912539-47912539, chrX:47912558-47912558, chrX:47967948-47967948	66, 85, 104, 55494	Ocrl	NA	NA	NA
NM_000277	NM_008777	chr10:87514955-87514955, chr10:87514979-87514979, chr10:87514997-87514997, chr10:87517281-87517281, chr10:87517298-87517298, chr10:87546530-87546530, chr10:87557174-87557174, chr10:87557203-87557203, chr10:87557216-87557216	-6840, -6816, -6798, -4514, -4497, 24737, 35381, 35410, 35423	Pah	chr12:102914999-102915001, chr12:102917060-102917062	2244, 183	PAH
NM_000278	NM_001368743	chr19:44751234-44751234, chr19:44752165-44752165, chr19:44752584-44752584, chr19:44752592-44752592, chr19:44752616-44752616, chr19:44755084-44755084, chr19:44755107-44755107, chr19:44755143-44755143, chr19:44755185-44755185, chr19:44755219-44755219, chr19:44755675-44755675, chr19:44755678-44755678, chr19:44755685-44755685, chr19:44755694-44755694, chr19:44755698-44755698, chr19:44755702-44755702,…	-4518, -3587, -3168, -3160, -3136, -668, -645, -609, -567, -533, -77, -74, -67, -58, -54, -50, -32, -29, 17, 30, 41, 100, 125, 248, 261, 263, 269, 271, 280, 312, 328, 332, 500, 520, 545	Pax2	NA	NA	NA
NM_000280	NM_001244198	chr2:105668911-105668911	17	Pax6	chr11:31810804-31810806, chr11:31810818-31810820	210, 196	PAX6
NM_000281	NM_025273	chr10:61062618-61062618, chr10:61064220-61064220, chr10:61064254-61064254, chr10:61064279-61064279, chr10:61064288-61064288, chr10:61081832-61081832, chr10:61081859-61081859	-26713, -25111, -25077, -25052, -25043, -7499, -7472	Pcbd1	chr10:70888621-70888623, chr10:70889229-70889231	-57, -665	PCBD1
NM_000282	NM_144844	chr14:122534345-122534345, chr14:122534356-122534356, chr14:122534365-122534365, chr14:122534371-122534371, chr14:122534390-122534390, chr14:122534395-122534395	19, 30, 39, 45, 64, 69	Pcca	NA	NA	NA
NM_000283	NM_008806	chr5:108388275-108388275, chr5:108391376-108391376	-98, 3005	Pde6b	chr4:625585-625587, chr4:625602-625604, chr4:625845-625847, chr4:625869-625871, chr4:626075-626077, chr4:627516-627518, chr4:634859-634861	14, 31, 274, 298, 504, 1945, 9288	PDE6B
NM_000284	NM_008810	chrX:160138371-160138371, chrX:160138375-160138375, chrX:160138396-160138396, chrX:160138400-160138400, chrX:160154948-160154948, chrX:160154955-160154955	60, 56, 35, 31, -16519, -16526	Pdha1	chrX:19343981-19343983, chrX:19343983-19343985, chrX:19344223-19344225, chrX:19360802-19360804	56, 58, 298, 16877	PDHA1
NM_000285	NM_008820	chr7:34867445-34867445, chr7:34871745-34871745, chr7:34910877-34910877, chr7:34910908-34910908	-44962, -40662, -1530, -1499	Pepd	chr19:33519184-33519186, chr19:33521419-33521421, chr19:33521629-33521631	2606, 371, 161	PEPD
NM_000286	NM_001364762	chr11:83298961-83298961, chr11:83298972-83298972	17, 6	Pex12	chr17:35578521-35578523, chr17:35578577-35578579, chr17:35578630-35578632, chr17:35578641-35578643, chr17:35578647-35578649, chr17:35578700-35578702, chr17:35578705-35578707, chr17:35578761-35578763, chr17:35582212-35582214	49, -7, -60, -71, -77, -130, -135, -191, -3642	PEX12
NM_000287	NM_145488	chr17:46711469-46711469	-7	Pex6	chr6:42971290-42971292, chr6:42978407-42978409, chr6:42978439-42978441, chr6:42978668-42978670, chr6:42978970-42978972	7890, 773, 741, 512, 210	PEX6
NM_000288	NA	NA	NA	NA	chr6:136822457-136822459, chr6:136822497-136822499, chr6:136822500-136822502, chr6:136822509-136822511	-133, -93, -90, -81	PEX7
NM_000289	NM_001163487	chr15:98107586-98107586, chr15:98107710-98107710	-885, -761	Pfkm	NA	NA	NA
NM_000290	NM_018870	chr11:5803261-5803261, chr11:5806284-5806284	536, -2489	Pgam2	chr7:44061678-44061680, chr7:44063676-44063678, chr7:44065260-44065262, chr7:44065335-44065337, chr7:44065450-44065452, chr7:44065738-44065740, chr7:44066164-44066166, chr7:44067031-44067033, chr7:44067904-44067906	3888, 1890, 306, 231, 116, -172, -598, -1465, -2338	PGAM2
NM_000291	NM_008828	chrX:106169460-106169460, chrX:106186731-106186731, chrX:106186744-106186744, chrX:106186772-106186772, chrX:106187161-106187161, chrX:106187173-106187173, chrX:106187184-106187184, chrX:106187188-106187188, chrX:106187195-106187195, chrX:106187197-106187197	-17640, -369, -356, -328, 63, 75, 86, 90, 97, 99	Pgk1	chrX:78048378-78048380, chrX:78103857-78103859, chrX:78103865-78103867, chrX:78104062-78104064, chrX:78104115-78104117, chrX:78104241-78104243, chrX:78104251-78104253, chrX:78104362-78104364	-55868, -389, -381, -184, -131, -5, 5, 116	PGK1
NM_000293	NM_001364411	chr8:85840993-85840993, chr8:85841026-85841026, chr8:85841032-85841032, chr8:85852105-85852105, chr8:85854379-85854379, chr8:85854391-85854391, chr8:85854402-85854402, chr8:85872145-85872145, chr8:85872176-85872176	7, 40, 46, 11119, 13393, 13405, 13416, 31159, 31190	Phkb	NA	NA	NA
NM_000294	NA	NA	NA	NA	chr16:30748864-30748866, chr16:30748922-30748924	441, 499	PHKG2
NM_000295	NM_009245	chr12:103884775-103884775	20176	Serpina1c	chr14:94378438-94378440, chr14:94382723-94382725, chr14:94383409-94383411, chr14:94384627-94384629, chr14:94388750-94388752, chr14:94388761-94388763	10163, 5878, 5192, 3974, -149, -160	SERPINA1
NM_000295	NM_009246	chr12:103765463-103765463, chr12:103782610-103782610, chr12:103782646-103782646, chr12:103789075-103789075, chr12:103789120-103789120, chr12:103794901-103794901, chr12:103794922-103794922, chr12:103794940-103794940, chr12:103803360-103803360, chr12:103803377-103803377, chr12:103803394-103803394	8171, -8978, -9014, -15443, -15488, -21269, -21290, -21308, -29728, -29745, -29762	Serpina1d	chr14:94378438-94378440, chr14:94382723-94382725, chr14:94383409-94383411, chr14:94384627-94384629, chr14:94388750-94388752, chr14:94388761-94388763	10163, 5878, 5192, 3974, -149, -160	SERPINA1
NM_000295	NM_009247	chr12:103948811-103948811	8087	Serpina1e	chr14:94378438-94378440, chr14:94382723-94382725, chr14:94383409-94383411, chr14:94384627-94384629, chr14:94388750-94388752, chr14:94388761-94388763	10163, 5878, 5192, 3974, -149, -160	SERPINA1
NM_000295	NM_001252569	chr12:103854707-103854707	8913	Serpina1a	chr14:94378438-94378440, chr14:94382723-94382725, chr14:94383409-94383411, chr14:94384627-94384629, chr14:94388750-94388752, chr14:94388761-94388763	10163, 5878, 5192, 3974, -149, -160	SERPINA1
NM_000295	NM_009244	chr12:103738988-103738988, chr12:103739072-103739072, chr12:103751081-103751081, chr12:103753846-103753846, chr12:103753857-103753857	-800, -884, -12893, -15658, -15669	Serpina1b	chr14:94378438-94378440, chr14:94382723-94382725, chr14:94383409-94383411, chr14:94384627-94384629, chr14:94388750-94388752, chr14:94388761-94388763	10163, 5878, 5192, 3974, -149, -160	SERPINA1
NM_000297	NM_008861	chr5:104459512-104459512, chr5:104459519-104459519, chr5:104459524-104459524, chr5:104459532-104459532, chr5:104459536-104459536, chr5:104459542-104459542, chr5:104459557-104459557, chr5:104459563-104459563, chr5:104459588-104459588, chr5:104459598-104459598, chr5:104459601-104459601, chr5:104459610-104459610, chr5:104459614-104459614, chr5:104459616-104459616, chr5:104459623-104459623, chr5:1044…	57, 64, 69, 77, 81, 87, 102, 108, 133, 143, 146, 155, 159, 161, 168, 178, 197, 199, 298, 301, 307, 317, 331, 341, 347, 376, 384, 390, 393, 402, 408, 426, 444, 469, 472, 475, 478, 534, 542, 549, 561, 565, 573, 580, 584, 641, 658, 660, 676, 678, 682, 685, 779, 790, 801, 818, 820, 822, 828, 8395	Pkd2	chr4:88004129-88004131, chr4:88007280-88007282, chr4:88007328-88007330, chr4:88007342-88007344, chr4:88007388-88007390	-3504, -353, -305, -291, -245	PKD2
NM_000298	NM_001099779	chr3:89138445-89138445, chr3:89143267-89143267, chr3:89143274-89143274, chr3:89143277-89143277, chr3:89143285-89143285, chr3:89143296-89143296, chr3:89143317-89143317, chr3:89143622-89143622, chr3:89143639-89143639, chr3:89143652-89143652, chr3:89147870-89147870, chr3:89147894-89147894, chr3:89147915-89147915	1824, 6646, 6653, 6656, 6664, 6675, 6696, 7001, 7018, 7031, 11249, 11273, 11294	Pklr	NA	NA	NA
NM_000299	NM_001313701	chr1:135919339-135919339, chr1:135919342-135919342, chr1:135919353-135919353, chr1:135920901-135920901, chr1:135920913-135920913, chr1:135926264-135926264, chr1:135929874-135929874	-133, -136, -147, -1695, -1707, -7058, -10668	Pkp1	chr1:201283564-201283566, chr1:201283819-201283821, chr1:201283845-201283847, chr1:201284408-201284410, chr1:201284842-201284844	60, 315, 341, 904, 1338	PKP1
NM_000301	NM_008877	chr17:12400980-12400980, chr17:12401011-12401011, chr17:12404573-12404573, chr17:12405566-12405566, chr17:12408114-12408114, chr17:12408137-12408137, chr17:12418650-12418650, chr17:12418654-12418654, chr17:12418749-12418749, chr17:12418767-12418767, chr17:12418770-12418770, chr17:12418797-12418797	22373, 22404, 25966, 26959, 29507, 29530, 40043, 40047, 40142, 40160, 40163, 40190	Plg	chr6:160702770-160702772	528	PLG
NM_000302	NM_011122	chr4:147922400-147922400, chr4:147922404-147922404, chr4:147922418-147922418, chr4:147927938-147927938, chr4:147927963-147927963, chr4:147927980-147927980, chr4:147928157-147928157, chr4:147928316-147928316, chr4:147928332-147928332, chr4:147928410-147928410, chr4:147928427-147928427, chr4:147931140-147931140, chr4:147931147-147931147, chr4:147931150-147931150, chr4:147931182-147931182, chr4:1479…	14377, 14373, 14359, 8839, 8814, 8797, 8620, 8461, 8445, 8367, 8350, 5637, 5630, 5627, 5595, 5570, 5520, 311, 301, 299, 279, 264, 103, 96, 88, 77, 74, -88, -107, -113	Plod1	chr1:11934223-11934225, chr1:11934327-11934329, chr1:11934386-11934388, chr1:11934475-11934477, chr1:11934637-11934639, chr1:11934639-11934641	-492, -388, -329, -240, -78, -76	PLOD1
NM_000303	NA	NA	NA	NA	chr16:8797914-8797916, chr16:8798052-8798054, chr16:8798358-8798360, chr16:8802012-8802014	77, 215, 521, 4175	PMM2
NM_000304	NM_001302255	chr11:63131348-63131348, chr11:63131385-63131385, chr11:63131388-63131388, chr11:63131393-63131393, chr11:63131397-63131397	-109, -72, -69, -64, -60	Pmp22	NA	NA	NA
NM_000305	NM_183308	chr6:5290456-5290456, chr6:5297422-5297422, chr6:5297578-5297578, chr6:5298232-5298232, chr6:5298242-5298242, chr6:5298250-5298250, chr6:5298279-5298279	7885, 919, 763, 109, 99, 91, 62	Pon2	NA	NA	NA
NM_000306	NA	NA	NA	NA	chr3:87375603-87375605	-99020	POU1F1
NM_000307	NM_008901	chrX:110816395-110816395, chrX:110874254-110874254, chrX:110874275-110874275, chrX:110874278-110874278	2018, 59877, 59898, 59901	Pou3f4	chrX:83508210-83508212, chrX:83508252-83508254, chrX:83508319-83508321, chrX:83509528-83509530, chrX:83510448-83510450, chrX:83510584-83510586, chrX:83510725-83510727	-78, -36, 31, 1240, 2160, 2296, 2437	POU3F4
NM_000308	NM_001038492	chr2:164831920-164831920, chr2:164832788-164832788, chr2:164832792-164832792, chr2:164832813-164832813, chr2:164832834-164832834, chr2:164832837-164832837	-952, -84, -80, -59, -38, -35	Ctsa	chr20:45891423-45891425, chr20:45891428-45891430, chr20:45894270-45894272, chr20:45894669-45894671	90, 95, 2937, 3336	CTSA
NM_000309	NM_008911	chr1:171276294-171276294, chr1:171276312-171276312, chr1:171276315-171276315, chr1:171276802-171276802, chr1:171276841-171276841	4893, 4875, 4872, 4385, 4346	Ppox	NA	NA	NA
NM_000310	NM_008917	chr4:122860795-122860795	24570	Ppt1	chr1:40097418-40097420, chr1:40097598-40097600, chr1:40097732-40097734, chr1:40129309-40129311	-167, -347, -481, -32058	PPT1
NM_000313	NM_011173	chr16:62854249-62854249, chr16:62854267-62854267, chr16:62854271-62854271, chr16:62854281-62854281, chr16:62854296-62854296, chr16:62854346-62854346, chr16:62854352-62854352, chr16:62854364-62854364, chr16:62854368-62854368, chr16:62854376-62854376, chr16:62854384-62854384, chr16:62854391-62854391, chr16:62854396-62854396	-58, -40, -36, -26, -11, 41, 47, 59, 63, 71, 79, 86, 91	Pros1	chr3:93973919-93973921, chr3:93973928-93973930, chr3:93974107-93974109, chr3:93974302-93974304	-24, -33, -212, -407	PROS1
NM_000314	NM_008960	chr19:32756051-32756051, chr19:32756061-32756061, chr19:32756063-32756063, chr19:32756065-32756065, chr19:32756101-32756101, chr19:32756132-32756132, chr19:32756180-32756180, chr19:32756183-32756183, chr19:32756186-32756186, chr19:32756206-32756206, chr19:32756214-32756214, chr19:32756598-32756598, chr19:32756606-32756606, chr19:32756621-32756621, chr19:32756644-32756644, chr19:32756646-32756646,…	-1526, -1516, -1514, -1512, -1476, -1445, -1397, -1394, -1391, -1371, -1363, -979, -971, -956, -933, -931, -917, -904, -898, -840, -828, -823, -813, -800, -796, -761, -595, -588, -573, -571, -361, -353, -344, -331, -316, -221, -215, -210, -208, -188, -186, -183, -176, -36, -33, -29, -18, 3, 13, 15, 112, 115, 121, 137, 140, 143, 149, 212, 216, 219, 222, 225, 231, 234, 237, 244, 252, 255, 268, 289,…	Pten	NA	NA	NA
NM_000315	NA	NA	NA	NA	chr11:13487221-13487223, chr11:13487484-13487486	8775, 8512	PTH
NM_000316	NM_001083935	chr9:110743566-110743566, chr9:110743605-110743605, chr9:110743609-110743609, chr9:110743640-110743640, chr9:110743642-110743642, chr9:110743649-110743649, chr9:110743654-110743654, chr9:110743657-110743657, chr9:110743680-110743680, chr9:110743685-110743685, chr9:110743759-110743759, chr9:110743780-110743780, chr9:110743786-110743786, chr9:110743801-110743801, chr9:110743973-110743973, chr9:1107…	121, 82, 78, 47, 45, 38, 33, 30, 7, 0, -74, -95, -101, -116, -288, -296	Pth1r	chr3:46877963-46877965	244	PTH1R
NM_000317	NA	NA	NA	NA	chr11:112206316-112206318, chr11:112206358-112206360, chr11:112218041-112218043, chr11:112226057-112226059, chr11:112226275-112226277, chr11:112226326-112226328, chr11:112226332-112226334, chr11:112226347-112226349, chr11:112226349-112226351, chr11:112226488-112226490, chr11:112226556-112226558, chr11:112226566-112226568, chr11:112227153-112227155, chr11:112230572-112230574	-20110, -20068, -8385, -369, -151, -100, -94, -79, -77, 62, 130, 140, 727, 4146	PTS
NM_000319	NM_001277330	chr6:124398195-124398195, chr6:124398345-124398345, chr6:124399296-124399296, chr6:124399328-124399328, chr6:124399335-124399335, chr6:124399413-124399413, chr6:124399429-124399429, chr6:124406250-124406250, chr6:124406268-124406268, chr6:124409444-124409444, chr6:124409455-124409455, chr6:124410567-124410567, chr6:124410580-124410580, chr6:124414828-124414828, chr6:124414837-124414837, chr6:1244…	16669, 16519, 15568, 15536, 15529, 15451, 15435, 8614, 8596, 5420, 5409, 4297, 4284, 36, 27, 20, 9	Pex5	NA	NA	NA
NM_000320	NM_024236	chr5:45446661-45446661, chr5:45446673-45446673, chr5:45449855-45449855, chr5:45449901-45449901, chr5:45449979-45449979, chr5:45449988-45449988, chr5:45449992-45449992, chr5:45449997-45449997, chr5:45450015-45450015, chr5:45450021-45450021, chr5:45450034-45450034, chr5:45450039-45450039, chr5:45450041-45450041, chr5:45450052-45450052, chr5:45450061-45450061, chr5:45450064-45450064, chr5:45450078-4…	3569, 3557, 375, 329, 251, 242, 238, 233, 215, 209, 196, 191, 189, 178, 169, 166, 152	Qdpr	chr4:17435916-17435918, chr4:17436827-17436829, chr4:17486619-17486621, chr4:17488947-17488949, chr4:17511573-17511575, chr4:17511714-17511716, chr4:17511904-17511906, chr4:17512022-17512024	76173, 75262, 25470, 23142, 516, 375, 185, 67	QDPR
NM_000321	NM_009029	chr14:73325021-73325021, chr14:73325028-73325028, chr14:73325057-73325057, chr14:73325281-73325281, chr14:73325298-73325298, chr14:73325312-73325312, chr14:73325315-73325315, chr14:73325319-73325319, chr14:73325321-73325321, chr14:73325327-73325327, chr14:73325341-73325341, chr14:73325343-73325343, chr14:73325346-73325346, chr14:73325349-73325349, chr14:73325358-73325358, chr14:73325385-73325385,…	802, 795, 766, 542, 525, 511, 508, 504, 502, 496, 482, 480, 477, 474, 465, 438, 214, 210, 208, 200, 198, 186, 178, 176, 171, 169, 164, 159, 151, 142, 140, 138, 130, 126, 122, 120, 118, 116, 112, 109, 88, 81, 61, 54, 44, -15, -17, -20, -25, -29, -31, -38, -40, -45, -47, -51, -65	Rb1	chr13:48303820-48303822, chr13:48304329-48304331, chr13:48304599-48304601, chr13:48316322-48316324, chr13:48317133-48317135, chr13:48318107-48318109, chr13:48318414-48318416, chr13:48319037-48319039, chr13:48319239-48319241, chr13:48319590-48319592, chr13:48319831-48319833, chr13:48320245-48320247, chr13:48320458-48320460, chr13:48321036-48321038, chr13:48321104-48321106, chr13:48321341-48321343	71, 580, 850, 12573, 13384, 14358, 14665, 15288, 15490, 15841, 16082, 16496, 16709, 17287, 17355, 17592	RB1
NM_000322	NM_008938	chr17:46908063-46908063, chr17:46908097-46908097, chr17:46910520-46910520, chr17:46910527-46910527, chr17:46910541-46910541, chr17:46910632-46910632, chr17:46910643-46910643, chr17:46910666-46910666, chr17:46910786-46910786, chr17:46910792-46910792, chr17:46910832-46910832, chr17:46910959-46910959, chr17:46910969-46910969, chr17:46910995-46910995, chr17:46911141-46911141, chr17:46911164-46911164,…	-2415, -2381, 44, 51, 65, 156, 167, 190, 310, 316, 356, 483, 493, 519, 665, 688, 5354, 5376, 6096, 6104, 6443, 6469, 12917, 12927, 12963, 21238, 30547, 33070	Prph2	chr6:42698002-42698004, chr6:42704366-42704368, chr6:42710575-42710577	24594, 18230, 12021	PRPH2
NM_000323	NM_001080780	chr6:118168833-118168833, chr6:118170006-118170006, chr6:118170013-118170013, chr6:118173452-118173452, chr6:118173471-118173471, chr6:118175007-118175007, chr6:118175040-118175040, chr6:118187088-118187088, chr6:118187130-118187130, chr6:118188771-118188771, chr6:118188780-118188780, chr6:118188792-118188792, chr6:118188815-118188815, chr6:118188921-118188921, chr6:118194062-118194062, chr6:1181…	28912, 27739, 27732, 24293, 24274, 22738, 22705, 10657, 10615, 8974, 8965, 8953, 8930, 8824, 3683, 941, 932, 913, 908, 901, 897, 886, 881, 874, 866, 854, 841, 836, 772, 770, 762, 760, 758, 747, 670, 635, 632, 629, 589, 574, 567, 564, 561, 551, 548, 540, 468, 462, 456, 435, 429	Ret	NA	NA	NA
NM_000324	NA	NA	NA	NA	chr6:49608410-49608412	28428	RHAG
NM_000325	NA	NA	NA	NA	chr4:110622859-110622861, chr4:110623078-110623080, chr4:110623114-110623116, chr4:110623230-110623232, chr4:110623306-110623308, chr4:110624471-110624473, chr4:110626633-110626635, chr4:110628796-110628798, chr4:110628883-110628885, chr4:110629250-110629252, chr4:110629982-110629984, chr4:110630830-110630832, chr4:110632579-110632581	217, 0, -38, -154, -230, -1395, -3557, -5720, -5807, -6174, -6906, -7754, -9503	PITX2
NM_000326	NA	NA	NA	NA	chr15:89221767-89221769, chr15:89221972-89221974	-189, -394	RLBP1
NM_000327	NM_009073	chr19:8925848-8925848, chr19:8925863-8925863, chr19:8925882-8925882, chr19:8928182-8928182, chr19:8928223-8928223, chr19:8929487-8929487	3509, 3494, 3475, 1175, 1134, -132	Rom1	chr11:62613206-62613208, chr11:62613791-62613793, chr11:62615525-62615527	-49, 536, 2270	ROM1
NM_000328	NM_001177950	chrX:10216678-10216678, chrX:10216680-10216680, chrX:10216713-10216713	118, 116, 83	Rpgr	chrX:38327456-38327458	52	RPGR
NM_000329	NM_029987	chr3:159630456-159630456, chr3:159654316-159654316, chr3:159654332-159654332, chr3:159654355-159654355, chr3:159654360-159654360, chr3:159674827-159674827, chr3:159674858-159674858, chr3:159675026-159675026, chr3:159675047-159675047, chr3:159675053-159675053, chr3:159704146-159704146, chr3:159716198-159716198, chr3:159716222-159716222, chr3:159716224-159716224, chr3:159716242-159716242, chr3:1597…	31277, 55137, 55153, 55176, 55181, 75648, 75679, 75847, 75868, 75874, 104967, 117019, 117043, 117045, 117063, 117071, 117073, 117089	Rpe65	chr1:68384107-68384109, chr1:68392314-68392316, chr1:68442199-68442201	65846, 57639, 7754	RPE65
NM_000330	NM_011302	chrX:160794540-160794540, chrX:160794585-160794585, chrX:160834176-160834176, chrX:160834198-160834198	26529, 26574, 66165, 66187	Rs1	chrX:18640821-18640823, chrX:18672076-18672078, chrX:18672693-18672695, chrX:18673122-18673124	31286, 31, -586, -1015	RS1
NM_000331	NA	NA	NA	NA	chr11:18266270-18266272, chr11:18279405-18279407	8, 13143	SAA1
NM_000332	NA	NA	NA	NA	chr6:16761583-16761585, chr6:16761601-16761603, chr6:16762236-16762238, chr6:16762346-16762348, chr6:16762752-16762754, chr6:16762893-16762895, chr6:16765252-16765254, chr6:16802273-16802275, chr6:16803934-16803936, chr6:16805194-16805196, chr6:16817979-16817981	-94, -112, -747, -857, -1263, -1404, -3763, -40784, -42445, -43705, -56490	ATXN1
NM_000333	NM_139227	chr14:14012517-14012517, chr14:14012542-14012542, chr14:14012548-14012548, chr14:14012554-14012554, chr14:14012669-14012669, chr14:14012673-14012673, chr14:14012676-14012676, chr14:14012679-14012679, chr14:14012683-14012683, chr14:14012687-14012687, chr14:14012691-14012691, chr14:14012693-14012693, chr14:14012695-14012695, chr14:14012699-14012699, chr14:14012712-14012712, chr14:14012960-14012960,…	28, 53, 59, 65, 180, 184, 187, 190, 194, 198, 202, 204, 206, 210, 223, 471, 487, 489, 497, 502, 504, 508, 511, 514, 522, 524, 541, 548, 550, 664, 703, 713, 1019, 1024, 1028, 1034, 1038, 27098	Atxn7	chr3:63871082-63871084, chr3:63877486-63877488	6550, 12954	ATXN7
NM_000334	NM_133199	chr11:106341175-106341175, chr11:106341204-106341204	8216, 8187	Scn4a	chr17:63968203-63968205, chr17:63968271-63968273, chr17:63972992-63972994, chr17:63973107-63973109, chr17:63974348-63974350, chr17:63974406-63974408, chr17:63974412-63974414	4714, 4646, -75, -190, -1431, -1489, -1495	SCN4A
NM_000335	NM_001253860	chr9:119506335-119506335, chr9:119506384-119506384, chr9:119511920-119511920, chr9:119512055-119512055, chr9:119512084-119512084, chr9:119512965-119512965, chr9:119512976-119512976, chr9:119515202-119515202, chr9:119515213-119515213, chr9:119516099-119516099, chr9:119516675-119516675, chr9:119516719-119516719, chr9:119527008-119527008, chr9:119527056-119527056, chr9:119527134-119527134, chr9:1195…	56344, 56295, 50759, 50624, 50595, 49714, 49703, 47477, 47466, 46580, 46004, 45960, 35671, 35623, 35545, 32633, 32609, 32597, 32594, 32585, 32566, 32558, 30598, 29890, 29322, 29313, 28764, 28743, 28729, 28726, 28723, 28702, 28693, 28675, 26252, 26164, 26149, 26117, 19600, 19569, 19550, 18559, 18543, 18516, 16300, 14937, 14766, 14756, 14747, 13937, 12073, 12065, 12037, 12030, 10159, 10075, 10012, …	Scn5a	chr3:38649872-38649874, chr3:38649879-38649881, chr3:38650014-38650016, chr3:38652802-38652804	-186, -193, -328, -3116	SCN5A
NM_000336	NA	NA	NA	NA	chr16:23298176-23298178, chr16:23301918-23301920, chr16:23301971-23301973, chr16:23301973-23301975, chr16:23302070-23302072, chr16:23302158-23302160, chr16:23302186-23302188, chr16:23302237-23302239	-4124, -382, -329, -327, -230, -142, -114, -63	SCNN1B
NM_000337	NM_011891	chr11:47186119-47186119, chr11:47270020-47270020, chr11:47379460-47379460, chr11:47379504-47379504, chr11:47379509-47379509	193207, 109306, -136, -180, -185	Sgcd	NA	NA	NA
NM_000339	NM_001205311	chr8:94337837-94337837, chr8:94337843-94337843, chr8:94348546-94348546, chr8:94348577-94348577	8631, 8637, 19340, 19371	Slc12a3	NA	NA	NA
NM_000341	NM_009205	chr17:85017270-85017270, chr17:85017286-85017286, chr17:85017303-85017303, chr17:85017306-85017306, chr17:85028523-85028523, chr17:85028569-85028569, chr17:85028572-85028572, chr17:85031415-85031415, chr17:85031442-85031442, chr17:85041618-85041618, chr17:85041640-85041640, chr17:85042836-85042836, chr17:85042843-85042843, chr17:85044881-85044881, chr17:85047244-85047244, chr17:85057764-85057764,…	-11077, -11061, -11044, -11041, 178, 224, 227, 3070, 3097, 13273, 13295, 14491, 14498, 16536, 18899, 29419, 29454	Slc3a1	chr2:44275837-44275839, chr2:44282352-44282354, chr2:44286617-44286619, chr2:44286651-44286653, chr2:44286765-44286767	359, 6874, 11139, 11173, 11287	SLC3A1
NM_000342	NM_011403	chr11:102345258-102345258, chr11:102345274-102345274, chr11:102347280-102347280, chr11:102347327-102347327, chr11:102348617-102348617, chr11:102357273-102357273, chr11:102357301-102357301, chr11:102357386-102357386, chr11:102357411-102357411, chr11:102358147-102358147, chr11:102358180-102358180, chr11:102360189-102360189, chr11:102360238-102360238, chr11:102362488-102362488, chr11:102362525-10236…	20024, 20008, 18002, 17955, 16665, 8009, 7981, 7896, 7871, 7135, 7102, 5093, 5044, 2794, 2757	Slc4a1	chr17:44268109-44268111, chr17:44268119-44268121	25, 15	SLC4A1
NM_000343	NM_019810	chr5:33096550-33096550, chr5:33096586-33096586, chr5:33103245-33103245, chr5:33103255-33103255, chr5:33118209-33118209, chr5:33120048-33120048, chr5:33129829-33129829, chr5:33129859-33129859, chr5:33133442-33133442, chr5:33134616-33134616, chr5:33134627-33134627, chr5:33134633-33134633, chr5:33141527-33141527, chr5:33141536-33141536, chr5:33144286-33144286, chr5:33144335-33144335, chr5:33157887-3…	-7669, -7633, -974, -964, 13992, 15831, 25612, 25642, 29225, 30399, 30410, 30416, 37310, 37319, 40069, 40118, 53670	Slc5a1	chr22:32043403-32043405, chr22:32046159-32046161	144, 2900	SLC5A1
NM_000345	NM_001042451	chr6:60732078-60732078, chr6:60732095-60732095, chr6:60796252-60796252, chr6:60796288-60796288, chr6:60828725-60828725, chr6:60828836-60828836, chr6:60828853-60828853, chr6:60828981-60828981, chr6:60828986-60828986, chr6:60829020-60829020	96927, 96910, 32753, 32717, 280, 169, 152, 24, 19, -17	Snca	NA	NA	NA
NM_000346	NM_011448	chr11:112775305-112775305, chr11:112775342-112775342, chr11:112775354-112775354, chr11:112776184-112776184, chr11:112781264-112781264, chr11:112781290-112781290, chr11:112781299-112781299, chr11:112781386-112781386, chr11:112781412-112781412, chr11:112781415-112781415, chr11:112781424-112781424, chr11:112781667-112781667, chr11:112781681-112781681, chr11:112781697-112781697, chr11:112781705-11278…	-6905, -6868, -6856, -6026, -946, -920, -911, -824, -798, -795, -786, -543, -529, -513, -505, -242, -233, -224, -222, -97, -85, 193, 207, 217, 234, 237, 240, 295, 324, 327, 329, 337, 366, 372, 374, 409, 412, 1224, 1248, 1698, 1701, 1711, 1721, 1729, 1736, 1747, 3140, 3185, 3187	Sox9	chr17:72120963-72120965, chr17:72122020-72122022, chr17:72127023-72127025, chr17:72165894-72165896, chr17:72192781-72192783, chr17:72220190-72220192	-55, 1002, 6005, 44876, 71763, 99172	SOX9
NM_000347	NM_013675	chr12:76656022-76656022, chr12:76664369-76664369, chr12:76664397-76664397, chr12:76670676-76670676, chr12:76676750-76676750, chr12:76676817-76676817, chr12:76676832-76676832, chr12:76684996-76684996, chr12:76692569-76692569, chr12:76692585-76692585, chr12:76692592-76692592, chr12:76692595-76692595, chr12:76692767-76692767, chr12:76692801-76692801, chr12:76692849-76692849, chr12:76692890-76692890,…	54526, 46179, 46151, 39872, 33798, 33731, 33716, 25552, 17979, 17963, 17956, 17953, 17781, 17747, 17699, 17658, 17613, 1152, 1128, 1070, 1068, 1042, 1037, 1033, 775, 744, 739, 726, 701, 699, 692, 678, 669, 623, 609, 595, 592, 583, 577, 490, 445, 361, 322, 320, 316, 237, 214, 201, 187, 71, 42, 37, -13, -15, -19, -26, -36, -38, -44, -130, -142, -144, -174, -286, -626, -676	Sptb	NA	NA	NA
NM_000348	NM_053188	chr17:74047802-74047802, chr17:74059955-74059955	59, -12096	Srd5a2	chr2:31578465-31578467, chr2:31580845-31580847, chr2:31580972-31580974, chr2:31581164-31581166, chr2:31581205-31581207, chr2:31581481-31581483, chr2:31581711-31581713, chr2:31581828-31581830	2472, 92, -35, -227, -268, -544, -774, -891	SRD5A2
NM_000349	NM_011485	chr8:25809366-25809366, chr8:25815081-25815081, chr8:25816184-25816184	894, 6609, 7712	Star	chr8:38148677-38148679, chr8:38150972-38150974, chr8:38151024-38151026, chr8:38151762-38151764	2274, -21, -73, -811	STAR
NM_000350	NM_007378	chr3:122046568-122046568, chr3:122046583-122046583, chr3:122048142-122048142, chr3:122048152-122048152, chr3:122048168-122048168, chr3:122048170-122048170	2110, 2125, 3684, 3694, 3710, 3712	Abca4	chr1:94045609-94045611, chr1:94062558-94062560, chr1:94095294-94095296, chr1:94095508-94095510, chr1:94113839-94113841, chr1:94121035-94121037, chr1:94122032-94122034, chr1:94122315-94122317, chr1:94122348-94122350	75538, 58589, 25853, 25639, 7308, 112, -885, -1168, -1201	ABCA4
NM_000351	NA	NA	NA	NA	chrX:7219290-7219292, chrX:7219432-7219434, chrX:7219487-7219489	-164, -22, 33	STS
NM_000352	NM_001357538	chr7:46180035-46180035	-3	Abcc8	NA	NA	NA
NM_000353	NA	NA	NA	NA	chr16:71578264-71578266	-1173	TAT
NM_000355	NM_001130458	chr11:3932095-3932095, chr11:3932113-3932113, chr11:3946061-3946061, chr11:3946067-3946067	-18, -36, -13984, -13990	Tcn2	chr22:30607295-30607297, chr22:30607599-30607601	123, 427	TCN2
NM_000356	NM_001198984	chr18:60832563-60832563, chr18:60832572-60832572, chr18:60833920-60833920, chr18:60841474-60841474, chr18:60841507-60841507, chr18:60841638-60841638, chr18:60841645-60841645, chr18:60848664-60848664, chr18:60848679-60848679, chr18:60848695-60848695	16402, 16393, 15045, 7491, 7458, 7327, 7320, 301, 286, 270	Tcof1	NA	NA	NA
NM_000358	NA	NA	NA	NA	chr5:136028638-136028640, chr5:136028659-136028661, chr5:136028761-136028763, chr5:136028862-136028864, chr5:136028866-136028868, chr5:136028878-136028880, chr5:136028885-136028887, chr5:136028890-136028892	-348, -327, -225, -124, -120, -108, -101, -96	TGFBI
NM_000359	NM_001161714	chr14:55713503-55713503, chr14:55713508-55713508	-12, -17	Tgm1	chr14:24259767-24259769, chr14:24261862-24261864, chr14:24262035-24262037, chr14:24262191-24262193, chr14:24262335-24262337, chr14:24263027-24263029, chr14:24263344-24263346, chr14:24264232-24264234	3409, 1314, 1141, 985, 841, 149, -168, -1056	TGM1
NM_000360	NM_009377	chr7:142894088-142894088, chr7:142894114-142894114, chr7:142895571-142895571, chr7:142895586-142895586, chr7:142895619-142895619, chr7:142896595-142896595, chr7:142899097-142899097, chr7:142911594-142911594, chr7:142931174-142931174	5908, 5882, 4425, 4410, 4377, 3401, 899, -11600, -31180	Th	chr11:2171956-2171958, chr11:2172053-2172055, chr11:2172062-2172064	-142, -239, -248	TH
NM_000361	NM_009378	chr2:148403033-148403033, chr2:148407309-148407309, chr2:148407311-148407311, chr2:148407314-148407314, chr2:148407327-148407327, chr2:148407614-148407614, chr2:148407635-148407635, chr2:148407637-148407637, chr2:148407647-148407647, chr2:148407657-148407657, chr2:148408372-148408372, chr2:148408396-148408396, chr2:148408518-148408518, chr2:148415916-148415916	5156, 880, 878, 875, 862, 575, 554, 552, 542, 532, -185, -209, -331, -7729	Thbd	chr20:23044511-23044513, chr20:23047666-23047668, chr20:23048339-23048341, chr20:23049464-23049466, chr20:23049612-23049614, chr20:23049808-23049810, chr20:23049895-23049897, chr20:23053167-23053169	5160, 2005, 1332, 207, 59, -137, -224, -3496	THBD
NM_000362	NM_011595	chr10:86288400-86288400, chr10:86296013-86296013, chr10:86298615-86298615, chr10:86300313-86300313, chr10:86300323-86300323, chr10:86300325-86300325, chr10:86300342-86300342, chr10:86300344-86300344, chr10:86300626-86300626, chr10:86300638-86300638, chr10:86300647-86300647, chr10:86300649-86300649, chr10:86300655-86300655, chr10:86300665-86300665, chr10:86341781-86341781, chr10:86341827-86341827,…	-12012, -4399, -1797, -99, -89, -87, -70, -68, 216, 228, 237, 239, 245, 255, 41371, 41417, 65715	Timp3	chr22:32761894-32761896, chr22:32799515-32799517, chr22:32799668-32799670, chr22:32799670-32799672, chr22:32799680-32799682, chr22:32799701-32799703, chr22:32800341-32800343, chr22:32800438-32800440, chr22:32800517-32800519, chr22:32800640-32800642, chr22:32801047-32801049, chr22:32801407-32801409, chr22:32801631-32801633, chr22:32801651-32801653, chr22:32862789-32862791	-39809, -2188, -2035, -2033, -2023, -2002, -1362, -1265, -1186, -1063, -656, -296, -72, -52, 61086	TIMP3
NM_000363	NM_009406	chr7:4520920-4520920, chr7:4520937-4520937	1609, 1592	Tnni3	chr19:55156077-55156079, chr19:55156164-55156166, chr19:55156294-55156296, chr19:55156697-55156699, chr19:55157243-55157245, chr19:55157722-55157724, chr19:55157820-55157822, chr19:55158503-55158505	1654, 1567, 1437, 1034, 488, 9, -89, -772	TNNI3
NM_000365	NM_009415	chr6:124811709-124811709, chr6:124811853-124811853, chr6:124812408-124812408, chr6:124812426-124812426, chr6:124812432-124812432, chr6:124812441-124812441, chr6:124812450-124812450, chr6:124813886-124813886, chr6:124813960-124813960, chr6:124813976-124813976, chr6:124813981-124813981, chr6:124813984-124813984, chr6:124814009-124814009, chr6:124814243-124814243, chr6:124814259-124814259, chr6:1248…	2450, 2306, 1751, 1733, 1727, 1718, 1709, 273, 199, 183, 178, 175, 150, -86, -102, -133, -3919, -4446	Tpi1	chr12:6867519-6867521	-10	TPI1
NM_000367	NM_016785	chr13:47043144-47043144, chr13:47043157-47043157, chr13:47043185-47043185, chr13:47043196-47043196, chr13:47043205-47043205, chr13:47043230-47043230	74, 61, 33, 22, 13, -14	Tpmt	chr6:18155051-18155053, chr6:18155064-18155066	25, 12	TPMT
NM_000368	NA	NA	NA	NA	chr9:132944009-132944011, chr9:132944468-132944470	606, 147	TSC1
NM_000369	NM_001113404	chr12:91400509-91400509, chr12:91400519-91400519, chr12:91400550-91400550, chr12:91400569-91400569, chr12:91400593-91400593, chr12:91400603-91400603	-484, -474, -443, -424, -400, -390	Tshr	NA	NA	NA
NM_000370	NM_001317723	chr4:20008267-20008267, chr4:20008279-20008279	26, 38	Ttpa	chr8:63086080-63086082, chr8:63086089-63086091, chr8:63086107-63086109, chr8:63086171-63086173, chr8:63086176-63086178, chr8:63086218-63086220	-28, -37, -55, -119, -124, -166	TTPA
NM_000371	NA	NA	NA	NA	chr18:31590640-31590642, chr18:31590964-31590966, chr18:31591914-31591916, chr18:31592013-31592015, chr18:31598978-31598980, chr18:31625394-31625396	-1235, -911, 39, 138, 7103, 33519	TTR
NM_000372	NA	NA	NA	NA	chr11:89220602-89220604	42729	TYR
NM_000373	NM_001348087	chr16:33967149-33967149, chr16:33967166-33967166, chr16:33994439-33994439, chr16:33994448-33994448, chr16:34003453-34003453, chr16:34003477-34003477, chr16:34003493-34003493, chr16:34003502-34003502, chr16:34011760-34011760, chr16:34011803-34011803, chr16:34014002-34014002, chr16:34014009-34014009, chr16:34014045-34014045, chr16:34016673-34016673, chr16:34016690-34016690	-112, -129, -27402, -27411, -36416, -36440, -36456, -36465, -44723, -44766, -46965, -46972, -47008, -49636, -49653	Umps	NA	NA	NA
NM_000374	NM_009478	chr4:116993757-116993757, chr4:116993769-116993769	657, 645	Urod	chr1:45011963-45011965, chr1:45012128-45012130, chr1:45012161-45012163	-289, -124, -91	UROD
NM_000375	NM_001302085	chr7:133709262-133709262, chr7:133709264-133709264, chr7:133709291-133709291, chr7:133709296-133709296	34, 32, 5, 0	Uros	NA	NA	NA
NM_000376	NM_009504	chr15:97896940-97896940, chr15:97896946-97896946, chr15:97896989-97896989, chr15:97897009-97897009, chr15:97897233-97897233, chr15:97899949-97899949, chr15:97899971-97899971, chr15:97900015-97900015, chr15:97900100-97900100, chr15:97900121-97900121, chr15:97900778-97900778, chr15:97902848-97902848, chr15:97908138-97908138, chr15:97908148-97908148, chr15:97908152-97908152, chr15:97908175-97908175,…	11357, 11351, 11308, 11288, 11064, 8348, 8326, 8282, 8197, 8176, 7519, 5449, 159, 149, 145, 122, 113, -34, -40, -50, -56, -377, -380, -384, -386, -389, -391, -404, -413, -415, -417, -420, -456, -464, -2287, -11321, -11360, -11365, -18560, -24144, -24173, -24256, -24297	Vdr	NA	NA	NA
NM_000377	NM_009515	chrX:8086570-8086570, chrX:8086585-8086585, chrX:8086664-8086664, chrX:8086693-8086693, chrX:8086701-8086701, chrX:8089174-8089174, chrX:8089189-8089189	3922, 3907, 3828, 3799, 3791, 1318, 1303	Was	chrX:48683824-48683826, chrX:48684008-48684010	27, 211	WAS
NM_000378	NM_144783	chr2:105126579-105126579, chr2:105126770-105126770, chr2:105126776-105126776, chr2:105126779-105126779, chr2:105126787-105126787, chr2:105126790-105126790, chr2:105126792-105126792, chr2:105126813-105126813, chr2:105126920-105126920, chr2:105126925-105126925, chr2:105126943-105126943, chr2:105126946-105126946, chr2:105126954-105126954, chr2:105126962-105126962, chr2:105127131-105127131, chr2:1051…	52, 243, 249, 252, 260, 263, 265, 286, 393, 398, 416, 419, 427, 435, 604, 608, 613, 620, 625, 632, 638, 640, 650, 785, 795, 800, 809, 820, 832, 1186, 1205, 1215, 1838, 1842, 1868, 1877, 3891, 3913, 3959, 3984, 4493, 4500, 4506, 4518, 4533, 4560, 7892, 7919, 7921, 7938, 17322, 17345, 17387, 17398, 24501, 36911, 40330, 40357, 43245, 43332, 43371, 45985, 45995, 46003	Wt1	NA	NA	NA
NM_000379	NM_011723	chr17:73935017-73935017	15180	Xdh	chr2:31347601-31347603, chr2:31414481-31414483, chr2:31414755-31414757	67140, 260, -14	XDH
NM_000380	NM_011728	chr4:46170246-46170246, chr4:46170269-46170269, chr4:46184231-46184231, chr4:46184237-46184237, chr4:46184258-46184258, chr4:46184274-46184274, chr4:46194198-46194198, chr4:46195943-46195943, chr4:46195950-46195950, chr4:46195960-46195960, chr4:46195964-46195964, chr4:46195973-46195973, chr4:46195978-46195978, chr4:46195988-46195988, chr4:46196007-46196007, chr4:46196009-46196009, chr4:46196025-4…	26066, 26043, 12081, 12075, 12054, 12038, 2114, 369, 362, 352, 348, 339, 334, 324, 305, 303, 287, 285, 283, 279, 259, 197, 191, 185, 178, 174, 172, 170, 166, 163, 159, 77, 64, 62, 44, 28	Xpa	NA	NA	NA
NM_000381	NA	NA	NA	NA	chrX:10620691-10620693, chrX:10620697-10620699, chrX:10621728-10621730, chrX:10621968-10621970	-107, -113, -1144, -1384	MID1
NM_000382	NM_001331114	chr11:61248845-61248845, chr11:61267104-61267104, chr11:61267121-61267121, chr11:61267139-61267139	18342, 83, 66, 48	Aldh3a2	NA	NA	NA
NM_000383	NA	NA	NA	NA	chr21:44285734-44285736, chr21:44285802-44285804, chr21:44285810-44285812, chr21:44285815-44285817, chr21:44285837-44285839, chr21:44285856-44285858, chr21:44285858-44285860, chr21:44286217-44286219, chr21:44289711-44289713, chr21:44289720-44289722, chr21:44290322-44290324, chr21:44290341-44290343, chr21:44290412-44290414	-140, -72, -64, -59, -37, -18, -16, 343, 3837, 3846, 4448, 4467, 4538	AIRE
NM_000384	NM_009693	chr12:8041998-8041998, chr12:8065222-8065222, chr12:8065265-8065265, chr12:8066805-8066805, chr12:8066810-8066810, chr12:8066842-8066842, chr12:8083118-8083118	64323, 87547, 87590, 89130, 89135, 89167, 105443	Apob	chr2:21006358-21006360, chr2:21006450-21006452, chr2:21006999-21007001, chr2:21007063-21007065, chr2:21008499-21008501, chr2:21008732-21008734, chr2:21022919-21022921, chr2:21032406-21032408, chr2:21043066-21043068, chr2:21043627-21043629, chr2:21043695-21043697, chr2:21043854-21043856, chr2:21044080-21044082, chr2:21044083-21044085, chr2:21044087-21044089, chr2:21044122-21044124, chr2:21044339-2…	37714, 37622, 37073, 37009, 35573, 35340, 21153, 11666, 1006, 445, 377, 218, -8, -11, -15, -50, -267, -9736	APOB
NM_000385	NM_007472	chr6:55343472-55343472, chr6:55343481-55343481, chr6:55343487-55343487, chr6:55343500-55343500	7175, 7184, 7190, 7203	Aqp1	NA	NA	NA
NM_000386	NM_178645	chr11:76945479-76945479, chr11:76945487-76945487, chr11:76945521-76945521, chr11:76945528-76945528, chr11:76945601-76945601, chr11:76945606-76945606, chr11:76945613-76945613, chr11:76945635-76945635, chr11:76945644-76945644, chr11:76945655-76945655, chr11:76945659-76945659, chr11:76945671-76945671, chr11:76945677-76945677, chr11:76945691-76945691, chr11:76945693-76945693, chr11:76945789-76945789,…	-177, -169, -135, -128, -55, -50, -43, -21, -12, 0, 5, 17, 23, 37, 39, 135, 150, 308, 311, 314, 324, 392, 422, 430, 432	Blmh	chr17:30291430-30291432, chr17:30292253-30292255, chr17:30292274-30292276, chr17:30295386-30295388	513, -310, -331, -3443	BLMH
NM_000387	NM_020520	chr9:108661616-108661616, chr9:108662058-108662058, chr9:108662076-108662076, chr9:108662093-108662093, chr9:108662194-108662194, chr9:108662236-108662236, chr9:108662241-108662241, chr9:108662466-108662466, chr9:108662488-108662488, chr9:108662750-108662750	-520, -78, -60, -43, 60, 102, 107, 332, 354, 616	Slc25a20	chr3:48897882-48897884, chr3:48898684-48898686, chr3:48899022-48899024, chr3:48899131-48899133, chr3:48899150-48899152, chr3:48899545-48899547, chr3:48900176-48900178, chr3:48900188-48900190	999, 197, -141, -250, -269, -664, -1295, -1307	SLC25A20
NM_000388	NA	NA	NA	NA	chr3:122163848-122163850, chr3:122182445-122182447, chr3:122183594-122183596, chr3:122183649-122183651, chr3:122183662-122183664, chr3:122183713-122183715, chr3:122183725-122183727	-19818, -1221, -72, -17, -4, 47, 59	CASR
NM_000389	NA	NA	NA	NA	chr6:36678705-36678707	-7	CDKN1A
NM_000391	NM_009906	chr7:105750227-105750227, chr7:105750235-105750235, chr7:105752172-105752172	2009, 2001, 64	Tpp1	chr11:6619605-6619607, chr11:6629920-6629922, chr11:6630756-6630758	-184, -10499, -11335	TPP1
NM_000392	NM_013806	chr19:43780220-43780220	-2088	Abcc2	chr10:99785241-99785243	2603	ABCC2
NM_000393	NM_007737	chr1:45439381-45439381, chr1:45439387-45439387, chr1:45439410-45439410, chr1:45439419-45439419, chr1:45459062-45459062, chr1:45502518-45502518, chr1:45502547-45502547, chr1:45502565-45502565, chr1:45502641-45502641, chr1:45502654-45502654, chr1:45519943-45519943, chr1:45519990-45519990, chr1:45587551-45587551, chr1:45587570-45587570, chr1:45587595-45587595	63902, 63896, 63873, 63864, 44221, 765, 736, 718, 642, 629, -16662, -16709, -84270, -84289, -84314	Col5a2	chr2:189164208-189164210, chr2:189171198-189171200, chr2:189172692-189172694, chr2:189179874-189179876	15552, 8562, 7068, -114	COL5A2
NM_000394	NM_001278569	chr17:31678330-31678330, chr17:31678383-31678383, chr17:31678395-31678395, chr17:31678417-31678417, chr17:31678423-31678423, chr17:31686027-31686027	401, 454, 466, 488, 494, 8098	Cryaa	chr21:43168636-43168638, chr21:43168874-43168876	-370, -132	CRYAA
NM_000395	NA	NA	NA	NA	chr22:36913615-36913617, chr22:36913937-36913939	-11, 311	CSF2RB
NM_000396	NA	NA	NA	NA	chr1:150788465-150788467, chr1:150798326-150798328, chr1:150808207-150808209, chr1:150808241-150808243, chr1:150808717-150808719, chr1:150809826-150809828, chr1:150813241-150813243	19794, 9933, 52, 18, -458, -1567, -4982	CTSK
NM_000397	NM_007807	chrX:9419120-9419120, chrX:9419122-9419122, chrX:9419157-9419157	50205, 50203, 50168	Cybb	chrX:37746758-37746760, chrX:37746808-37746810, chrX:37790268-37790270, chrX:37812074-37812076	-33299, -33249, 10211, 32017	CYBB
NM_000398	NM_029787	chr15:83171973-83171973, chr15:83171975-83171975, chr15:83171991-83171991, chr15:83172000-83172000, chr15:83172015-83172015, chr15:83172150-83172150, chr15:83172161-83172161, chr15:83172165-83172165, chr15:83172177-83172177, chr15:83172188-83172188, chr15:83172636-83172636, chr15:83172662-83172662, chr15:83172679-83172679, chr15:83172884-83172884, chr15:83172925-83172925, chr15:83172943-83172943,…	211, 209, 193, 184, 169, 34, 23, 19, 7, -6, -454, -480, -497, -702, -743, -761, -882	Cyb5r3	chr22:42648380-42648382, chr22:42649202-42649204, chr22:42649204-42649206, chr22:42649716-42649718, chr22:42649729-42649731, chr22:42649945-42649947, chr22:42652116-42652118, chr22:42662349-42662351, chr22:42665175-42665177	1011, 189, 187, -325, -338, -554, -2725, -12958, -15784	CYB5R3
NM_000399	NM_001347458	chr10:67538611-67538611, chr10:67538615-67538615, chr10:67538617-67538617, chr10:67538635-67538635, chr10:67538683-67538683, chr10:67538692-67538692, chr10:67538822-67538822, chr10:67538834-67538834, chr10:67538838-67538838, chr10:67538840-67538840, chr10:67538996-67538996, chr10:67539007-67539007, chr10:67539023-67539023, chr10:67539039-67539039, chr10:67539041-67539041, chr10:67539099-67539099,…	683, 687, 689, 707, 755, 764, 894, 906, 910, 912, 1068, 1079, 1095, 1111, 1113, 1171, 1180, 2817, 2851	Egr2	chr10:62813166-62813168, chr10:62815681-62815683	3199, 684	EGR2
NM_000400	NM_001363981	chr7:19372997-19372997, chr7:19373017-19373017, chr7:19373023-19373023, chr7:19373025-19373025, chr7:19375040-19375040, chr7:19377380-19377380, chr7:19377410-19377410, chr7:19378061-19378061, chr7:19378071-19378071, chr7:19378091-19378091, chr7:19378094-19378094	-9020, -9000, -8994, -8992, -6977, -4637, -4607, -3956, -3946, -3926, -3923	Ercc2	chr19:45363615-45363617, chr19:45363794-45363796, chr19:45364045-45364047, chr19:45364202-45364204, chr19:45370035-45370037, chr19:45370121-45370123, chr19:45370337-45370339, chr19:45370441-45370443, chr19:45370549-45370551, chr19:45370567-45370569	6957, 6778, 6527, 6370, 537, 451, 235, 131, 23, 5	ERCC2
NM_000402	NA	NA	NA	NA	chrX:154547046-154547048, chrX:154547125-154547127, chrX:154547225-154547227, chrX:154547280-154547282	-29, -108, -208, -263	G6PD
NM_000403	NA	NA	NA	NA	chr1:23800655-23800657, chr1:23800657-23800659	-78, -80	GALE
NM_000404	NM_009752	chr9:114400705-114400705, chr9:114400904-114400904, chr9:114400979-114400979	-373, -174, -99	Glb1	NA	NA	NA
NM_000405	NM_010299	chr11:55098286-55098286, chr11:55098330-55098330, chr11:55098335-55098335, chr11:55098358-55098358, chr11:55098377-55098377, chr11:55098381-55098381	303, 347, 352, 375, 394, 398	Gm2a	chr5:151268158-151268160	14975	GM2A
NM_000406	NA	NA	NA	NA	chr4:67738538-67738540	15849	GNRHR
NM_000407	NM_001001999	chr16:18615573-18615573, chr16:18615632-18615632, chr16:18617675-18617675, chr16:18617677-18617677, chr16:18617687-18617687, chr16:18617693-18617693, chr16:18617716-18617716, chr16:18619331-18619331, chr16:18620970-18620970, chr16:18620975-18620975, chr16:18620984-18620984, chr16:18620986-18620986, chr16:18620994-18620994, chr16:18621001-18621001, chr16:18621003-18621003, chr16:18621011-18621011,…	6831, 6772, 4729, 4727, 4717, 4711, 4688, 3073, 1434, 1429, 1420, 1418, 1410, 1403, 1401, 1393, 1391, 1389, 1384, 1322, 1307, 1305, 1291, 1289, 1277, 698, 693, 672, 662, 651	Gp1bb	chr22:19722172-19722174, chr22:19722639-19722641, chr22:19723356-19723358, chr22:19723385-19723387, chr22:19723483-19723485, chr22:19723512-19723514, chr22:19723803-19723805, chr22:19725099-19725101, chr22:19725116-19725118, chr22:19725217-19725219, chr22:19725226-19725228	-1365, -898, -181, -152, -54, -25, 266, 1562, 1579, 1680, 1689	GP1BB
NM_000408	NM_001145820	chr2:57237726-57237726, chr2:57237731-57237731, chr2:57237742-57237742, chr2:57237811-57237811, chr2:57237831-57237831, chr2:57237844-57237844, chr2:57237861-57237861, chr2:57237959-57237959, chr2:57237971-57237971, chr2:57237973-57237973, chr2:57237975-57237975, chr2:57237978-57237978, chr2:57238001-57238001, chr2:57238015-57238015, chr2:57238024-57238024	50, 55, 66, 135, 155, 168, 185, 283, 295, 297, 299, 302, 325, 339, 348	Gpd2	chr2:156436251-156436253, chr2:156436257-156436259, chr2:156436260-156436262, chr2:156436291-156436293	-126, -120, -117, -86	GPD2
NM_000410	NM_001347493	chr13:23717285-23717285, chr13:23717294-23717294	-6432, -6441	Hfe	chr6:26087547-26087549, chr6:26087973-26087975	120, 546	HFE
NM_000411	NM_001360045	chr16:94219714-94219714, chr16:94219736-94219736, chr16:94226333-94226333, chr16:94226372-94226372, chr16:94227935-94227935, chr16:94227937-94227937, chr16:94227960-94227960, chr16:94227964-94227964, chr16:94227984-94227984, chr16:94238316-94238316, chr16:94238447-94238447, chr16:94238730-94238730, chr16:94238743-94238743, chr16:94238778-94238778, chr16:94243501-94243501, chr16:94243516-94243516,…	70578, 70556, 63959, 63920, 62357, 62355, 62332, 62328, 62308, 51976, 51845, 51562, 51549, 51514, 46791, 46776, 46764, 45018, 44618, 29532, 27457, 27433, 27412, 22155, 22136, 22076, 22057, 20528, 16811, 16773, 16152, 16120, 16104, 16059, 15933, 15908, 15903, 15887, 338, 336, 309, 80, 71, 69, 45, 30	Hlcs	chr21:36988549-36988551, chr21:36989929-36989931, chr21:36990119-36990121	1661, 281, 91	HLCS
NM_000412	NM_053176	chr16:22955813-22955813, chr16:22955822-22955822, chr16:22955827-22955827, chr16:22955830-22955830, chr16:22955852-22955852, chr16:22983068-22983068, chr16:22983072-22983072, chr16:22983080-22983080, chr16:22983082-22983082, chr16:22985388-22985388	4743, 4752, 4757, 4760, 4782, 31998, 32002, 32010, 32012, 34318	Hrg	chr3:186666084-186666086	72	HRG
NM_000413	NM_010475	chr11:101079444-101079444, chr11:101079462-101079462, chr11:101079623-101079623, chr11:101080118-101080118, chr11:101080127-101080127, chr11:101080133-101080133, chr11:101080143-101080143	1035, 1053, 1214, 1709, 1718, 1724, 1734	Hsd17b1	chr17:42548024-42548026, chr17:42548839-42548841	-4897, -4082	HSD17B1
NM_000414	NM_008292	chr18:50128293-50128293, chr18:50128302-50128302, chr18:50128313-50128313, chr18:50128318-50128318, chr18:50128333-50128333, chr18:50128436-50128436, chr18:50128454-50128454, chr18:50128456-50128456, chr18:50128464-50128464	94, 103, 114, 119, 134, 237, 255, 257, 265	Hsd17b4	NA	NA	NA
NM_000415	NA	NA	NA	NA	chr12:21371370-21371372, chr12:21372727-21372729	-1530, -173	IAPP
NM_000416	NM_010511	chr10:19592250-19592250, chr10:19592268-19592268, chr10:19592279-19592279, chr10:19592282-19592282, chr10:19604569-19604569, chr10:19604612-19604612, chr10:19604712-19604712	303, 321, 332, 335, 12622, 12665, 12765	Ifngr1	chr6:137219636-137219638	-252	IFNGR1
NM_000417	NM_008367	chr2:11662274-11662274, chr2:11665985-11665985	19484, 23195	Il2ra	chr10:6051307-6051309	11059	IL2RA
NM_000418	NM_001008700	chr7:125545457-125545457, chr7:125547105-125547105, chr7:125547120-125547120, chr7:125550208-125550208, chr7:125552162-125552162, chr7:125552172-125552172, chr7:125552198-125552198	-6814, -5166, -5151, -2063, -109, -99, -73	Il4ra	NA	NA	NA
NM_000419	NM_010575	chr11:102460138-102460138, chr11:102460154-102460154, chr11:102460647-102460647, chr11:102460651-102460651, chr11:102460655-102460655, chr11:102460693-102460693, chr11:102460822-102460822, chr11:102460850-102460850, chr11:102465671-102465671, chr11:102465837-102465837, chr11:102465855-102465855, chr11:102466294-102466294, chr11:102466305-102466305, chr11:102466337-102466337, chr11:102467215-10246…	9746, 9730, 9237, 9233, 9229, 9191, 9062, 9034, 4213, 4047, 4029, 3590, 3579, 3547, 2669, 2656, 2646, 2638, 2630, 2499, 2497, 2490, 2456, 2282, 2267, 2263, 2260, 2243, 2157, 1392, 1351, 1230, 489, 457, 29, 26, 17, 0, -100, -2871, -2892, -2916, -9837, -9843, -9912, -9918, -9936, -9942, -9948, -10242, -10254, -10260, -10266, -10282, -10416, -10428, -10578, -10599, -10602, -10605, -10613, -10622	Itga2b	chr17:44390359-44390361, chr17:44395995-44395997, chr17:44399152-44399154, chr17:44399248-44399250, chr17:44399503-44399505	-711, -6347, -9504, -9600, -9855	ITGA2B
NM_000420	NA	NA	NA	NA	chr7:142962337-142962339, chr7:142962669-142962671, chr7:142963112-142963114, chr7:142963885-142963887	25, -307, -750, -1523	KEL
NM_000421	NM_010660	chr11:99385981-99385981, chr11:99385987-99385987, chr11:99385999-99385999, chr11:99386011-99386011, chr11:99386014-99386014, chr11:99386017-99386017, chr11:99386023-99386023, chr11:99386029-99386029, chr11:99386041-99386041, chr11:99386059-99386059, chr11:99386071-99386071, chr11:99386074-99386074, chr11:99386077-99386077, chr11:99386083-99386083, chr11:99386089-99386089, chr11:99388757-99388757,…	3384, 3378, 3366, 3354, 3351, 3348, 3342, 3336, 3324, 3306, 3294, 3291, 3288, 3282, 3276, 608, 579, 515, 492, 465, 461, 434, 428	Krt10	chr17:40828168-40828170, chr17:40833186-40833188	-5555, -10573	KRT10
NM_000422	NA	NA	NA	NA	chr17:41624583-41624585, chr17:41624802-41624804, chr17:41624877-41624879, chr17:41625744-41625746, chr17:41625838-41625840	-9, -228, -303, -1170, -1264	KRT17
NM_000423	NM_010668	chr15:101811497-101811497	6673	Krt2	chr12:52644820-52644822, chr12:52652008-52652010, chr12:52652728-52652730, chr12:52653033-52653035, chr12:52653342-52653344	7390, 202, -518, -823, -1132	KRT2
NM_000424	NM_027011	chr15:101707352-101707352, chr15:101707395-101707395, chr15:101707456-101707456, chr15:101712478-101712478, chr15:101712526-101712526, chr15:101712583-101712583, chr15:101712633-101712633, chr15:101713955-101713955, chr15:101714640-101714640, chr15:101714671-101714671	5554, 5511, 5450, 428, 380, 323, 273, -1051, -1736, -1767	Krt5	chr12:52514693-52514695, chr12:52520039-52520041, chr12:52520252-52520254	5700, 354, 141	KRT5
NM_000425	NM_001374694	chrX:73857417-73857417, chrX:73857422-73857422, chrX:73880160-73880160, chrX:73880198-73880198	23374, 23369, 631, 593	L1cam	chrX:153875995-153875997, chrX:153876003-153876005, chrX:153876449-153876451	18, 10, -436	L1CAM
NM_000427	NA	NA	NA	NA	chr1:153259871-153259873, chr1:153259983-153259985, chr1:153260802-153260804, chr1:153261791-153261793, chr1:153262332-153262334	186, 298, 1117, 2106, 2647	LORICRIN
NM_000428	NM_001370743	chr12:84876183-84876183, chr12:84876189-84876189, chr12:84876192-84876192, chr12:84876202-84876202, chr12:84876214-84876214, chr12:84876221-84876221, chr12:84876224-84876224, chr12:84876235-84876235, chr12:84876264-84876264, chr12:84876396-84876396, chr12:84876407-84876407	309, 303, 300, 290, 278, 271, 268, 257, 228, 96, 85	Ltbp2	chr14:74559009-74559011, chr14:74567973-74567975, chr14:74572386-74572388, chr14:74577073-74577075, chr14:74585897-74585899, chr14:74585970-74585972, chr14:74585973-74585975, chr14:74586863-74586865, chr14:74594564-74594566, chr14:74609008-74609010, chr14:74612130-74612132, chr14:74612138-74612140	53227, 44263, 39850, 35163, 26339, 26266, 26263, 25373, 17672, 3228, 106, 98	LTBP2
NM_000429	NM_133653	chr14:41105116-41105116, chr14:41105157-41105157	85, 126	Mat1a	chr10:80273697-80273699, chr10:80289444-80289446, chr10:80289672-80289674, chr10:80289693-80289695, chr10:80290101-80290103, chr10:80290915-80290917, chr10:80291036-80291038, chr10:80315541-80315543	15960, 213, -15, -36, -444, -1258, -1379, -25884	MAT1A
NM_000430	NM_013625	chr11:74724122-74724122, chr11:74724133-74724133, chr11:74724206-74724206, chr11:74724210-74724210, chr11:74724214-74724214, chr11:74724222-74724222, chr11:74724226-74724226, chr11:74724228-74724228, chr11:74724236-74724236, chr11:74724246-74724246, chr11:74724272-74724272, chr11:74724277-74724277, chr11:74724288-74724288, chr11:74724300-74724300, chr11:74724308-74724308, chr11:74724312-74724312,…	263, 252, 179, 175, 171, 163, 159, 157, 149, 139, 113, 108, 97, 85, 77, 73, 70, -45, -54, -56, -59, -65, -67, -72, -101, -103, -105, -113, -128, -138, -143, -147, -240, -249, -269, -278, -286	Pafah1b1	chr17:2593438-2593440, chr17:2593450-2593452, chr17:2593675-2593677, chr17:2593678-2593680	-214, -202, 23, 26	PAFAH1B1
NM_000431	NA	NA	NA	NA	chr12:109573824-109573826, chr12:109573835-109573837	32, 43	MVK
NM_000432	NM_001384326	chr5:122102937-122102937, chr5:122102942-122102942, chr5:122105281-122105281, chr5:122109846-122109846	1959, 1964, 4303, 8868	Myl2	chr12:110910904-110910906, chr12:110920492-110920494, chr12:110920740-110920742, chr12:110920811-110920813, chr12:110920822-110920824	9674, 86, -162, -233, -244	MYL2
NM_000433	NM_010877	chr1:152787281-152787281, chr1:152796996-152796996	-12872, -3157	Ncf2	chr1:183547130-183547132, chr1:183568634-183568636, chr1:183582959-183582961, chr1:183590391-183590393	43328, 21824, 7499, 67	NCF2
NM_000434	NM_010893	chr17:34923763-34923763, chr17:34923789-34923789, chr17:34927640-34927640, chr17:34927678-34927678, chr17:34927690-34927690, chr17:34927835-34927835, chr17:34927844-34927844, chr17:34927875-34927875, chr17:34927923-34927923, chr17:34927941-34927941, chr17:34931166-34931166, chr17:34931182-34931182, chr17:34931187-34931187, chr17:34931196-34931196, chr17:34931201-34931201, chr17:34931209-34931209,…	-7490, -7464, -3613, -3575, -3563, -3418, -3409, -3378, -3330, -3312, -87, -71, -66, -57, -52, -44, 872, 885, 909, 3071, 3095, 3106, 3113, 3146, 3160, 3172, 3426, 3436, 3444, 3471	Neu1	chr6:31852341-31852343, chr6:31853027-31853029, chr6:31859166-31859168, chr6:31859636-31859638, chr6:31860080-31860082, chr6:31860122-31860124, chr6:31860148-31860150, chr6:31860536-31860538, chr6:31860557-31860559, chr6:31860562-31860564, chr6:31860595-31860597, chr6:31860969-31860971, chr6:31861202-31861204, chr6:31861248-31861250, chr6:31861315-31861317, chr6:31861369-31861371, chr6:31861399-3…	10479, 9793, 3654, 3184, 2740, 2698, 2672, 2284, 2263, 2258, 2225, 1851, 1618, 1572, 1505, 1451, 1421, 1393, 1267, 1087, 805, 710, 703, 638, 234, 71, 37, 28, 26, 0, -18, -58, -123, -131, -214, -339, -349, -841, -1001, -1142, -1278, -1292, -1575, -1830, -1847, -1888, -2192, -2198, -2325, -2364, -2409, -2474, -2506, -2601, -2693, -2854, -3149, -3343, -3434, -3451, -3580	NEU1
NM_000435	NM_008716	chr17:32165750-32165750, chr17:32165766-32165766, chr17:32165811-32165811, chr17:32165820-32165820, chr17:32165841-32165841, chr17:32165849-32165849, chr17:32165999-32165999, chr17:32166008-32166008, chr17:32166023-32166023, chr17:32166100-32166100, chr17:32166102-32166102, chr17:32166109-32166109, chr17:32166134-32166134, chr17:32166136-32166136, chr17:32166144-32166144, chr17:32166147-32166147,…	1141, 1125, 1080, 1071, 1050, 1042, 892, 883, 868, 791, 789, 782, 757, 755, 747, 744, 84, 45	Notch3	chr19:15201074-15201076, chr19:15201178-15201180, chr19:15201317-15201319, chr19:15204006-15204008	-80, -184, -323, -3012	NOTCH3
NM_000436	NM_024188	chr15:4022608-4022608, chr15:4025574-4025574, chr15:4025600-4025600, chr15:4025603-4025603, chr15:4025617-4025617, chr15:4026496-4026496, chr15:4026506-4026506, chr15:4026508-4026508, chr15:4026515-4026515, chr15:4026709-4026709, chr15:4026724-4026724, chr15:4026728-4026728, chr15:4026736-4026736, chr15:4026738-4026738, chr15:4026740-4026740, chr15:4026742-4026742, chr15:4026748-4026748, chr15:40…	-3820, -854, -828, -825, -811, 70, 80, 82, 89, 283, 298, 302, 310, 312, 314, 316, 322, 329, 335, 341, 350, 379, 384	Oxct1	NA	NA	NA
NM_000438	NM_001159520	chr1:78197184-78197184, chr1:78197192-78197192, chr1:78197204-78197204, chr1:78197209-78197209	-49, -57, -69, -74	Pax3	NA	NA	NA
NM_000439	NM_013628	chr13:75090181-75090181, chr13:75090208-75090208, chr13:75090211-75090211, chr13:75294490-75294490, chr13:75294501-75294501, chr13:75294529-75294529, chr13:75294533-75294533, chr13:75346674-75346674	326, 353, 356, 204635, 204646, 204674, 204678, 256819	Pcsk1	chr5:96433210-96433212, chr5:96433292-96433294, chr5:96433300-96433302, chr5:96433303-96433305, chr5:96433366-96433368, chr5:96433374-96433376, chr5:96434288-96434290, chr5:96437016-96437018	37, -45, -53, -56, -119, -127, -1041, -3769	PCSK1
NM_000440	NA	NA	NA	NA	chr5:149945148-149945150	-356	PDE6A
NM_000441	NM_011867	chr12:31559964-31559964	21	Slc26a4	chr7:107660493-107660495, chr7:107660511-107660513, chr7:107660602-107660604, chr7:107660771-107660773	-333, -315, -224, -55	SLC26A4
NM_000443	NM_008830	chr5:8893678-8893678, chr5:8893682-8893682, chr5:8893684-8893684, chr5:8893690-8893690, chr5:8893692-8893692, chr5:8893694-8893694, chr5:8893703-8893703, chr5:8893706-8893706, chr5:8893712-8893712, chr5:8893717-8893717, chr5:8893817-8893817, chr5:8893823-8893823, chr5:8893834-8893834, chr5:8893840-8893840, chr5:8893845-8893845, chr5:8893847-8893847, chr5:8893850-8893850, chr5:8894050-8894050	-43, -39, -37, -31, -29, -27, -18, -15, -9, -4, 98, 104, 115, 121, 126, 128, 131, 331	Abcb4	NA	NA	NA
NM_000445	NM_001163540	chr15:76204507-76204507, chr15:76204717-76204717, chr15:76205967-76205967, chr15:76205991-76205991, chr15:76206013-76206013, chr15:76206016-76206016, chr15:76206078-76206078, chr15:76206102-76206102, chr15:76206108-76206108, chr15:76206116-76206116, chr15:76206157-76206157, chr15:76206264-76206264, chr15:76206301-76206301	1815, 1605, 355, 331, 309, 306, 244, 220, 214, 206, 165, 58, 21	Plec	chr8:143975250-143975252, chr8:143975303-143975305, chr8:143976324-143976326, chr8:143976481-143976483, chr8:143976668-143976670	1494, 1441, 420, 263, 76	PLEC
NM_000446	NA	NA	NA	NA	chr7:95295063-95295065, chr7:95298400-95298402, chr7:95298936-95298938, chr7:95318707-95318709, chr7:95324367-95324369, chr7:95324643-95324645, chr7:95324746-95324748, chr7:95324831-95324833, chr7:95324889-95324891, chr7:95325125-95325127, chr7:95325142-95325144, chr7:95325740-95325742, chr7:95326035-95326037	29468, 26131, 25595, 5824, 164, -112, -215, -300, -358, -594, -611, -1209, -1504	PON1
NM_000447	NM_001128605	chr1:180255955-180255955, chr1:180255982-180255982, chr1:180256040-180256040, chr1:180256046-180256046, chr1:180256049-180256049, chr1:180256058-180256058, chr1:180256087-180256087, chr1:180256098-180256098, chr1:180256107-180256107, chr1:180256117-180256117, chr1:180256121-180256121, chr1:180256125-180256125, chr1:180256135-180256135, chr1:180256144-180256144, chr1:180256238-180256238, chr1:1802…	346, 319, 261, 255, 252, 243, 214, 203, 194, 184, 180, 176, 166, 157, 63, 61, 47, 44, 42, 38, 33, 16, 13	Psen2	NA	NA	NA
NM_000448	NM_009019	chr2:101642284-101642284, chr2:101642441-101642441, chr2:101642473-101642473, chr2:101642659-101642659, chr2:101644397-101644397, chr2:101644403-101644403, chr2:101644409-101644409, chr2:101644426-101644426, chr2:101648787-101648787, chr2:101648832-101648832, chr2:101649205-101649205	7249, 7092, 7060, 6874, 5136, 5130, 5124, 5107, 746, 701, 328	Rag1	chr11:36566666-36566668	-1339	RAG1
NM_000450	NA	NA	NA	NA	chr1:169724392-169724394, chr1:169727418-169727420, chr1:169733699-169733701, chr1:169734090-169734092	9686, 6660, 379, -12	SELE
NM_000451	NM_001024850	chrX:38056075-38056075, chrX:38056104-38056104	-10400, -10371	Rhox10	NA	NA	NA
NM_000452	NM_011388	chr8:5117290-5117290, chr8:5118574-5118574, chr8:5203999-5203999, chr8:5204008-5204008, chr8:5242112-5242112, chr8:5242133-5242133, chr8:5242137-5242137, chr8:5242152-5242152, chr8:5302527-5302527, chr8:5302567-5302567, chr8:5509434-5509434, chr8:5509452-5509452, chr8:5509483-5509483, chr8:5609894-5609894, chr8:5609941-5609941, chr8:5639645-5639645, chr8:5639647-5639647, chr8:5639661-5639661, chr…	-12004, -13288, -98713, -98722, -136826, -136847, -136851, -136866, -197241, -197281, -404148, -404166, -404197, -504608, -504655, -534359, -534361, -534375, -534381, -535129, -535150, -547245, -547258	Slc10a2	chr13:103066579-103066581, chr13:103067355-103067357, chr13:103067701-103067703, chr13:103067940-103067942, chr13:103101973-103101975	-163, -939, -1285, -1524, -35557	SLC10A2
NM_000453	NM_053248	chr8:70884983-70884983, chr8:70884987-70884987, chr8:70885008-70885008, chr8:70885555-70885555, chr8:70885565-70885565, chr8:70885887-70885887, chr8:70887726-70887726, chr8:70887814-70887814, chr8:70887825-70887825, chr8:70887864-70887864, chr8:70891705-70891705, chr8:70891749-70891749, chr8:70891838-70891838, chr8:70892182-70892182, chr8:70892198-70892198, chr8:70892209-70892209, chr8:70892223-7…	7775, 7771, 7750, 7203, 7193, 6871, 5032, 4944, 4933, 4894, 1053, 1009, 920, 576, 560, 549, 535, 158, 156, 150, 147, 132, 121, 7, 4, -14	Slc5a5	chr19:17871872-17871874, chr19:17872435-17872437	-71, 492	SLC5A5
NM_000454	NM_011434	chr16:90218478-90218478, chr16:90220604-90220604, chr16:90220617-90220617, chr16:90220622-90220622, chr16:90220631-90220631, chr16:90220638-90220638, chr16:90220640-90220640, chr16:90220849-90220849, chr16:90220862-90220862, chr16:90220871-90220871, chr16:90220878-90220878, chr16:90220890-90220890, chr16:90220893-90220893, chr16:90220898-90220898, chr16:90220920-90220920, chr16:90220938-90220938,…	-2284, -158, -145, -140, -131, -124, -122, 89, 102, 111, 118, 130, 133, 138, 160, 178, 183, 185, 190, 197, 199, 205, 207, 210, 220, 228, 388, 400, 512, 523, 530, 532, 538	Sod1	chr21:31659646-31659648, chr21:31659678-31659680, chr21:31659693-31659695, chr21:31659854-31659856	-45, -13, 0, 163	SOD1
NM_000455	NA	NA	NA	NA	chr19:1192342-1192344, chr19:1194783-1194785, chr19:1194862-1194864, chr19:1205696-1205698, chr19:1205706-1205708, chr19:1205715-1205717, chr19:1206399-1206401, chr19:1206451-1206453, chr19:1218482-1218484, chr19:1219451-1219453, chr19:1220727-1220729	-13434, -10993, -10914, -80, -70, -61, 623, 675, 12706, 13675, 14951	STK11
NM_000456	NM_173733	chr10:128673941-128673941, chr10:128673945-128673945, chr10:128673950-128673950, chr10:128673969-128673969, chr10:128673977-128673977, chr10:128673984-128673984, chr10:128673987-128673987, chr10:128674030-128674030, chr10:128674047-128674047, chr10:128674051-128674051, chr10:128674296-128674296, chr10:128674317-128674317, chr10:128676376-128676376	-24, -28, -33, -52, -60, -67, -70, -113, -130, -134, -379, -400, -2459	Suox	chr12:55998218-55998220	944	SUOX
NM_000457	NM_001312906	chr2:163506864-163506864, chr2:163509756-163509756	9, 2901	Hnf4a	NA	NA	NA
NM_000458	NA	NA	NA	NA	chr17:37742583-37742585, chr17:37743238-37743240, chr17:37743297-37743299, chr17:37743986-37743988, chr17:37744226-37744228, chr17:37744593-37744595	2475, 1820, 1761, 1072, 832, 465	HNF1B
NM_000460	NM_001173505	chr16:20730504-20730504	95	Thpo	chr3:184377716-184377718, chr3:184378151-184378153, chr3:184378187-184378189	490, 55, 19	THPO
NM_000461	NM_001113417	chr14:17660899-17660899, chr14:17660902-17660902, chr14:17660907-17660907, chr14:17660909-17660909, chr14:17660912-17660912, chr14:17660937-17660937, chr14:17660959-17660959, chr14:17660967-17660967, chr14:17660971-17660971, chr14:17660978-17660978, chr14:17660986-17660986, chr14:17660989-17660989, chr14:17660999-17660999, chr14:17661077-17661077, chr14:17661081-17661081, chr14:17661083-17661083,…	-61, -58, -53, -51, -48, -23, 0, 9, 13, 20, 28, 31, 41, 119, 123, 125, 136, 139, 141	Thrb	NA	NA	NA
NM_000462	NM_001033962	chr7:59018788-59018788, chr7:59018812-59018812, chr7:59018818-59018818, chr7:59041101-59041101, chr7:59162357-59162357, chr7:59162386-59162386, chr7:59162396-59162396, chr7:59162427-59162427	-209962, -209938, -209932, -187649, -66393, -66364, -66354, -66323	Ube3a	NA	NA	NA
NM_000463	NM_201645	chr1:88218249-88218249, chr1:88218253-88218253	6292, 6296	Ugt1a1	chr2:233759708-233759710	-560	UGT1A1
NM_000465	NM_007525	chr1:71043384-71043384, chr1:71102699-71102699, chr1:71102707-71102707, chr1:71102710-71102710, chr1:71102712-71102712, chr1:71102714-71102714, chr1:71102733-71102733, chr1:71102736-71102736, chr1:71102743-71102743, chr1:71102754-71102754, chr1:71102760-71102760, chr1:71102791-71102791, chr1:71102794-71102794, chr1:71102798-71102798, chr1:71102843-71102843, chr1:71102853-71102853, chr1:71102863-7…	59589, 274, 266, 263, 261, 259, 240, 237, 230, 219, 213, 182, 179, 175, 130, 120, 110, 107, 58, 46, 44, 18, 5, -16, -32, -44	Bard1	NA	NA	NA
NM_000466	NM_001293806	chr5:3596082-3596082, chr5:3596096-3596096, chr5:3596098-3596098, chr5:3596113-3596113, chr5:3596120-3596120, chr5:3596122-3596122	18, 32, 34, 49, 56, 58	Pex1	NA	NA	NA
NM_000474	NM_011658	chr12:33955850-33955850, chr12:33955897-33955897, chr12:33956041-33956041, chr12:33956077-33956077, chr12:33956091-33956091, chr12:33956105-33956105, chr12:33956128-33956128, chr12:33956135-33956135, chr12:33956137-33956137, chr12:33956187-33956187, chr12:33956218-33956218, chr12:33956960-33956960, chr12:33956974-33956974, chr12:33956987-33956987, chr12:33957000-33957000, chr12:33957006-33957006,…	-1821, -1774, -1630, -1594, -1580, -1566, -1543, -1536, -1534, -1484, -1453, -711, -697, -684, -671, -665, 39, 44, 49, 51, 57, 61, 64, 68, 86, 208, 211, 214, 218, 220, 232, 242, 247, 275, 281, 283, 289, 293, 296, 299, 303, 305, 320, 394, 397, 401, 408, 410, 417, 426, 435, 438, 443, 3730, 3740, 8919, 8922, 8948, 8962, 9060, 9912, 9928, 9932, 10819, 10825, 10840, 10855	Twist1	chr7:19117796-19117798, chr7:19118010-19118012, chr7:19118026-19118028, chr7:19118189-19118191, chr7:19118377-19118379, chr7:19118406-19118408, chr7:19118417-19118419, chr7:19118499-19118501, chr7:19118510-19118512, chr7:19118586-19118588, chr7:19118725-19118727, chr7:19118942-19118944, chr7:19119023-19119025, chr7:19119040-19119042, chr7:19119042-19119044, chr7:19119097-19119099, chr7:19119330-1…	-161, -375, -391, -554, -742, -771, -782, -864, -875, -951, -1090, -1307, -1388, -1405, -1407, -1462, -1695, -3362	TWIST1
NM_000475	NM_007430	chrX:86127466-86127466, chrX:86127490-86127490, chrX:86127492-86127492	-64309, -64285, -64283	Nr0b1	chrX:30308210-30308212, chrX:30309305-30309307, chrX:30309369-30309371, chrX:30309372-30309374, chrX:30309376-30309378, chrX:30309549-30309551, chrX:30309660-30309662, chrX:30309664-30309666, chrX:30312354-30312356	1179, 84, 20, 17, 13, -160, -271, -275, -2965	NR0B1
NM_000476	NM_001198790	chr2:32615003-32615003, chr2:32615016-32615016, chr2:32616225-32616225, chr2:32616235-32616235	-6755, -6742, -5533, -5523	Ak1	chr9:127877459-127877461, chr9:127877503-127877505	215, 171	AK1
NM_000477	NM_009654	chr5:90441090-90441090, chr5:90441125-90441125, chr5:90441129-90441129, chr5:90456336-90456336, chr5:90456348-90456348, chr5:90456370-90456370, chr5:90465529-90465529	-19780, -19745, -19741, -4534, -4522, -4500, 4661	Alb	chr4:73376214-73376216, chr4:73408635-73408637, chr4:73413420-73413422	-28071, 4350, 9135	ALB
NM_000478	NM_001287172	chr4:137746467-137746467, chr4:137746489-137746489, chr4:137746514-137746514, chr4:137748663-137748663, chr4:137748700-137748700, chr4:137749157-137749157, chr4:137750282-137750282, chr4:137751617-137751617, chr4:137751624-137751624	20009, 19987, 19962, 17813, 17776, 17319, 16194, 14859, 14852	Alpl	chr1:21512171-21512173	2750	ALPL
NM_000479	NM_007445	chr10:80802069-80802069, chr10:80802133-80802133, chr10:80802325-80802325, chr10:80802350-80802350, chr10:80802842-80802842, chr10:80802886-80802886, chr10:80807155-80807155, chr10:80807179-80807179, chr10:80807188-80807188, chr10:80807190-80807190, chr10:80807200-80807200, chr10:80807228-80807228, chr10:80807236-80807236, chr10:80807241-80807241, chr10:80807243-80807243, chr10:80807245-80807245,…	-3171, -3107, -2915, -2890, -2398, -2354, 1917, 1941, 1950, 1952, 1962, 1990, 1998, 2003, 2005, 2007, 2025, 2039, 3201, 3221, 3708, 3734, 3757	Amh	chr19:2244196-2244198	-5125	AMH
NM_000480	NM_001276301	chr7:110768017-110768017, chr7:110768020-110768020, chr7:110768155-110768155, chr7:110768187-110768187, chr7:110768363-110768363	-189, -186, -51, -19, 159	Ampd3	chr11:10450551-10450553, chr11:10450585-10450587, chr11:10450601-10450603, chr11:10450608-10450610, chr11:10450611-10450613, chr11:10450613-10450615, chr11:10451490-10451492	-138, -104, -88, -81, -78, -76, 801	AMPD3
NM_000481	NA	NA	NA	NA	chr3:49419297-49419299, chr3:49422421-49422423	3175, 51	AMT
NM_000482	NM_007468	chr9:46241102-46241102, chr9:46241122-46241122, chr9:46243777-46243777	260, 280, 2935	Apoa4	chr11:116818936-116818938, chr11:116821058-116821060, chr11:116821642-116821644, chr11:116822698-116822700, chr11:116823288-116823290, chr11:116823397-116823399, chr11:116823638-116823640	4367, 2245, 1661, 605, 15, -94, -335	APOA4
NM_000483	NM_001277944	chr7:19677932-19677932, chr7:19678044-19678044, chr7:19678079-19678079, chr7:19678083-19678083, chr7:19678139-19678139, chr7:19678161-19678161	10, -104, -139, -143, -199, -221	Apoc2	chr19:44945748-44945750, chr19:44946039-44946041, chr19:44946043-44946045, chr19:44948745-44948747	-301, -10, -6, 2696	APOC2
NM_000484	NM_001198823	chr16:85076445-85076445, chr16:85076479-85076479, chr16:85076607-85076607, chr16:85076656-85076656, chr16:85080218-85080218, chr16:85080244-85080244, chr16:85080261-85080261, chr16:85086413-85086413, chr16:85086436-85086436, chr16:85086450-85086450, chr16:85086499-85086499, chr16:85086505-85086505, chr16:85086511-85086511, chr16:85087932-85087932, chr16:85091204-85091204, chr16:85091216-85091216,…	97263, 97229, 97101, 97052, 93490, 93464, 93447, 87295, 87272, 87258, 87209, 87203, 87197, 85776, 82504, 82492, 82488, 82468, 53055, 53031, 52911, 36139, 36112, 36103, 21876, 21835, 4430, 2806, 2764, 916, 900, 894, 422, 398, 394, 387, 385, 379, 293, 288, 272, 259, 257, 249, 100, 97, 95, 80, 78, 75, 72, 69, 66, 60, 18, 15, 12	App	chr21:26170726-26170728	43	APP
NM_000485	NM_009698	chr8:122573779-122573779, chr8:122576613-122576613, chr8:122576649-122576649, chr8:122576651-122576651, chr8:122576659-122576659, chr8:122576672-122576672, chr8:122576683-122576683, chr8:122576695-122576695, chr8:122576697-122576697, chr8:122576703-122576703, chr8:122576706-122576706, chr8:122576877-122576877, chr8:122576888-122576888, chr8:122576897-122576897, chr8:122581045-122581045, chr8:1225…	3129, 295, 259, 257, 249, 236, 225, 213, 211, 205, 202, 31, 20, 11, -4139, -4184, -4613, -4619	Aprt	chr16:88809574-88809576	2353	APRT
NM_000486	NM_009699	chr15:99562842-99562842, chr15:99566781-99566781, chr15:99576402-99576402, chr15:99576412-99576412, chr15:99576424-99576424, chr15:99576438-99576438, chr15:99576495-99576495, chr15:99576511-99576511, chr15:99576536-99576536, chr15:99579054-99579054, chr15:99581944-99581944, chr15:99583951-99583951, chr15:99583971-99583971, chr15:99583973-99583973, chr15:99583980-99583980, chr15:99583983-99583983,…	-16214, -12275, -2654, -2644, -2632, -2618, -2561, -2545, -2520, 0, 2890, 4897, 4917, 4919, 4926, 4929, 4932, 4939, 5952, 5962	Aqp2	chr12:49950842-49950844, chr12:49951981-49951983, chr12:49953844-49953846, chr12:49955523-49955525, chr12:49955545-49955547, chr12:49955738-49955740	107, 1246, 3109, 4788, 4810, 5003	AQP2
NM_000488	NM_001379302	chr1:160964962-160964962	-13621	Serpinc1	NA	NA	NA
NM_000489	NM_009530	chrX:105904374-105904374, chrX:105904406-105904406, chrX:105928436-105928436, chrX:105928443-105928443, chrX:105928471-105928471, chrX:105957406-105957406, chrX:105957456-105957456, chrX:105957465-105957465, chrX:105957511-105957511	24999, 24967, 937, 930, 902, -28035, -28085, -28094, -28140	Atrx	NA	NA	NA
NM_000490	NM_009732	chr2:130581078-130581078, chr2:130581081-130581081, chr2:130581084-130581084, chr2:130581089-130581089, chr2:130581096-130581096, chr2:130581102-130581102, chr2:130581117-130581117, chr2:130581357-130581357, chr2:130581369-130581369, chr2:130581377-130581377, chr2:130581404-130581404, chr2:130597370-130597370, chr2:130598301-130598301	1511, 1508, 1505, 1500, 1493, 1487, 1472, 1232, 1220, 1212, 1185, -14783, -15714	Avp	chr20:3079362-3079364, chr20:3081697-3081699, chr20:3082939-3082941, chr20:3083354-3083356, chr20:3083368-3083370, chr20:3084826-3084828, chr20:3084841-3084843, chr20:3084912-3084914, chr20:3084935-3084937, chr20:3085367-3085369, chr20:3085996-3085998	5361, 3026, 1784, 1369, 1355, -103, -118, -189, -212, -644, -1273	AVP
NM_000491	NM_009777	chr4:136861991-136861991, chr4:136862031-136862031, chr4:136862033-136862033, chr4:136862041-136862041, chr4:136862138-136862138, chr4:136862144-136862144, chr4:136862148-136862148, chr4:136862204-136862204, chr4:136862211-136862211, chr4:136862242-136862242, chr4:136864987-136864987, chr4:136865001-136865001, chr4:136868147-136868147, chr4:136877263-136877263, chr4:136878322-136878322, chr4:1368…	24210, 24170, 24168, 24160, 24063, 24057, 24053, 23997, 23990, 23959, 21214, 21200, 18054, 8938, 7879, 7855, -368, -397	C1qb	NA	NA	NA
NM_000492	NM_021050	chr6:18170404-18170404, chr6:18170435-18170435, chr6:18170437-18170437, chr6:18170454-18170454, chr6:18171850-18171850, chr6:18268157-18268157, chr6:18268187-18268187, chr6:18268189-18268189, chr6:18268203-18268203, chr6:18280851-18280851	-283, -252, -250, -233, 1165, 97472, 97502, 97504, 97518, 110166	Cftr	chr7:117479327-117479329, chr7:117479546-117479548, chr7:117479556-117479558, chr7:117479582-117479584, chr7:117479883-117479885, chr7:117479908-117479910	-696, -477, -467, -441, -140, -115	CFTR
NM_000493	NA	NA	NA	NA	chr6:116119892-116119894, chr6:116126503-116126505, chr6:116127067-116127069	6239, -372, -936	COL10A1
NM_000494	NM_001290825	chr19:47650282-47650282, chr19:47650313-47650313, chr19:47653462-47653462, chr19:47653508-47653508, chr19:47660147-47660147, chr19:47661085-47661085, chr19:47661122-47661122, chr19:47661129-47661129, chr19:47664954-47664954, chr19:47664974-47664974, chr19:47669057-47669057, chr19:47682674-47682674	41761, 41730, 38581, 38535, 31896, 30958, 30921, 30914, 27089, 27069, 22986, 9369	Col17a1	chr10:104067883-104067885, chr10:104082138-104082140, chr10:104091328-104091330	17996, 3741, -5449	COL17A1
NM_000496	NA	NA	NA	NA	chr22:25219513-25219515, chr22:25219557-25219559, chr22:25219950-25219952	-124, -80, 313	CRYBB2
NM_000498	NA	NA	NA	NA	chr8:142911235-142911237, chr8:142918312-142918314, chr8:142919013-142919015	6607, -470, -1171	CYP11B2
NM_000499	NM_001136059	chr9:57694455-57694455, chr9:57696323-57696323, chr9:57696335-57696335, chr9:57696364-57696364, chr9:57696577-57696577, chr9:57696606-57696606, chr9:57696608-57696608, chr9:57697193-57697193, chr9:57700418-57700418, chr9:57702101-57702101, chr9:57702431-57702431	-3158, -1290, -1278, -1249, -1036, -1007, -1005, -420, 2807, 4490, 4820	Cyp1a1	chr15:74725690-74725692, chr15:74725858-74725860, chr15:74725880-74725882, chr15:74725917-74725919, chr15:74725924-74725926, chr15:74726186-74726188, chr15:74726219-74726221, chr15:74726241-74726243, chr15:74726391-74726393, chr15:74726432-74726434, chr15:74726510-74726512, chr15:74726728-74726730, chr15:74726801-74726803, chr15:74726846-74726848, chr15:74726854-74726856, chr15:74726861-74726863,…	-163, -331, -353, -390, -397, -659, -692, -714, -864, -905, -983, -1201, -1274, -1319, -1327, -1334, -1382, -1433, -1507	CYP1A1
NM_000500	NM_009995	chr17:34776567-34776567, chr17:34793561-34793561, chr17:34793565-34793565, chr17:34793589-34793589, chr17:34800522-34800522, chr17:34800551-34800551, chr17:34802182-34802182, chr17:34802230-34802230, chr17:34806671-34806671, chr17:34806702-34806702, chr17:34807514-34807514	27860, 10866, 10862, 10838, 3905, 3876, 2245, 2197, -2246, -2277, -3089	Cyp21a1	chr6:32038418-32038420, chr6:32039173-32039175, chr6:32039847-32039849, chr6:32039864-32039866, chr6:32040138-32040140, chr6:32040208-32040210, chr6:32041505-32041507	5, 760, 1434, 1451, 1725, 1795, 3092	CYP21A2
NM_000502	NA	NA	NA	NA	chr17:58192048-58192050, chr17:58200307-58200309	-676, 7583	EPX
NM_000503	NA	NA	NA	NA	chr8:71361967-71361969	101	EYA1
NM_000504	NM_001242368	chr8:13037848-13037848	542	F10	chr13:113125780-113125782	2983	F10
NM_000505	NM_021489	chr13:55421254-55421254, chr13:55421279-55421279, chr13:55421301-55421301, chr13:55421317-55421317, chr13:55421325-55421325, chr13:55421336-55421336, chr13:55421342-55421342, chr13:55421348-55421348, chr13:55421367-55421367, chr13:55421926-55421926, chr13:55426150-55426150, chr13:55429433-55429433, chr13:55433777-55433777, chr13:55433801-55433801, chr13:55433819-55433819	5551, 5526, 5504, 5488, 5480, 5469, 5463, 5457, 5438, 4879, 655, -2630, -6974, -6998, -7016	F12	chr5:177409470-177409472, chr5:177409533-177409535, chr5:177410237-177410239, chr5:177410249-177410251	93, 30, -674, -686	F12
NM_000506	NM_010168	chr2:91641455-91641455, chr2:91641478-91641478, chr2:91641486-91641486	-4999, -5022, -5030	F2	chr11:46718281-46718283, chr11:46718481-46718483, chr11:46719115-46719117, chr11:46719239-46719241, chr11:46719822-46719824, chr11:46719854-46719856, chr11:46723203-46723205, chr11:46726743-46726745	-930, -730, -96, 28, 611, 643, 3992, 7532	F2
NM_000507	NM_019395	chr13:62887675-62887675, chr13:62887705-62887705	608, 578	Fbp1	chr9:94628570-94628572, chr9:94638550-94638552, chr9:94639775-94639777, chr9:94639883-94639885	10947, 967, -258, -366	FBP1
NM_000510	NM_008045	chr2:107140797-107140797, chr2:107140811-107140811, chr2:107140846-107140846	-81147, -81161, -81196	Fshb	chr11:30231066-30231068, chr11:30234395-30234397	54, 3383	FSHB
NM_000511	NA	NA	NA	NA	chr19:48695976-48695978, chr19:48696707-48696709, chr19:48696800-48696802, chr19:48696922-48696924, chr19:48698210-48698212, chr19:48699600-48699602	7, 738, 831, 953, 2241, 3631	FUT2
NM_000514	NM_001301332	chr15:7803324-7803324, chr15:7803355-7803355, chr15:7803370-7803370, chr15:7803495-7803495, chr15:7803523-7803523, chr15:7808581-7808581, chr15:7808601-7808601, chr15:7809367-7809367	-6724, -6693, -6678, -6553, -6525, -1467, -1447, -681	Gdnf	NA	NA	NA
NM_000515	NM_008117	chr11:106299472-106299472, chr11:106299512-106299512	2425, 2385	Gh	NA	NA	NA
NM_000517	NA	NA	NA	NA	chr16:171584-171586, chr16:171590-171592, chr16:173399-173401, chr16:173408-173410	-1290, -1284, 525, 534	HBA2
NM_000518	NA	NA	NA	NA	chr11:5226355-5226357, chr11:5226987-5226989, chr11:5228297-5228299	715, 83, -1227	HBB
NM_000519	NA	NA	NA	NA	chr11:5234010-5234012, chr11:5236017-5236019, chr11:5236022-5236024	472, -1535, -1540	HBD
NM_000520	NM_010421	chr9:59532908-59532908, chr9:59532954-59532954, chr9:59539454-59539454, chr9:59539479-59539479	-6632, -6586, -86, -61	Hexa	NA	NA	NA
NM_000521	NM_010422	chr13:97175916-97175916, chr13:97176094-97176094, chr13:97187806-97187806, chr13:97197973-97197973, chr13:97198140-97198140, chr13:97198144-97198144, chr13:97198146-97198146, chr13:97198161-97198161, chr13:97198174-97198174, chr13:97198179-97198179, chr13:97198197-97198197, chr13:97198206-97198206, chr13:97198215-97198215, chr13:97198235-97198235, chr13:97198317-97198317, chr13:97198335-97198335,…	22442, 22264, 10552, 385, 218, 214, 212, 197, 184, 179, 161, 152, 143, 123, 41, 23, 17, -67, -78, -82, -84, -93, -751, -6229, -6269, -6297, -14276, -14301, -14316, -14324, -17266	Hexb	chr5:74684213-74684215, chr5:74684611-74684613, chr5:74685088-74685090, chr5:74685103-74685105, chr5:74685109-74685111, chr5:74685287-74685289, chr5:74685360-74685362, chr5:74685785-74685787, chr5:74687878-74687880	-1018, -620, -143, -128, -122, 56, 129, 554, 2647	HEXB
NM_000522	NM_008264	chr6:52253530-52253530, chr6:52253537-52253537, chr6:52253539-52253539, chr6:52253545-52253545, chr6:52253553-52253553, chr6:52253561-52253561, chr6:52253638-52253638, chr6:52253641-52253641, chr6:52253643-52253643, chr6:52253651-52253651, chr6:52253667-52253667, chr6:52253678-52253678, chr6:52253681-52253681, chr6:52253687-52253687, chr6:52253708-52253708, chr6:52253749-52253749, chr6:52253751-5…	7351, 7344, 7342, 7336, 7328, 7320, 7243, 7240, 7238, 7230, 7214, 7203, 7200, 7194, 7173, 7132, 7130, 7123, 7104, 7098, 7068, 7055, 7048, 7045, 7014, 6996, 6994, 6969, 6747, 6713, 6710, 1540, 1511, 1214, 1202, 1187, 1183, 1176, 1165, 1075, 1070, 1042, 893, 888, 886, 881, 869, 862, 767, 765, 749, 745, 743, 737, 470, 467, 464, 461, 458, 455, 452, 449, 446, 442, 436, 427, 0, -3, -10, -16, -18, -25, …	Hoxa13	chr7:27192792-27192794, chr7:27193015-27193017, chr7:27193217-27193219, chr7:27193791-27193793, chr7:27193834-27193836, chr7:27193860-27193862, chr7:27197054-27197056, chr7:27197534-27197536, chr7:27199936-27199938, chr7:27200081-27200083	7298, 7075, 6873, 6299, 6256, 6230, 3036, 2556, 154, 9	HOXA13
NM_000523	NM_008275	chr2:74666801-74666801, chr2:74666850-74666850, chr2:74667250-74667250, chr2:74667264-74667264, chr2:74667269-74667269, chr2:74667280-74667280, chr2:74667954-74667954, chr2:74667982-74667982, chr2:74667984-74667984, chr2:74667998-74667998, chr2:74668304-74668304, chr2:74668316-74668316, chr2:74668320-74668320, chr2:74668346-74668346, chr2:74668350-74668350, chr2:74668354-74668354, chr2:74668656-7…	-1424, -1375, -975, -961, -956, -945, -271, -243, -241, -227, 81, 93, 97, 123, 127, 131, 433, 437, 443, 445, 467, 473, 562, 581, 586, 595, 605, 610	Hoxd13	chr2:176091667-176091669, chr2:176091844-176091846, chr2:176091949-176091951, chr2:176092032-176092034, chr2:176092326-176092328, chr2:176092575-176092577, chr2:176092733-176092735, chr2:176092744-176092746, chr2:176093823-176093825, chr2:176094233-176094235, chr2:176095526-176095528	-1052, -875, -770, -687, -393, -144, 14, 25, 1104, 1514, 2807	HOXD13
NM_000524	NM_008308	chr13:105442750-105442750, chr13:105442760-105442760, chr13:105443737-105443737, chr13:105443836-105443836, chr13:105443897-105443897, chr13:105443923-105443923, chr13:105443943-105443943, chr13:105443945-105443945, chr13:105444704-105444704, chr13:105444707-105444707, chr13:105444709-105444709, chr13:105444712-105444712, chr13:105444717-105444717, chr13:105444726-105444726, chr13:105446476-10544…	-943, -933, 46, 145, 206, 232, 252, 254, 1013, 1016, 1018, 1021, 1026, 1035, 2785	Htr1a	chr5:63956965-63956967, chr5:63957788-63957790, chr5:63959531-63959533, chr5:63959977-63959979, chr5:63960060-63960062, chr5:63960457-63960459, chr5:63960791-63960793, chr5:63961098-63961100, chr5:63961671-63961673, chr5:63961925-63961927, chr5:63962045-63962047, chr5:63962057-63962059	5479, 4656, 2913, 2467, 2384, 1987, 1653, 1346, 773, 519, 399, 387	HTR1A
NM_000525	NA	NA	NA	NA	chr11:17385884-17385886, chr11:17387640-17387642, chr11:17387961-17387963, chr11:17388634-17388636, chr11:17388832-17388834, chr11:17388852-17388854	2774, 1018, 697, 24, -174, -194	KCNJ11
NM_000526	NM_001313956	chr11:100209164-100209164, chr11:100209256-100209256	-1655, -1747	Krt14	chr17:41583271-41583273, chr17:41583288-41583290, chr17:41583345-41583347, chr17:41583607-41583609, chr17:41583659-41583661, chr17:41586911-41586913, chr17:41587020-41587022, chr17:41587174-41587176, chr17:41587802-41587804	3623, 3606, 3549, 3287, 3235, -17, -126, -280, -908	KRT14
NM_000527	NA	NA	NA	NA	chr19:11089469-11089471	8	LDLR
NM_000529	NA	NA	NA	NA	chr18:13870585-13870587, chr18:13871104-13871106, chr18:13914358-13914360, chr18:13915573-13915575	44950, 44431, 1177, -38	MC2R
NM_000530	NM_001315499	chr1:171159877-171159877, chr1:171159895-171159895, chr1:171159903-171159903, chr1:171160056-171160056, chr1:171160060-171160060, chr1:171160068-171160068, chr1:171160078-171160078, chr1:171160081-171160081, chr1:171160155-171160155, chr1:171160196-171160196, chr1:171168929-171168929, chr1:171168937-171168937	4361, 4379, 4387, 4540, 4544, 4552, 4562, 4565, 4639, 4680, 13413, 13421	Mpz	NA	NA	NA
NM_000531	NA	NA	NA	NA	chrX:38352632-38352634, chrX:38396678-38396680	30, 44076	OTC
NM_000536	NA	NA	NA	NA	chr11:36598648-36598650, chr11:36598892-36598894, chr11:36630655-36630657	-413, -657, -32420	RAG2
NM_000537	NA	NA	NA	NA	chr1:204167527-204167529	-1191	REN
NM_000538	NM_133231	chr3:54785320-54785320, chr3:54786245-54786245, chr3:54786272-54786272, chr3:54786282-54786282, chr3:54786472-54786472, chr3:54786531-54786531, chr3:54789142-54789142, chr3:54789192-54789192, chr3:54789206-54789206, chr3:54789242-54789242, chr3:54789255-54789255, chr3:54792273-54792273, chr3:54792312-54792312, chr3:54807176-54807176, chr3:54807509-54807509, chr3:54807514-54807514, chr3:54807520-5…	22472, 21547, 21520, 21510, 21320, 21261, 18650, 18600, 18586, 18550, 18537, 15519, 15480, 616, 283, 278, 272, 269, 262, 259, 247, 238, 227, 224, 220, 215, 209, 201, 187, 181, 145, 137, 124, 118, 110, 106, 100, 58, 52, 45, 37, 34, 30, 25, -94, -96, -99, -107, -113, -143, -18678, -31170, -31209, -31215	Rfxap	chr13:36815324-36815326, chr13:36818987-36818989, chr13:36819383-36819385, chr13:36819385-36819387, chr13:36819785-36819787, chr13:36820451-36820453, chr13:36839889-36839891, chr13:36839968-36839970, chr13:36840093-36840095, chr13:36848533-36848535	-3896, -233, 163, 165, 565, 1231, 20669, 20748, 20873, 29313	RFXAP
NM_000539	NM_145383	chr6:115935607-115935607, chr6:115935656-115935656, chr6:115936954-115936954, chr6:115936965-115936965	3701, 3750, 5048, 5059	Rho	chr3:129527428-129527430, chr3:129528532-129528534, chr3:129533740-129533742	-1209, -105, 5103	RHO
NM_000540	NM_009109	chr7:29116283-29116283, chr7:29124986-29124986, chr7:29124992-29124992, chr7:29125029-29125029	8869, 166, 160, 123	Ryr1	NA	NA	NA
NM_000541	NA	NA	NA	NA	chr2:233307318-233307320, chr2:233307403-233307405, chr2:233307500-233307502, chr2:233307508-233307510	-496, -411, -314, -306	SAG
NM_000543	NM_011421	chr7:105554252-105554252, chr7:105554281-105554281, chr7:105554291-105554291, chr7:105554299-105554299	-108, -79, -69, -61	Smpd1	NA	NA	NA
NM_000544	NM_011530	chr17:34204696-34204696, chr17:34204711-34204711, chr17:34204735-34204735, chr17:34204874-34204874, chr17:34204882-34204882, chr17:34205656-34205656, chr17:34212302-34212302, chr17:34215393-34215393, chr17:34215405-34215405, chr17:34215414-34215414, chr17:34215443-34215443	219, 234, 258, 397, 405, 1179, 7825, 10916, 10928, 10937, 10966	Tap2	NA	NA	NA
NM_000545	NM_009327	chr5:114972456-114972456, chr5:114972506-114972506, chr5:114975503-114975503, chr5:114980305-114980305, chr5:114980381-114980381, chr5:114980406-114980406, chr5:114983875-114983875, chr5:114983924-114983924, chr5:114986029-114986029, chr5:114986040-114986040, chr5:114987683-114987683, chr5:114987703-114987703, chr5:114987814-114987814	-1395, -1445, -4442, -9244, -9320, -9345, -12814, -12863, -14968, -14979, -16622, -16642, -16753	Hnf1a	chr12:120978511-120978513	-30	HNF1A
NM_000547	NM_009417	chr12:30111160-30111160	21465	Tpo	NA	NA	NA
NM_000550	NA	NA	NA	NA	chr9:12704963-12704965	11580	TYRP1
NM_000551	NM_009507	chr6:113623893-113623893, chr6:113623901-113623901, chr6:113623904-113623904, chr6:113623906-113623906, chr6:113623912-113623912, chr6:113623917-113623917, chr6:113623920-113623920, chr6:113623925-113623925, chr6:113623928-113623928, chr6:113623933-113623933, chr6:113624067-113624067, chr6:113624072-113624072, chr6:113624074-113624074, chr6:113624082-113624082, chr6:113624086-113624086, chr6:1136…	-101, -93, -90, -88, -82, -77, -74, -69, -66, -61, 75, 80, 82, 90, 94, 98, 102, 104, 107, 113, 124, 155, 180, 183, 228, 236, 240, 249, 251, 253, 361, 365, 368, 383, 390, 395, 397, 399, 407, 492, 511, 535, 545, 552	Vhl	NA	NA	NA
NM_000552	NA	NA	NA	NA	chr12:6123812-6123814, chr12:6124550-6124552, chr12:6125090-6125092, chr12:6125146-6125148, chr12:6125988-6125990, chr12:6132808-6132810, chr12:6133884-6133886, chr12:6133921-6133923, chr12:6133943-6133945	857, 119, -421, -477, -1319, -8139, -9215, -9252, -9274	VWF
NM_000553	NA	NA	NA	NA	chr8:31033799-31033801, chr8:31033821-31033823, chr8:31033824-31033826, chr8:31033835-31033837, chr8:31033969-31033971, chr8:31033993-31033995, chr8:31034066-31034068, chr8:31034154-31034156, chr8:31034161-31034163, chr8:31034170-31034172, chr8:31034759-31034761, chr8:31034962-31034964	-9, 13, 16, 27, 161, 185, 258, 346, 353, 362, 951, 1154	WRN
NM_000554	NM_001113330	chr7:15868090-15868090, chr7:15868149-15868149	4296, 4237	Crx	chr19:47839617-47839619	17682	CRX
NM_000555	NA	NA	NA	NA	chrX:111411340-111411342	-195	DCX
NM_000557	NM_008109	chr2:155942049-155942049, chr2:155942058-155942058, chr2:155942076-155942076, chr2:155942086-155942086, chr2:155942091-155942091, chr2:155942203-155942203, chr2:155942208-155942208, chr2:155942228-155942228, chr2:155943840-155943840, chr2:155944771-155944771	3319, 3310, 3292, 3282, 3277, 3165, 3160, 3140, 1528, 597	Gdf5	chr20:35438146-35438148, chr20:35438685-35438687, chr20:35439193-35439195, chr20:35439517-35439519	81, -458, -966, -1290	GDF5
NM_000558	NA	NA	NA	NA	chr16:174928-174930, chr16:177203-177205, chr16:177233-177235, chr16:177517-177519	-1750, 525, 555, 839	HBA1
NM_000559	NA	NA	NA	NA	chr11:5249325-5249327, chr11:5250808-5250810	531, -952	HBG1
NM_000560	NM_007651	chr3:106782613-106782613	7537	Cd53	chr1:110875371-110875373	2225	CD53
NM_000561	NM_010359	chr3:107977224-107977224	-8051	Gstm3	NA	NA	NA
NM_000562	NA	NA	NA	NA	chr1:56902410-56902412	47615	C8A
NM_000564	NA	NA	NA	NA	chr3:3092015-3092017, chr3:3092417-3092419, chr3:3093557-3093559, chr3:3110353-3110355	18358, 17956, 16816, 20	IL5RA
NM_000565	NM_001310676	chr3:89913200-89913200, chr3:89913202-89913202, chr3:89913218-89913218, chr3:89913234-89913234, chr3:89913303-89913303, chr3:89913309-89913309, chr3:89913328-89913328, chr3:89913334-89913334, chr3:89913341-89913341, chr3:89913346-89913346, chr3:89913950-89913950, chr3:89914089-89914089, chr3:89914097-89914097, chr3:89914113-89914113, chr3:89914196-89914196, chr3:89914201-89914201, chr3:89927818-8…	-5, -7, -23, -39, -108, -114, -133, -139, -146, -151, -755, -894, -902, -918, -1001, -1006, -14623, -14629, -14635, -22968, -22982, -23016	Il6ra	NA	NA	NA
NM_000566	NM_010186	chr3:96283995-96283995, chr3:96284036-96284036, chr3:96286012-96286012, chr3:96286045-96286045, chr3:96297054-96297054	9975, 9934, 7958, 7925, -3086	Fcgr1	NA	NA	NA
NM_000567	NM_007768	chr1:172669618-172669618, chr1:172669648-172669648, chr1:172672251-172672251	-28438, -28408, -25805	Crp	chr1:159714130-159714132, chr1:159714546-159714548	458, 42	CRP
NM_000569	NM_144559	chr1:171019297-171019297, chr1:171019342-171019342	373, 418	Fcgr4	chr1:161539948-161539950, chr1:161546337-161546339	9869, 3480	FCGR3A
NM_000570	NM_144559	chr1:171019297-171019297, chr1:171019342-171019342	373, 418	Fcgr4	chr1:161631930-161631932, chr1:161632544-161632546	32, -582	FCGR3B
NM_000572	NM_010548	chr1:131003450-131003450, chr1:131009657-131009657, chr1:131009678-131009678, chr1:131009684-131009684, chr1:131009697-131009697, chr1:131010736-131010736, chr1:131010748-131010748, chr1:131010751-131010751, chr1:131010774-131010774, chr1:131020702-131020702, chr1:131043950-131043950, chr1:131043992-131043992, chr1:131046746-131046746, chr1:131046750-131046750, chr1:131046759-131046759, chr1:1310…	-16395, -10188, -10167, -10161, -10148, -9109, -9097, -9094, -9071, 859, 24107, 24149, 26903, 26907, 26916, 37117	Il10	NA	NA	NA
NM_000574	NM_010016	chr1:130462653-130462653, chr1:130462657-130462657, chr1:130462663-130462663, chr1:130462696-130462696, chr1:130462820-130462820, chr1:130462862-130462862, chr1:130463682-130463682	92, 88, 82, 49, -77, -119, -939	Cd55	NA	NA	NA
NM_000575	NA	NA	NA	NA	chr2:112785667-112785669, chr2:112786654-112786656, chr2:112786716-112786718, chr2:112786770-112786772, chr2:112794455-112794457	-1175, -2162, -2224, -2278, -9963	IL1A
NM_000576	NA	NA	NA	NA	chr2:112812545-112812547, chr2:112813447-112813449, chr2:112836207-112836209, chr2:112836281-112836283	24233, 23331, 571, 497	IL1B
NM_000577	NA	NA	NA	NA	chr2:113116490-113116492, chr2:113117648-113117650	-1479, -321	IL1RN
NM_000578	NM_013612	chr1:74375804-74375804, chr1:74375842-74375842, chr1:74376866-74376866, chr1:74376882-74376882, chr1:74376897-74376897, chr1:74377217-74377217, chr1:74377225-74377225, chr1:74383353-74383353, chr1:74383398-74383398	603, 641, 1665, 1681, 1696, 2016, 2024, 8152, 8197	Slc11a1	chr2:218385194-218385196, chr2:218387809-218387811, chr2:218387827-218387829, chr2:218388094-218388096, chr2:218389864-218389866	2923, 5538, 5556, 5823, 7593	SLC11A1
NM_000579	NM_009917	chr9:124125989-124125989, chr9:124139510-124139510	4448, 17969	Ccr5	NA	NA	NA
NM_000583	NM_008096	chr5:89391761-89391761, chr5:89391782-89391782, chr5:89393982-89393982, chr5:89393986-89393986, chr5:89394001-89394001	66138, 66117, 63917, 63913, 63898	Gc	NA	NA	NA
NM_000584	NA	NA	NA	NA	chr4:73734435-73734437	-6132	CXCL8
NM_000585	NA	NA	NA	NA	chr4:141616115-141616116, chr4:141632974-141632976, chr4:141635214-141635216, chr4:141636408-141636410, chr4:141636428-141636430, chr4:141636501-141636503, chr4:141636504-141636506	-20467, -3607, -1367, -173, -153, -80, -77	IL15
NM_000586	NA	NA	NA	NA	chr4:122453729-122453731, chr4:122457152-122457154	2995, -428	IL2
NM_000587	NA	NA	NA	NA	chr5:40905152-40905154, chr5:40908292-40908294, chr5:40933341-40933343, chr5:40984551-40984553	-4343, -1203, 23846, 75056	C7
NM_000588	NM_010556	chr11:54267132-54267132, chr11:54267145-54267145, chr11:54267157-54267157	148, 135, 123	Il3	chr5:132059305-132059307, chr5:132060556-132060558, chr5:132060559-132060561	-1348, -97, -94	IL3
NM_000589	NM_021283	chr11:53625279-53625279	-6615	Il4	NA	NA	NA
NM_000590	NA	NA	NA	NA	chr5:135895824-135895826, chr5:135896467-135896469	16, -627	IL9
NM_000591	NA	NA	NA	NA	chr5:140625146-140625148, chr5:140630478-140630480, chr5:140631791-140631793, chr5:140632076-140632078, chr5:140632437-140632439, chr5:140633074-140633076, chr5:140633142-140633144, chr5:140633183-140633185	8028, 2696, 1383, 1098, 737, 100, 32, -9	CD14
NM_000593	NA	NA	NA	NA	chr6:32853312-32853314, chr6:32853333-32853335, chr6:32853377-32853379, chr6:32853383-32853385, chr6:32853416-32853418, chr6:32853765-32853767, chr6:32853827-32853829, chr6:32853833-32853835, chr6:32853839-32853841, chr6:32853843-32853845, chr6:32853861-32853863, chr6:32853906-32853908	391, 370, 326, 320, 287, -62, -124, -130, -136, -140, -158, -203	TAP1
NM_000594	NM_001278601	chr17:35202985-35202985, chr17:35203064-35203064	-979, -1058	Tnf	chr6:31574962-31574964, chr6:31575391-31575393, chr6:31575511-31575513, chr6:31575762-31575764, chr6:31575767-31575769, chr6:31575779-31575781, chr6:31575787-31575789, chr6:31576916-31576918, chr6:31577543-31577545, chr6:31577564-31577566, chr6:31577695-31577697, chr6:31578289-31578291, chr6:31578307-31578309	-601, -172, -52, 199, 204, 216, 224, 1353, 1980, 2001, 2132, 2726, 2744	TNF
NM_000596	NM_008341	chr11:7193533-7193533	-4254	Igfbp1	chr7:45882068-45882070, chr7:45886956-45886958, chr7:45888224-45888226, chr7:45888293-45888295, chr7:45888347-45888349, chr7:45888403-45888405, chr7:45888726-45888728, chr7:45893389-45893391	-6418, -1530, -262, -193, -139, -83, 240, 4903	IGFBP1
NM_000597	NM_001310659	chr1:72825385-72825385, chr1:72825400-72825400, chr1:72825402-72825402, chr1:72827502-72827502, chr1:72839453-72839453, chr1:72839484-72839484, chr1:72839497-72839497, chr1:72849175-72849175, chr1:72849622-72849622, chr1:72849630-72849630, chr1:72849687-72849687	0, 15, 17, 2117, 14068, 14099, 14112, 23790, 24237, 24245, 24302	Igfbp2	chr2:216633217-216633219, chr2:216633225-216633227, chr2:216634102-216634104, chr2:216634660-216634662, chr2:216635870-216635872, chr2:216636368-216636370, chr2:216636401-216636403, chr2:216644127-216644129	-201, -193, 684, 1242, 2452, 2950, 2983, 10709	IGFBP2
NM_000598	NM_008343	chr11:7209443-7209443, chr11:7212251-7212251, chr11:7212286-7212286, chr11:7212705-7212705, chr11:7212728-7212728, chr11:7212741-7212741, chr11:7212746-7212746, chr11:7212935-7212935, chr11:7212964-7212964, chr11:7213542-7213542, chr11:7213546-7213546, chr11:7213548-7213548, chr11:7213551-7213551, chr11:7213557-7213557, chr11:7213559-7213559, chr11:7213564-7213564, chr11:7213566-7213566, chr11:72…	4481, 1673, 1638, 1219, 1196, 1183, 1178, 989, 960, 382, 378, 376, 373, 367, 365, 360, 358, 340, 334, 248, 241, 234, 232, 225, 223, 219, 217, 209, 207, 201, 168, 162, 153, 151, 146, 144, 142, 130, 127, 28, 20, 17, 6, -11, -119, -122, -127, -133, -139, -145, -147, -152, -154, -156, -165, -315, -320, -398	Igfbp3	chr7:45921474-45921476, chr7:45921478-45921480, chr7:45921489-45921491, chr7:45921502-45921504, chr7:45921526-45921528, chr7:45921689-45921691, chr7:45921711-45921713, chr7:45921746-45921748, chr7:45921801-45921803, chr7:45921908-45921910, chr7:45921924-45921926, chr7:45921969-45921971, chr7:45922172-45922174, chr7:45922194-45922196, chr7:45922343-45922345, chr7:45922360-45922362, chr7:45922452-4…	-203, -207, -218, -231, -255, -418, -440, -475, -530, -637, -653, -698, -901, -923, -1072, -1089, -1181, -1183, -1219, -2153, -5002	IGFBP3
NM_000599	NM_010518	chr1:72852638-72852638, chr1:72854491-72854491, chr1:72854493-72854493, chr1:72854534-72854534, chr1:72856700-72856700, chr1:72856703-72856703, chr1:72856732-72856732, chr1:72856738-72856738, chr1:72858462-72858462, chr1:72858481-72858481, chr1:72863430-72863430, chr1:72873852-72873852, chr1:72873854-72873854, chr1:72873858-72873858, chr1:72873870-72873870, chr1:72873877-72873877, chr1:72873896-7…	22228, 20375, 20373, 20332, 18166, 18163, 18134, 18128, 16404, 16385, 11436, 1014, 1012, 1008, 996, 989, 970, 920, 908, 900, 876, 816, 813, 795, 773, -5527	Igfbp5	chr2:216680435-216680437, chr2:216692436-216692438, chr2:216694296-216694298, chr2:216694407-216694409, chr2:216694964-216694966, chr2:216695568-216695570, chr2:216695582-216695584	15113, 3112, 1252, 1141, 584, -20, -34	IGFBP5
NM_000600	NM_001314054	chr5:29956556-29956556	-56558	Il6	chr7:22727209-22727211	11	IL6
NM_000601	NA	NA	NA	NA	chr7:81742783-81742785, chr7:81752036-81752038	27263, 18010	HGF
NM_000602	NM_008871	chr5:137061376-137061376, chr5:137061406-137061406, chr5:137061413-137061413, chr5:137064842-137064842, chr5:137064852-137064852, chr5:137064862-137064862, chr5:137071113-137071113, chr5:137071121-137071121, chr5:137071147-137071147, chr5:137072274-137072274, chr5:137072314-137072314, chr5:137072379-137072379, chr5:137072382-137072382, chr5:137085210-137085210, chr5:137085257-137085257, chr5:1370…	10897, 10867, 10860, 7431, 7421, 7411, 1160, 1152, 1126, -3, -43, -108, -111, -12939, -12986, -15449, -18962, -18983	Serpine1	NA	NA	NA
NM_000603	NM_008713	chr5:24364944-24364944, chr5:24364959-24364959, chr5:24364971-24364971, chr5:24364982-24364982, chr5:24367261-24367261, chr5:24367309-24367309, chr5:24367557-24367557, chr5:24367565-24367565, chr5:24367596-24367596	127, 142, 154, 165, 2444, 2492, 2740, 2748, 2779	Nos3	chr7:150988578-150988580, chr7:150990872-150990874	-2437, -143	NOS3
NM_000605	NM_008334	chr4:88810970-88810970	-5255	Ifna7	NA	NA	NA
NM_000605	NM_177347	chr4:88641019-88641019, chr4:88641044-88641044, chr4:88641067-88641067, chr4:88641139-88641139, chr4:88641181-88641181, chr4:88658589-88658589	3441, 3416, 3393, 3321, 3279, -14131	Ifna13	NA	NA	NA
NM_000605	NM_010507	chr4:88585058-88585058, chr4:88585178-88585178, chr4:88585180-88585180, chr4:88585182-88585182, chr4:88585191-88585191, chr4:88585215-88585215	7328, 7208, 7206, 7204, 7195, 7171	Ifna9	NA	NA	NA
NM_000605	NM_206870	chr4:88543378-88543378, chr4:88543407-88543407	14868, 14839	Ifna15	NA	NA	NA
NM_000606	NA	NA	NA	NA	chr9:136945979-136945981, chr9:136946225-136946227	738, 984	C8G
NM_000607	NM_008768	chr4:63307231-63307231, chr4:63307275-63307275, chr4:63307279-63307279, chr4:63313678-63313678, chr4:63317939-63317939, chr4:63317975-63317975, chr4:63325917-63325917, chr4:63328548-63328548, chr4:63328560-63328560, chr4:63328667-63328667, chr4:63328698-63328698	-37325, -37281, -37277, -30878, -26617, -26581, -18639, -16008, -15996, -15889, -15858	Orm1	chr9:114323685-114323687	589	ORM1
NM_000608	NM_008768	chr4:63307231-63307231, chr4:63307275-63307275, chr4:63307279-63307279, chr4:63313678-63313678, chr4:63317939-63317939, chr4:63317975-63317975, chr4:63325917-63325917, chr4:63328548-63328548, chr4:63328560-63328560, chr4:63328667-63328667, chr4:63328698-63328698	-37325, -37281, -37277, -30878, -26617, -26581, -18639, -16008, -15996, -15889, -15858	Orm1	chr9:114330771-114330773, chr9:114330894-114330896	904, 1027	ORM2
NM_000610	NA	NA	NA	NA	chr11:35139344-35139346, chr11:35140352-35140354, chr11:35145493-35145495	175, 1183, 6324	CD44
NM_000611	NM_001111060	chr2:104096002-104096002, chr2:104096014-104096014, chr2:104096173-104096173, chr2:104096273-104096273	203, 215, 374, 474	Cd59a	chr11:33736445-33736447	-23	CD59
NM_000612	NM_001122736	chr7:142660508-142660508, chr7:142660538-142660538, chr7:142660571-142660571, chr7:142660587-142660587	764, 734, 701, 685	Igf2	chr11:2138622-2138624, chr11:2139490-2139492, chr11:2139644-2139646, chr11:2139651-2139653	766, -102, -256, -263	IGF2
NM_000613	NA	NA	NA	NA	chr11:6440677-6440679, chr11:6440879-6440881, chr11:6441221-6441223, chr11:6448902-6448904, chr11:6454908-6454910, chr11:6456895-6456897, chr11:6456946-6456948	309, 107, -235, -7916, -13922, -15909, -15960	HPX
NM_000614	NA	NA	NA	NA	chr11:58620451-58620452, chr11:58622614-58622616, chr11:58622932-58622934, chr11:58633380-58633382, chr11:58653206-58653208	-2213, -49, 269, 10717, 30543	CNTF
NM_000619	NM_008337	chr10:118371380-118371380, chr10:118371401-118371401, chr10:118371763-118371763, chr10:118371780-118371780, chr10:118406942-118406942, chr10:118439749-118439749, chr10:118465122-118465122	-69666, -69645, -69283, -69266, -34104, -1297, 24078	Ifng	chr12:68159615-68159617, chr12:68159796-68159798, chr12:68160903-68160905	124, -57, -1164	IFNG
NM_000620	NM_008712	chr5:117766388-117766388, chr5:117767372-117767372, chr5:117781099-117781099, chr5:117781111-117781111, chr5:117781138-117781138, chr5:117781148-117781148, chr5:117789566-117789566, chr5:117789595-117789595, chr5:117789610-117789610, chr5:117807482-117807482, chr5:117811427-117811427, chr5:117811433-117811433, chr5:117811448-117811448, chr5:117814488-117814488, chr5:117814500-117814500, chr5:1178…	-100451, -99467, -85740, -85728, -85701, -85691, -77273, -77244, -77229, -59357, -55412, -55406, -55391, -52351, -52339, -51562, -51535, -51080, -49828, -49823, -49802, -48786, -47951, -47942, -28960, -28935, -24836, -24819, -24671, -24652, -24650, -24648, -24635, -24622, -24497, -24494, -24490, -24483, -24460, -24447, -20300, -18897, -16215, -16009, -15975, -15967, -12590, -12554, -337, -311, -3…	Nos1	chr12:117362803-117362805, chr12:117363583-117363585	-1178, -1958	NOS1
NM_000621	NM_172812	chr14:74640889-74640889, chr14:74640912-74640912, chr14:74640930-74640930, chr14:74677922-74677922	17, 40, 58, 37050	Htr2a	chr13:46894018-46894020, chr13:46894104-46894106, chr13:46895518-46895520, chr13:46896214-46896216, chr13:46896657-46896659, chr13:46896916-46896918, chr13:46896954-46896956, chr13:46897033-46897035	3034, 2948, 1534, 838, 395, 136, 98, 19	HTR2A
NM_000623	NM_009747	chr12:105541404-105541404, chr12:105541410-105541410, chr12:105541412-105541412, chr12:105544362-105544362, chr12:105544413-105544413, chr12:105546260-105546260, chr12:105546273-105546273, chr12:105546295-105546295, chr12:105546301-105546301, chr12:105546351-105546351, chr12:105556733-105556733, chr12:105557417-105557417, chr12:105562914-105562914, chr12:105562921-105562921, chr12:105562940-10556…	-21768, -21762, -21760, -18810, -18759, -16912, -16899, -16877, -16871, -16821, -6439, -5755, -258, -251, -232, -148, -78, -48, -32, 349, 8111	Bdkrb2	chr14:96176853-96176855, chr14:96185086-96185088, chr14:96192574-96192576, chr14:96194887-96194889, chr14:96204290-96204292, chr14:96204400-96204402, chr14:96204573-96204575, chr14:96204682-96204684, chr14:96204766-96204768, chr14:96204831-96204833	-27984, -19751, -12263, -9950, -547, -437, -264, -155, -71, -6	BDKRB2
NM_000624	NA	NA	NA	NA	chr14:94580004-94580006, chr14:94581253-94581255, chr14:94581317-94581319	-1420, -171, -107	SERPINA5
NM_000625	NA	NA	NA	NA	chr17:27757053-27757055, chr17:27790788-27790790, chr17:27793675-27793677, chr17:27793729-27793731, chr17:27800411-27800413, chr17:27800495-27800497, chr17:27801953-27801955, chr17:27802027-27802029, chr17:27805551-27805553, chr17:27806125-27806127	43475, 9740, 6853, 6799, 117, 33, -1425, -1499, -5023, -5597	NOS2
NM_000626	NM_001313939	chr11:106319187-106319187, chr11:106319226-106319226, chr11:106319235-106319235, chr11:106319274-106319274, chr11:106321689-106321689, chr11:106321713-106321713, chr11:106321737-106321737, chr11:106325255-106325255, chr11:106325260-106325260, chr11:106325286-106325286, chr11:106329560-106329560	-4626, -4665, -4674, -4713, -7128, -7152, -7176, -10694, -10699, -10725, -14999	Cd79b	NA	NA	NA
NM_000627	NA	NA	NA	NA	chr2:33134620-33134622, chr2:33159299-33159301, chr2:33166847-33166849, chr2:33190838-33190840, chr2:33203561-33203563, chr2:33210986-33210988, chr2:33275821-33275823	26, 24705, 32253, 56244, 68967, 76392, 141227	LTBP1
NM_000628	NM_008349	chr16:91406210-91406210, chr16:91406228-91406228, chr16:91406232-91406232, chr16:91406277-91406277, chr16:91406286-91406286, chr16:91406288-91406288, chr16:91406292-91406292, chr16:91406296-91406296, chr16:91406298-91406298, chr16:91406307-91406307, chr16:91406311-91406311, chr16:91407989-91407989, chr16:91408010-91408010	-25, -7, -3, 44, 53, 55, 59, 63, 65, 74, 78, 1756, 1777	Il10rb	chr21:33266332-33266334, chr21:33269201-33269203	-33, 2836	IL10RB
NM_000629	NM_010508	chr16:91485131-91485131, chr16:91485141-91485141, chr16:91485146-91485146, chr16:91485154-91485154, chr16:91485156-91485156, chr16:91485165-91485165, chr16:91485170-91485170, chr16:91485176-91485176, chr16:91485329-91485329, chr16:91485342-91485342, chr16:91485349-91485349, chr16:91485355-91485355, chr16:91485361-91485361, chr16:91485363-91485363, chr16:91485366-91485366, chr16:91485385-91485385,…	-84, -74, -69, -61, -59, -50, -45, -39, 116, 129, 136, 142, 148, 150, 153, 172, 177, 210, 230, 255, 257, 272, 274, 277, 318, 323, 346, 14587, 14658, 14674	Ifnar1	NA	NA	NA
NM_000631	NM_008677	chr15:78245599-78245599, chr15:78259790-78259790	790, 14981	Ncf4	chr22:36853626-36853628, chr22:36856239-36856241, chr22:36856550-36856552, chr22:36856609-36856611, chr22:36859499-36859501, chr22:36860313-36860315, chr22:36860904-36860906	-7378, -4765, -4454, -4395, -1505, -691, -100	NCF4
NM_000632	NM_001082960	chr7:128076078-128076078, chr7:128081548-128081548, chr7:128081575-128081575, chr7:128081586-128081586	13440, 18910, 18937, 18948	Itgam	NA	NA	NA
NM_000633	NM_009741	chr1:106688117-106688117, chr1:106688123-106688123, chr1:106698386-106698386, chr1:106698398-106698398, chr1:106698423-106698423, chr1:106712647-106712647, chr1:106712656-106712656, chr1:106712675-106712675, chr1:106712694-106712694, chr1:106712797-106712797, chr1:106712839-106712839, chr1:106712847-106712847, chr1:106713840-106713840, chr1:106713851-106713851, chr1:106713871-106713871, chr1:1067…	26174, 26168, 15905, 15893, 15868, 1644, 1635, 1616, 1597, 1494, 1452, 1444, 451, 440, 420, 35, 26, 23, 20, 15, 12, 4	Bcl2	chr18:63237003-63237005, chr18:63237184-63237186, chr18:63317422-63317424, chr18:63318035-63318037, chr18:63318146-63318148, chr18:63318725-63318727, chr18:63318792-63318794, chr18:63319352-63319354, chr18:63319445-63319447, chr18:63319532-63319534, chr18:63319536-63319538, chr18:63319626-63319628, chr18:63319657-63319659	82765, 82584, 2346, 1733, 1622, 1043, 976, 416, 323, 236, 232, 142, 111	BCL2
NM_000634	NA	NA	NA	NA	chr2:218163457-218163459, chr2:218165282-218165284, chr2:218166028-218166030, chr2:218166795-218166797, chr2:218166916-218166918, chr2:218167300-218167302, chr2:218167711-218167713, chr2:218168161-218168163, chr2:218186721-218186723	3504, 1679, 933, 166, 45, -339, -750, -1200, -19760	CXCR1
NM_000635	NM_009056	chr17:56831367-56831367, chr17:56831376-56831376, chr17:56831384-56831384, chr17:56831393-56831393, chr17:56831401-56831401, chr17:56834856-56834856, chr17:56834883-56834883	-360, -369, -377, -386, -394, -3849, -3876	Rfx2	chr19:6105580-6105582, chr19:6108852-6108854, chr19:6110301-6110303, chr19:6110450-6110452	4919, 1647, 198, 49	RFX2
NM_000636	NM_013671	chr17:13005734-13005734, chr17:13007102-13007102, chr17:13007463-13007463, chr17:13007470-13007470, chr17:13007507-13007507, chr17:13007560-13007560, chr17:13007881-13007881, chr17:13007886-13007886, chr17:13007890-13007890, chr17:13007895-13007895, chr17:13007898-13007898, chr17:13007910-13007910, chr17:13007920-13007920, chr17:13007925-13007925, chr17:13007963-13007963, chr17:13007967-13007967,…	-2105, -737, -376, -369, -332, -279, 44, 49, 53, 58, 61, 73, 83, 88, 126, 130, 134, 148, 150, 152, 158, 162, 166, 170, 248, 256, 259, 268, 279, 284, 287, 291, 390, 422, 431, 433, 611, 624, 632, 640	Sod2	chr6:159693145-159693147, chr6:159693199-159693201	95, 41	SOD2
NM_000637	NM_010344	chr8:33652389-33652389, chr8:33652413-33652413, chr8:33653555-33653555, chr8:33653559-33653559, chr8:33653566-33653566, chr8:33653572-33653572, chr8:33653574-33653574, chr8:33653580-33653580, chr8:33653588-33653588, chr8:33653591-33653591, chr8:33653598-33653598, chr8:33653600-33653600, chr8:33653602-33653602, chr8:33653604-33653604, chr8:33653695-33653695, chr8:33653698-33653698, chr8:33653710-3…	-849, -825, 319, 323, 330, 336, 338, 344, 352, 355, 362, 364, 366, 368, 459, 462, 474, 476, 478, 481, 485, 488, 495, 498, 507, 509, 634, 652, 667, 670, 673, 679, 12975, 12999	Gsr	chr8:30716042-30716044, chr8:30723286-30723288, chr8:30727528-30727530	11803, 4559, 317	GSR
NM_000638	NA	NA	NA	NA	chr17:28367980-28367982, chr17:28368937-28368939, chr17:28369350-28369352, chr17:28370030-28370032, chr17:28370429-28370431	2326, 1369, 956, 276, -123	VTN
NM_000639	NA	NA	NA	NA	chr1:172659122-172659124, chr1:172682776-172682778	21, 23675	FASLG
NM_000640	NA	NA	NA	NA	chrX:114932248-114932249	85368	IL13RA2
NM_000641	NA	NA	NA	NA	chr19:55369474-55369476	988	IL11
NM_000644	NA	NA	NA	NA	chr1:99850473-99850475	-14	AGL
NM_000646	NA	NA	NA	NA	chr1:99860934-99860936	9961	AGL
NM_000651	NA	NA	NA	NA	chr1:207495657-207495659, chr1:207495770-207495772, chr1:207495962-207495964, chr1:207496198-207496200, chr1:207496230-207496232, chr1:207496370-207496372, chr1:207496576-207496578, chr1:207496719-207496721	-498, -385, -193, 43, 75, 215, 421, 564	CR1
NM_000657	NA	NA	NA	NA	chr18:63319864-63319866	-96	BCL2
NM_000660	NM_011577	chr7:25686775-25686775, chr7:25686792-25686792, chr7:25686795-25686795, chr7:25686824-25686824, chr7:25686830-25686830, chr7:25686839-25686839, chr7:25686850-25686850, chr7:25686880-25686880, chr7:25686996-25686996, chr7:25687002-25687002, chr7:25687005-25687005, chr7:25687008-25687008, chr7:25687011-25687011, chr7:25687014-25687014, chr7:25687021-25687021, chr7:25687023-25687023, chr7:25687033-2…	-227, -210, -207, -178, -172, -163, -152, -122, -6, 0, 5, 8, 11, 14, 21, 23, 33, 117, 128, 134, 140, 147, 937, 949, 951, 976, 1078, 1083, 1090, 1095, 1102, 1121, 1123, 1127, 1158, 1165, 1170, 1196, 1198, 1289, 1641, 1646, 1849, 1860, 1879, 1889, 1891, 1893, 1898, 2377, 2399, 2401, 2403, 2405, 2417, 2433, 2440, 2465, 10175	Tgfb1	chr19:41354098-41354100, chr19:41354107-41354109, chr19:41354113-41354115, chr19:41354548-41354550, chr19:41354918-41354920	-177, -186, -192, -627, -997	TGFB1
NM_000661	NA	NA	NA	NA	chr4:39458978-39458980, chr4:39458985-39458987	-57, -64	RPL9
NM_000662	NM_008674	chr8:67514779-67514779, chr8:67523817-67523817	-9075, -37	Nat3	NA	NA	NA
NM_000662	NM_001168577	chr8:67494882-67494882	9	Nat2	NA	NA	NA
NM_000662	NM_008673	chr8:67414315-67414315, chr8:67414352-67414352, chr8:67427287-67427287	-76653, -76616, -63681	Nat1	NA	NA	NA
NM_000663	NM_001170978	chr16:8503209-8503209, chr16:8503239-8503239, chr16:8503249-8503249, chr16:8513295-8513295, chr16:8513299-8513299, chr16:8513312-8513312, chr16:8513319-8513319, chr16:8513332-8513332, chr16:8513337-8513337, chr16:8513354-8513354, chr16:8513360-8513360, chr16:8513373-8513373, chr16:8513395-8513395	-10220, -10190, -10180, -134, -130, -117, -110, -97, -92, -75, -69, -56, -34	Abat	NA	NA	NA
NM_000664	NM_133360	chr11:84207867-84207867, chr11:84207873-84207873, chr11:84207876-84207876, chr11:84207879-84207879	12431, 12437, 12440, 12443	Acaca	NA	NA	NA
NM_000666	NM_001276442	chr9:106438266-106438266, chr9:106438273-106438273, chr9:106438306-106438306, chr9:106438312-106438312, chr9:106438339-106438339, chr9:106438375-106438375, chr9:106438467-106438467, chr9:106438503-106438503	-31, -38, -71, -77, -104, -140, -232, -268	Acy1	chr3:51983549-51983551, chr3:51987064-51987066	16, 3531	ACY1
NM_000667	NM_007409	chr3:138271898-138271898, chr3:138290311-138290311	-5687, 12728	Adh1	chr4:99291378-99291380, chr4:99301312-99301314	-394, -10328	ADH1A
NM_000668	NM_007409	chr3:138271898-138271898, chr3:138290311-138290311	-5687, 12728	Adh1	chr4:99321799-99321801, chr4:99322297-99322299, chr4:99323446-99323448	-399, -897, -2046	ADH1B
NM_000669	NM_007409	chr3:138271898-138271898, chr3:138290311-138290311	-5687, 12728	Adh1	NA	NA	NA
NM_000670	NM_011996	chr3:138419257-138419257, chr3:138419305-138419305	3762, 3810	Adh4	NA	NA	NA
NM_000671	NA	NA	NA	NA	chr4:99088338-99088340, chr4:99088597-99088599	449, 190	ADH5
NM_000672	NM_001370857	chr3:138341848-138341848, chr3:138341863-138341863	211, 226	Adh6b	chr4:99207028-99207030, chr4:99209312-99209314, chr4:99219238-99219240	12217, 9933, 7	ADH6
NM_000673	NM_009626	chr3:138209567-138209567, chr3:138209612-138209612, chr3:138211614-138211614	-8206, -8161, -6159	Adh7	chr4:99436018-99436020	-677	ADH7
NM_000674	NA	NA	NA	NA	chr1:203128105-203128107, chr1:203128233-203128235	381, 509	ADORA1
NM_000675	NM_001331095	chr10:75317378-75317378, chr10:75317386-75317386, chr10:75317389-75317389, chr10:75317391-75317391, chr10:75317417-75317417, chr10:75317422-75317422, chr10:75317436-75317436, chr10:75317473-75317473, chr10:75317519-75317519, chr10:75317522-75317522, chr10:75317527-75317527, chr10:75317541-75317541, chr10:75317544-75317544, chr10:75317552-75317552, chr10:75317555-75317555, chr10:75317557-75317557,…	-222, -214, -211, -209, -183, -178, -164, -127, -81, -78, -73, -59, -56, -48, -45, -43, -41, 44, 54, 67, 84, 91, 100, 111, 137, 1593, 1728, 1910	Adora2a	NA	NA	NA
NM_000676	NM_007413	chr11:62210065-62210065, chr11:62221846-62221846, chr11:62227401-62227401, chr11:62227440-62227440, chr11:62227444-62227444, chr11:62227450-62227450, chr11:62240733-62240733, chr11:62240772-62240772, chr11:62241586-62241586, chr11:62241618-62241618, chr11:62241699-62241699, chr11:62248521-62248521, chr11:62248547-62248547, chr11:62248560-62248560, chr11:62248563-62248563, chr11:62248575-62248575,…	-38919, -27138, -21583, -21544, -21540, -21534, -8251, -8212, -7398, -7366, -7285, -463, -437, -424, -421, -409, -401, -392, -386, -282, -24, -19, -6, -3, 17, 19, 21, 481, 504, 521, 614, 7438, 8765, 8773, 8884, 9056, 11487	Adora2b	NA	NA	NA
NM_000677	NM_009631	chr3:105894299-105894299	-10122	Adora3	NA	NA	NA
NM_000678	NM_013460	chr2:131562234-131562234, chr2:131562236-131562236, chr2:131562243-131562243, chr2:131562246-131562246, chr2:131562251-131562251, chr2:131562255-131562255, chr2:131562266-131562266, chr2:131562268-131562268, chr2:131562270-131562270, chr2:131562273-131562273, chr2:131562375-131562375, chr2:131562381-131562381, chr2:131562391-131562391, chr2:131562423-131562423, chr2:131562460-131562460, chr2:1315…	264, 262, 255, 252, 247, 243, 232, 230, 228, 225, 123, 117, 107, 75, 38, 28, 24, 12, -91, -99, -110, -112, -114, -121, -127, -137, -140, -207, -287, -303, -311, -55548	Adra1d	chr20:4221503-4221505, chr20:4222116-4222118, chr20:4224045-4224047, chr20:4246694-4246696, chr20:4248583-4248585, chr20:4248913-4248915, chr20:4249363-4249365, chr20:4249444-4249446, chr20:4252616-4252618	27783, 27170, 25241, 2592, 703, 373, -77, -158, -3330	ADRA1D
NM_000679	NA	NA	NA	NA	chr5:159894149-159894151, chr5:159913422-159913424, chr5:159916140-159916142, chr5:159916223-159916225, chr5:159916541-159916543	-22331, -3058, -340, -257, 61	ADRA1B
NM_000680	NA	NA	NA	NA	chr8:26867318-26867320, chr8:26867515-26867517	-41, -238	ADRA1A
NM_000681	NM_007417	chr19:53998905-53998905, chr19:53998911-53998911, chr19:53998915-53998915, chr19:53998920-53998920, chr19:53998939-53998939, chr19:53998947-53998947, chr19:53998955-53998955, chr19:54044676-54044676, chr19:54044726-54044726, chr19:54044742-54044742, chr19:54044761-54044761, chr19:54045108-54045108, chr19:54045114-54045114, chr19:54045119-54045119, chr19:54045125-54045125, chr19:54045151-54045151,…	-46354, -46348, -46344, -46339, -46320, -46312, -46304, -583, -533, -517, -498, -151, -145, -140, -134, -108, -106, -46, -13, -6, -3, 42, 45, 52, 67, 88, 126, 137, 144, 157, 159, 769, 780, 782, 807, 912, 937, 951, 953, 1550, 1554, 1575, 1766, 1771, 1773, 1776, 1778, 1787, 1791, 1799, 1805, 1851, 1858, 1860, 1871, 1892, 1895, 1899, 1919, 1927, 1935, 1939, 1941, 1948, 1966, 2043, 2049, 2059, 2061, …	Adra2a	chr10:111034850-111034852, chr10:111072999-111073001, chr10:111076426-111076428, chr10:111076712-111076714, chr10:111076850-111076852, chr10:111076922-111076924, chr10:111076929-111076931, chr10:111077021-111077023, chr10:111077026-111077028, chr10:111077778-111077780, chr10:111079224-111079226, chr10:111082249-111082251	-42177, -4028, -601, -315, -177, -105, -98, -6, 0, 751, 2197, 5222	ADRA2A
NM_000682	NM_009633	chr2:127362728-127362728, chr2:127362744-127362744, chr2:127362916-127362916, chr2:127362928-127362928, chr2:127362933-127362933, chr2:127362943-127362943, chr2:127362964-127362964, chr2:127363225-127363225, chr2:127363235-127363235, chr2:127363244-127363244, chr2:127363257-127363257, chr2:127363269-127363269, chr2:127363324-127363324, chr2:127363329-127363329, chr2:127363363-127363363, chr2:1273…	-451, -435, -263, -251, -246, -236, -215, 48, 58, 67, 80, 92, 147, 152, 186, 202, 222, 232, 263, 274, 297, 309, 1723	Adra2b	chr2:96099666-96099668, chr2:96108743-96108745, chr2:96114845-96114847, chr2:96114906-96114908, chr2:96115055-96115057, chr2:96116287-96116289, chr2:96117330-96117332, chr2:96120300-96120302	16904, 7827, 1725, 1664, 1515, 283, -760, -3730	ADRA2B
NM_000683	NM_007418	chr5:35269727-35269727, chr5:35269743-35269743, chr5:35275301-35275301, chr5:35275421-35275421, chr5:35275431-35275431, chr5:35278859-35278859, chr5:35278866-35278866, chr5:35278868-35278868, chr5:35278872-35278872, chr5:35278874-35278874, chr5:35278876-35278876, chr5:35278878-35278878, chr5:35278883-35278883, chr5:35278886-35278886, chr5:35278896-35278896, chr5:35278971-35278971, chr5:35278978-3…	-8839, -8823, -3265, -3145, -3135, 295, 302, 304, 308, 310, 312, 314, 319, 322, 332, 407, 414, 442, 448, 451, 457, 549, 555, 557, 562, 570, 575, 580, 585, 590, 595, 639, 643, 655, 662, 667, 669, 672, 675, 681, 689, 692, 696, 705, 710, 713, 717, 721, 725, 729, 731, 841, 846, 865, 884, 889, 922, 927, 935, 941, 960, 968, 982, 987, 1007, 1013, 1019, 1023, 1031, 1057, 1060, 1062, 1065, 1068, 1070, 121…	Adra2c	chr4:3766730-3766732, chr4:3766827-3766829, chr4:3767830-3767832, chr4:3768026-3768028, chr4:3768082-3768084, chr4:3770090-3770092, chr4:3771041-3771043, chr4:3772087-3772089, chr4:3772205-3772207, chr4:3772224-3772226, chr4:3774059-3774061, chr4:3774170-3774172, chr4:3774767-3774769, chr4:3784199-3784201, chr4:3793335-3793337, chr4:3793677-3793679, chr4:3809236-3809238, chr4:3809317-3809319, chr…	347, 444, 1447, 1643, 1699, 3707, 4658, 5704, 5822, 5841, 7676, 7787, 8384, 17816, 26952, 27294, 42853, 42934, 57673, 57734, 59819, 69108, 85663, 93943	ADRA2C
NM_000684	NM_007419	chr19:56719155-56719155, chr19:56719167-56719167, chr19:56719176-56719176, chr19:56722135-56722135, chr19:56722138-56722138, chr19:56722153-56722153, chr19:56722159-56722159, chr19:56722174-56722174, chr19:56722177-56722177, chr19:56722180-56722180, chr19:56722183-56722183, chr19:56722239-56722239, chr19:56722245-56722245, chr19:56722250-56722250, chr19:56722252-56722252, chr19:56722270-56722270,…	-2962, -2950, -2941, 20, 23, 38, 44, 59, 62, 65, 68, 124, 130, 135, 137, 155, 157, 166, 168, 170, 185, 208, 210, 221, 233, 1287, 1292, 1300, 1324, 1332, 1567, 1576, 1579, 1600, 1605, 1615, 1620, 1625, 1641, 1702, 1713, 1743, 1751, 2110, 2160, 2166, 6070	Adrb1	chr10:114041258-114041260, chr10:114043782-114043784, chr10:114043784-114043786, chr10:114044335-114044337, chr10:114045916-114045918, chr10:114100520-114100522, chr10:114100537-114100539, chr10:114101039-114101041, chr10:114101199-114101201	-2606, -82, -80, 471, 2052, 56656, 56673, 57175, 57335	ADRB1
NM_000685	NM_177322	chr13:30297011-30297011, chr13:30297059-30297059, chr13:30331947-30331947	-39345, -39297, -4409	Agtr1a	NA	NA	NA
NM_000685	NM_175086	chr3:20331575-20331575, chr3:20331607-20331607, chr3:20367025-20367025, chr3:20367027-20367027, chr3:20367036-20367036, chr3:20367042-20367042, chr3:20367056-20367056, chr3:20378086-20378086, chr3:20378095-20378095, chr3:20378122-20378122, chr3:20419284-20419284, chr3:20419300-20419300, chr3:20419310-20419310	35603, 35571, 153, 151, 142, 136, 122, -10910, -10919, -10946, -52108, -52124, -52134	Agtr1b	NA	NA	NA
NM_000686	NM_007429	chrX:21434979-21434979, chrX:21489926-21489926, chrX:21489948-21489948	-49645, 5304, 5326	Agtr2	chrX:116173149-116173151	2407	AGTR2
NM_000688	NM_001291835	chr9:106237649-106237649, chr9:106246376-106246376, chr9:106246400-106246400, chr9:106246410-106246410, chr9:106246420-106246420, chr9:106247449-106247449	10082, 1355, 1331, 1321, 1311, 282	Alas1	NA	NA	NA
NM_000689	NM_011921	chr19:20774206-20774206, chr19:20774226-20774226	-46651, -46671	Aldh1a7	NA	NA	NA
NM_000690	NM_001308450	chr5:121594394-121594394, chr5:121599091-121599091	-571, -5268	Aldh2	chr12:111766951-111766953, chr12:111766956-111766958, chr12:111769724-111769726, chr12:111783192-111783194	20, 25, 2793, 16261	ALDH2
NM_000691	NA	NA	NA	NA	chr17:19747876-19747878	421	ALDH3A1
NM_000692	NM_028270	chr4:45785050-45785050, chr4:45785069-45785069, chr4:45787218-45787218, chr4:45787818-45787818, chr4:45787853-45787853, chr4:45787863-45787863, chr4:45787916-45787916, chr4:45799015-45799015, chr4:45799025-45799025, chr4:45799042-45799042, chr4:45799064-45799064, chr4:45799103-45799103, chr4:45799110-45799110, chr4:45799136-45799136, chr4:45799138-45799138, chr4:45799143-45799143, chr4:45799234-4…	-13972, -13953, -11804, -11204, -11169, -11159, -11106, -7, 5, 22, 44, 83, 90, 116, 118, 123, 214, 239, 242, 252, 3305, 3666, 3699, 3711, 4419, 4427, 4446, 4457	Aldh1b1	chr9:38391434-38391436, chr9:38392537-38392539, chr9:38393114-38393116	-1266, -163, 414	ALDH1B1
NM_000693	NM_053080	chr7:66409266-66409266, chr7:66412980-66412980, chr7:66412983-66412983, chr7:66413010-66413010, chr7:66413083-66413083, chr7:66421770-66421770, chr7:66421790-66421790, chr7:66422395-66422395, chr7:66422400-66422400, chr7:66422416-66422416, chr7:66422428-66422428, chr7:66427176-66427176, chr7:66427383-66427383, chr7:66427398-66427398, chr7:66427422-66427422, chr7:66427431-66427431, chr7:66427712-6…	18212, 14498, 14495, 14468, 14395, 5708, 5688, 5083, 5078, 5062, 5050, 302, 95, 80, 56, 47, -236, -238, -246, -271, -284, -316, -324, -340, -384, -407, -414, -422, -427, -443, -446, -456, -465	Aldh1a3	chr15:100880430-100880432, chr15:100880783-100880785, chr15:100881043-100881045, chr15:100881185-100881187, chr15:100896975-100896977	601, 954, 1214, 1356, 17146	ALDH1A3
NM_000694	NA	NA	NA	NA	chr11:68010352-68010354, chr11:68015786-68015788, chr11:68018614-68018616, chr11:68018729-68018731	27, 5461, 8289, 8404	ALDH3B1
NM_000695	NM_001177438	chr19:3976612-3976612, chr19:3976652-3976652	4286, 4326	Aldh3b2	NA	NA	NA
NM_000695	NM_028545	chr19:3965292-3965292	6486	Aldh3b3	NA	NA	NA
NM_000696	NM_019993	chr1:167350039-167350039, chr1:167350055-167350055, chr1:167350070-167350070, chr1:167350213-167350213, chr1:167350217-167350217, chr1:167350226-167350226, chr1:167350228-167350228, chr1:167350244-167350244, chr1:167350253-167350253, chr1:167350287-167350287, chr1:167350301-167350301, chr1:167350304-167350304, chr1:167350325-167350325, chr1:167350328-167350328, chr1:167350333-167350333, chr1:1673…	50, 66, 81, 224, 228, 237, 239, 255, 264, 298, 312, 315, 336, 339, 344, 426, 437, 439, 444, 449, 451, 471, 498, 508, 517, 6491, 6524, 6628, 6641, 8907, 8920, 13404	Aldh9a1	chr1:165698632-165698634	-71	ALDH9A1
NM_000697	NM_001331118	chr11:70251480-70251480, chr11:70251993-70251993, chr11:70251999-70251999, chr11:70252004-70252004, chr11:70252039-70252039, chr11:70254454-70254454, chr11:70254470-70254470, chr11:70254489-70254489, chr11:70254992-70254992, chr11:70255146-70255146, chr11:70255148-70255148, chr11:70255155-70255155, chr11:70255175-70255175, chr11:70255182-70255182, chr11:70255206-70255206, chr11:70255225-70255225	3891, 3378, 3372, 3367, 3332, 917, 901, 882, 379, 225, 223, 216, 196, 189, 165, 146	Alox12	chr17:6995418-6995420, chr17:6995765-6995767, chr17:6995775-6995777, chr17:6995977-6995979, chr17:6995990-6995992, chr17:6996012-6996014, chr17:6996039-6996041, chr17:6996044-6996046, chr17:6996202-6996204, chr17:6996257-6996259, chr17:6996438-6996440, chr17:6996545-6996547, chr17:6996568-6996570, chr17:6997036-6997038, chr17:7000943-7000945	-629, -282, -272, -70, -57, -35, -8, -3, 155, 210, 391, 498, 521, 989, 4896	ALOX12
NM_000698	NM_009662	chr6:116461145-116461145, chr6:116461158-116461158, chr6:116461181-116461181, chr6:116461185-116461185	34, 21, -4, -8	Alox5	NA	NA	NA
NM_000700	NM_010730	chr19:20212372-20212372, chr19:20294703-20294703, chr19:20294748-20294748, chr19:20384122-20384122, chr19:20384131-20384131, chr19:20390823-20390823	178300, 95969, 95924, 6550, 6541, -153	Anxa1	NA	NA	NA
NM_000701	NM_144900	chr3:101572414-101572414, chr3:101577171-101577171, chr3:101587213-101587213, chr3:101587365-101587365, chr3:101588333-101588333, chr3:101588357-101588357, chr3:101588420-101588420, chr3:101588467-101588467, chr3:101590573-101590573, chr3:101590582-101590582, chr3:101591349-101591349, chr3:101591384-101591384, chr3:101592504-101592504, chr3:101592531-101592531, chr3:101592545-101592545, chr3:1016…	32294, 27537, 17495, 17343, 16375, 16351, 16288, 16241, 14135, 14126, 13359, 13324, 12204, 12177, 12163, 1294, 605, 600, 598, 595, 588, 582, 580, 566, 556, 497, 490, 488, 486, 477, 451, 447, 412, 407, 400, 398, 387, 373, 365, 0, -11, -17, -19, -25, -31, -37, -106, -108, -114, -135, -278, -300, -319, -327, -348, -354, -383, -6593, -8047, -13447, -13480, -13488, -22473, -22484, -22514	Atp1a1	chr1:116373179-116373181, chr1:116373201-116373203, chr1:116373484-116373486	-63, -41, 242	ATP1A1
NM_000702	NA	NA	NA	NA	chr1:160109866-160109868, chr1:160114472-160114474, chr1:160114607-160114609, chr1:160115042-160115044, chr1:160115642-160115644, chr1:160115777-160115779, chr1:160115790-160115792, chr1:160126208-160126210, chr1:160128257-160128259	-5891, -1285, -1150, -715, -115, 20, 33, 10451, 12500	ATP1A2
NM_000704	NM_001290627	chr7:30715769-30715769, chr7:30715772-30715772, chr7:30715776-30715776, chr7:30715791-30715791, chr7:30715796-30715796, chr7:30715801-30715801, chr7:30715810-30715810, chr7:30717151-30717151, chr7:30717170-30717170, chr7:30718148-30718148, chr7:30719152-30719152, chr7:30719197-30719197, chr7:30720007-30720007, chr7:30720024-30720024, chr7:30720037-30720037, chr7:30720046-30720046, chr7:30720108-3…	3562, 3565, 3569, 3584, 3589, 3594, 3603, 4944, 4963, 5941, 6945, 6990, 7800, 7817, 7830, 7839, 7901	Atp4a	chr19:35555525-35555527, chr19:35558040-35558042, chr19:35558439-35558441, chr19:35558545-35558547, chr19:35558769-35558771, chr19:35560895-35560897, chr19:35563616-35563618, chr19:35563635-35563637, chr19:35563718-35563720, chr19:35563722-35563724, chr19:35564776-35564778	8132, 5617, 5218, 5112, 4888, 2762, 41, 22, -61, -65, -1119	ATP4A
NM_000705	NM_009724	chr8:13394236-13394236, chr8:13396841-13396841	2543, -64	Atp4b	chr13:113653132-113653134, chr13:113653286-113653288, chr13:113654303-113654305, chr13:113654909-113654911, chr13:113655166-113655168, chr13:113656402-113656404, chr13:113657267-113657269, chr13:113657789-113657791, chr13:113658011-113658013, chr13:113658166-113658168, chr13:113658188-113658190, chr13:113658301-113658303, chr13:113658308-113658310, chr13:113659098-113659100	5065, 4911, 3894, 3288, 3031, 1795, 930, 408, 186, 31, 9, -104, -111, -901	ATP4B
NM_000706	NM_016847	chr10:122447434-122447434, chr10:122448220-122448220, chr10:122448787-122448787, chr10:122448798-122448798, chr10:122448815-122448815, chr10:122448817-122448817, chr10:122448828-122448828, chr10:122448837-122448837	-1065, -279, 290, 301, 318, 320, 331, 340	Avpr1a	chr12:63149511-63149513, chr12:63150394-63150396, chr12:63150649-63150651, chr12:63151507-63151509, chr12:63151742-63151744, chr12:63152002-63152004	1689, 806, 551, -307, -542, -802	AVPR1A
NM_000707	NM_011924	chr1:131573875-131573875, chr1:131573955-131573955, chr1:131573960-131573960, chr1:131582147-131582147, chr1:131582166-131582166, chr1:131600062-131600062, chr1:131614251-131614251, chr1:131614290-131614290	-25239, -25159, -25154, -16967, -16948, 950, 15139, 15178	Avpr1b	chr1:206100668-206100670, chr1:206114535-206114537, chr1:206115320-206115322, chr1:206116775-206116777, chr1:206116995-206116997, chr1:206117324-206117326, chr1:206117610-206117612, chr1:206117628-206117630	16719, 2852, 2067, 612, 392, 63, -223, -241	AVPR1B
NM_000709	NA	NA	NA	NA	chr19:41397831-41397833, chr19:41400059-41400061	15, 2243	BCKDHA
NM_000710	NM_007539	chr12:105601896-105601896, chr12:105604528-105604528, chr12:105604539-105604539, chr12:105605146-105605146, chr12:105605206-105605206, chr12:105625758-105625758, chr12:105625774-105625774, chr12:105625785-105625785, chr12:105625796-105625796, chr12:105625885-105625885, chr12:105625923-105625923	-2195, 439, 450, 1057, 1117, 21669, 21685, 21696, 21707, 21796, 21834	Bdkrb1	chr14:96264207-96264209, chr14:96264331-96264333, chr14:96264442-96264444, chr14:96274716-96274718, chr14:96276582-96276584, chr14:96280697-96280699, chr14:96283457-96283459, chr14:96283480-96283482, chr14:96284276-96284278, chr14:96285893-96285895	7999, 8123, 8234, 18508, 20374, 24489, 27249, 27272, 28068, 29685	BDKRB1
NM_000712	NA	NA	NA	NA	chr7:43758490-43758492, chr7:43758500-43758502	-188, -178	BLVRA
NM_000713	NM_001290525	chr7:27452602-27452602, chr7:27452639-27452639, chr7:27462486-27462486, chr7:27462528-27462528	186, 223, 10070, 10112	Blvrb	chr19:40465731-40465733, chr19:40465922-40465924, chr19:40465924-40465926, chr19:40465961-40465963, chr19:40465996-40465998, chr19:40466051-40466053	13, -178, -180, -217, -252, -307	BLVRB
NM_000714	NM_009775	chr15:83568168-83568168, chr15:83568343-83568343, chr15:83573843-83573843, chr15:83573851-83573851, chr15:83573892-83573892, chr15:83576355-83576355, chr15:83577711-83577711	4597, 4772, 10272, 10280, 10321, 12784, 14140	Tspo	chr22:43151164-43151166, chr22:43151291-43151293, chr22:43151427-43151429, chr22:43151433-43151435, chr22:43151441-43151443	-393, -266, -130, -124, -116	TSPO
NM_000717	NM_007607	chr11:84957558-84957558, chr11:84957604-84957604	-196, -150	Car4	chr17:60150352-60150354, chr17:60150383-60150385	381, 412	CA4
NM_000718	NM_001042528	chr2:24762924-24762924, chr2:24762932-24762932, chr2:24763017-24763017, chr2:24763021-24763021, chr2:24763030-24763030, chr2:24763036-24763036, chr2:24763041-24763041, chr2:24763055-24763055	229, 221, 136, 132, 123, 117, 112, 98	Cacna1b	chr9:137878676-137878678, chr9:137878694-137878696, chr9:137880588-137880590, chr9:137881514-137881516, chr9:137884304-137884306	896, 914, 2808, 3734, 6524	CACNA1B
NM_000719	NM_001159533	chr6:119061631-119061631, chr6:119061633-119061633, chr6:119061661-119061661, chr6:119076132-119076132, chr6:119078920-119078920, chr6:119089189-119089189, chr6:119089230-119089230, chr6:119100482-119100482, chr6:119100502-119100502, chr6:119100528-119100528, chr6:119107411-119107411, chr6:119107413-119107413, chr6:119107421-119107421, chr6:119107438-119107438, chr6:119107454-119107454, chr6:1191…	46865, 46863, 46835, 32364, 29576, 19307, 19266, 8014, 7994, 7968, 1085, 1083, 1075, 1058, 1042, 1040, 1035, 1021, 1010, 1007, 994, 971, 894, 886, 878, 873, 870, 855, 790, 786, 760, 750, 674, 672, 670, 661, 654, 652, 645, 643, 640, 633, 625, 462, 460, 456, 451, 433, 427, 310, 300, 270, 119, 114, 102, 97, 91, 17, 11, 9, 0	Cacna1c	NA	NA	NA
NM_000720	NM_001083616	chr14:30353495-30353495, chr14:30353740-30353740, chr14:30353742-30353742, chr14:30353750-30353750, chr14:30353763-30353763, chr14:30353768-30353768, chr14:30353772-30353772, chr14:30353775-30353775, chr14:30353783-30353783, chr14:30377368-30377368, chr14:30379419-30379419, chr14:30379438-30379438, chr14:30379459-30379459, chr14:30398186-30398186, chr14:30398217-30398217	-10, -255, -257, -265, -278, -283, -287, -290, -298, -23883, -25934, -25953, -25974, -44701, -44732	Cacna1d	chr3:53489953-53489955, chr3:53492413-53492415, chr3:53493856-53493858, chr3:53494134-53494136	-4656, -2196, -753, -475	CACNA1D
NM_000721	NM_009782	chr1:154559880-154559880, chr1:154559927-154559927, chr1:154600881-154600881, chr1:154602480-154602480, chr1:154706371-154706371, chr1:154706376-154706376, chr1:154722654-154722654, chr1:154723438-154723438, chr1:154723587-154723587, chr1:154723594-154723594, chr1:154723606-154723606, chr1:154724019-154724019, chr1:154724066-154724066, chr1:154725775-154725775, chr1:154725777-154725777, chr1:1547…	166041, 165994, 125040, 123441, 19550, 19545, 3267, 2483, 2334, 2327, 2315, 1902, 1855, 146, 144, 135, 115, 111, 108, -815, -818, -821, -847, -852, -854, -860, -863	Cacna1e	NA	NA	NA
NM_000722	NM_001110843	chr5:15934754-15934754, chr5:15934757-15934757, chr5:15934766-15934766, chr5:15934785-15934785, chr5:15934797-15934797, chr5:15934800-15934800, chr5:15934873-15934873, chr5:15934877-15934877, chr5:15934881-15934881, chr5:15934885-15934885, chr5:15934896-15934896, chr5:15934906-15934906, chr5:15934908-15934908, chr5:15934910-15934910, chr5:15934918-15934918, chr5:15934981-15934981, chr5:15935003-1…	65, 68, 77, 96, 108, 111, 184, 188, 192, 196, 207, 217, 219, 221, 229, 292, 314, 318, 320, 588, 592, 597, 609, 613, 620, 623, 626, 629, 675, 782, 792	Cacna2d1	chr7:82443695-82443697	81	CACNA2D1
NM_000724	NM_001252533	chr2:14843799-14843799	19709	Cacnb2	chr10:18260848-18260850	128	CACNB2
NM_000727	NM_007582	chr11:107686642-107686642, chr11:107686647-107686647, chr11:107686686-107686686, chr11:107688694-107688694, chr11:107688700-107688700, chr11:107688731-107688731, chr11:107704796-107704796, chr11:107705880-107705880, chr11:107707986-107707986, chr11:107707999-107707999, chr11:107718690-107718690, chr11:107725172-107725172, chr11:107732725-107732725, chr11:107733277-107733277, chr11:107733307-10773…	29835, 29830, 29791, 27783, 27777, 27746, 11681, 10597, 8491, 8478, -2215, -8697, -16250, -16802, -16832, -18398, -18408, -18456, -18491, -18540, -18565, -18568, -18571, -18574, -24067, -27373, -27390, -33201	Cacng1	chr17:67030519-67030521, chr17:67030983-67030985, chr17:67031175-67031177, chr17:67041721-67041723, chr17:67043578-67043580, chr17:67043700-67043702, chr17:67043984-67043986	-14033, -13569, -13377, -2831, -974, -852, -568	CACNG1
NM_000728	NA	NA	NA	NA	chr11:15035536-15035538, chr11:15072066-15072068, chr11:15072817-15072819, chr11:15073477-15073479, chr11:15073481-15073483, chr11:15073521-15073523, chr11:15073523-15073525, chr11:15073995-15073997, chr11:15074275-15074277, chr11:15074431-15074433, chr11:15077061-15077063, chr11:15077384-15077386	-38055, -1525, -774, -114, -110, -70, -68, 404, 684, 840, 3470, 3793	CALCB
NM_000729	NA	NA	NA	NA	chr3:42265244-42265246, chr3:42265359-42265361, chr3:42265700-42265702, chr3:42266026-42266028, chr3:42266268-42266270, chr3:42266306-42266308, chr3:42266373-42266375, chr3:42269838-42269840	940, 825, 484, 158, -84, -122, -189, -3654	CCK
NM_000730	NM_001347354	chr5:53714202-53714202, chr5:53714241-53714241, chr5:53732440-53732440, chr5:53732449-53732449	-6499, -6538, -24737, -24746	Cckar	chr4:26438112-26438113, chr4:26452567-26452569, chr4:26455798-26455799, chr4:26459255-26459257, chr4:26490530-26490532, chr4:26490755-26490757	52372, 37916, 34686, 31228, -47, -272	CCKAR
NM_000733	NA	NA	NA	NA	chr11:118303369-118303371, chr11:118303719-118303721, chr11:118304668-118304670, chr11:118304915-118304917, chr11:118304959-118304961, chr11:118315985-118315987, chr11:118322846-118322848	-1359, -1009, -60, 187, 231, 11257, 18118	CD3E
NM_000735	NA	NA	NA	NA	chr6:87095314-87095316, chr6:87119938-87119940, chr6:87122599-87122601, chr6:87122890-87122892	-209, -24833, -27494, -27785	CGA
NM_000737	NA	NA	NA	NA	chr19:49023802-49023804, chr19:49025749-49025751	530, -1417	CGB3
NM_000738	NM_001112697	chr19:8664366-8664366, chr19:8664408-8664408, chr19:8678590-8678590, chr19:8679208-8679208, chr19:8679220-8679220, chr19:8679238-8679238, chr19:8679250-8679250, chr19:8679253-8679253, chr19:8679378-8679378, chr19:8679520-8679520, chr19:8682523-8682523	363, 405, 14587, 15205, 15217, 15235, 15247, 15250, 15375, 15517, 18520	Chrm1	chr11:62921278-62921280, chr11:62921592-62921594, chr11:62921608-62921610	84, -230, -246	CHRM1
NM_000739	NM_203491	chr6:36388099-36388099, chr6:36388111-36388111, chr6:36388113-36388113, chr6:36388135-36388135, chr6:36388143-36388143	17, 29, 31, 53, 61	Chrm2	NA	NA	NA
NM_000740	NM_033269	chr13:10360306-10360306, chr13:10360308-10360308, chr13:10360316-10360316, chr13:10360325-10360325, chr13:10360401-10360401, chr13:10360405-10360405, chr13:10360412-10360412, chr13:10360418-10360418, chr13:10360433-10360433, chr13:10360437-10360437, chr13:10360565-10360565, chr13:10360569-10360569, chr13:10360571-10360571, chr13:10360573-10360573, chr13:10360583-10360583, chr13:10360590-10360590,…	498, 496, 488, 479, 403, 399, 392, 386, 371, 367, 239, 235, 233, 231, 221, 214, 204, 191	Chrm3	NA	NA	NA
NM_000741	NM_007699	chr2:91909140-91909140, chr2:91921192-91921192, chr2:91921241-91921241, chr2:91921947-91921947, chr2:91921967-91921967, chr2:91921977-91921977, chr2:91921986-91921986, chr2:91922019-91922019, chr2:91922069-91922069, chr2:91922096-91922096, chr2:91922100-91922100, chr2:91922104-91922104, chr2:91922109-91922109, chr2:91922120-91922120, chr2:91922146-91922146, chr2:91922196-91922196, chr2:91922209-9…	-13049, -997, -948, -242, -222, -212, -203, -170, -120, -93, -89, -85, -80, -69, -43, 9, 22, 34, 55, 68, 77, 89	Chrm4	chr11:46386848-46386850, chr11:46387950-46387952, chr11:46390873-46390875, chr11:46391521-46391523	4927, 3825, 902, 254	CHRM4
NM_000742	NM_144803	chr14:66146366-66146366, chr14:66149048-66149048, chr14:66149072-66149072, chr14:66149081-66149081, chr14:66149083-66149083, chr14:66149096-66149096	5408, 8090, 8114, 8123, 8125, 8138	Chrna2	NA	NA	NA
NM_000743	NM_145129	chr9:55021846-55021846, chr9:55025540-55025540, chr9:55025553-55025553, chr9:55025980-55025980, chr9:55025988-55025988, chr9:55025993-55025993, chr9:55025996-55025996, chr9:55026000-55026000, chr9:55026006-55026006, chr9:55026046-55026046, chr9:55026372-55026372, chr9:55026375-55026375, chr9:55026406-55026406, chr9:55026420-55026420, chr9:55026447-55026447, chr9:55026468-55026468, chr9:55026475-5…	4717, 1023, 1010, 583, 575, 570, 567, 563, 557, 517, 191, 188, 157, 143, 116, 95, 88, 86, 74	Chrna3	chr15:78621131-78621133, chr15:78621138-78621140, chr15:78621294-78621296, chr15:78621740-78621742, chr15:78621921-78621923, chr15:78621941-78621943, chr15:78622096-78622098, chr15:78625269-78625271	-136, -143, -299, -745, -926, -946, -1101, -4274	CHRNA3
NM_000744	NM_015730	chr2:181038971-181038971, chr2:181038976-181038976, chr2:181038978-181038978, chr2:181038983-181038983, chr2:181039005-181039005, chr2:181039027-181039027, chr2:181039042-181039042, chr2:181039045-181039045, chr2:181039048-181039048, chr2:181039051-181039051, chr2:181039056-181039056, chr2:181039065-181039065, chr2:181039086-181039086, chr2:181039097-181039097, chr2:181039103-181039103, chr2:1810…	207, 202, 200, 195, 173, 151, 136, 133, 130, 127, 122, 113, 92, 81, 75, 68, 39, 37, 35, 16, 11, 9, 5, 0, -12, -43, -46, -51, -59, -74, -76, -79, -81, -87, -91, -252, -260, -302, -351	Chrna4	chr20:63361141-63361143	207	CHRNA4
NM_000745	NM_001373901	chr9:54981728-54981728, chr9:54981733-54981733, chr9:54981746-54981746, chr9:54981748-54981748, chr9:54981756-54981756, chr9:54981769-54981769	242, 247, 260, 262, 270, 283	Chrna5	chr15:78565659-78565661, chr15:78565876-78565878, chr15:78566081-78566083, chr15:78566246-78566248	141, 358, 563, 728	CHRNA5
NM_000746	NM_007390	chr7:63148730-63148730, chr7:63166009-63166009, chr7:63211982-63211982, chr7:63212049-63212049, chr7:63212054-63212054, chr7:63212066-63212066, chr7:63212147-63212147, chr7:63212154-63212154, chr7:63212160-63212160, chr7:63212165-63212165, chr7:63212175-63212175, chr7:63212288-63212288, chr7:63212296-63212296, chr7:63212317-63212317, chr7:63212320-63212320, chr7:63212328-63212328, chr7:63212335-6…	63797, 46518, 545, 478, 473, 461, 380, 373, 367, 362, 352, 239, 231, 210, 207, 199, 192, 104, 94, 91, 89, 63, 60	Chrna7	NA	NA	NA
NM_000747	NA	NA	NA	NA	chr17:7443803-7443805, chr17:7443825-7443827, chr17:7444996-7444998, chr17:7445002-7445004, chr17:7445007-7445009, chr17:7445118-7445120, chr17:7445170-7445172, chr17:7446962-7446964, chr17:7447093-7447095, chr17:7447561-7447563, chr17:7455415-7455417, chr17:7455835-7455837	-1256, -1234, -63, -57, -52, 59, 111, 1903, 2034, 2502, 10356, 10776	CHRNB1
NM_000748	NM_009602	chr3:89764457-89764457, chr3:89764464-89764464, chr3:89764478-89764478, chr3:89764480-89764480, chr3:89764486-89764486, chr3:89764496-89764496, chr3:89764536-89764536, chr3:89764538-89764538, chr3:89764553-89764553, chr3:89764567-89764567	176, 169, 155, 153, 147, 137, 97, 95, 80, 66	Chrnb2	NA	NA	NA
NM_000749	NM_027454	chr8:27367789-27367789	-922	Chrnb3	chr8:42652475-42652476, chr8:42660881-42660883, chr8:42691534-42691536, chr8:42691760-42691762, chr8:42692269-42692271, chr8:42692349-42692351	-44890, -36483, -5830, -5604, -5095, -5015	CHRNB3
NM_000750	NM_148944	chr9:55048460-55048460, chr9:55048472-55048472, chr9:55048485-55048485, chr9:55048500-55048500, chr9:55048535-55048535, chr9:55048537-55048537, chr9:55048545-55048545, chr9:55048576-55048576	85, 73, 60, 45, 10, 8, 0, -33	Chrnb4	NA	NA	NA
NM_000751	NM_021600	chr1:87186961-87186961, chr1:87186964-87186964, chr1:87186975-87186975, chr1:87186977-87186977, chr1:87186981-87186981, chr1:87186985-87186985, chr1:87186990-87186990, chr1:87186992-87186992, chr1:87186995-87186995, chr1:87186998-87186998, chr1:87187014-87187014, chr1:87187027-87187027, chr1:87187226-87187226, chr1:87187244-87187244, chr1:87188004-87188004, chr1:87188020-87188020, chr1:87195563-8…	-3636, -3633, -3622, -3620, -3616, -3612, -3607, -3605, -3602, -3599, -3583, -3570, -3371, -3353, -2593, -2577, 4968, 5161, 5165, 6766	Chrnd	NA	NA	NA
NM_000754	NA	NA	NA	NA	chr22:19940537-19940539, chr22:19941143-19941145, chr22:19941216-19941218, chr22:19941573-19941575	-1233, -627, -554, -197	COMT
NM_000756	NA	NA	NA	NA	chr8:66173587-66173589, chr8:66176659-66176661, chr8:66178014-66178016, chr8:66178516-66178518, chr8:66178562-66178564, chr8:66178692-66178694, chr8:66179344-66179346, chr8:66180326-66180328	4876, 1804, 449, -53, -99, -229, -881, -1863	CRH
NM_000757	NA	NA	NA	NA	chr1:109910854-109910856, chr1:109915060-109915062, chr1:109918500-109918502, chr1:109928896-109928898, chr1:109930374-109930376, chr1:109934045-109934047	7, 4213, 7653, 18049, 19527, 23198	CSF1
NM_000758	NA	NA	NA	NA	chr5:132072688-132072690, chr5:132072767-132072769, chr5:132075578-132075580, chr5:132075855-132075857, chr5:132093593-132093595, chr5:132103283-132103285	-1099, -1020, 1791, 2068, 19806, 29496	CSF2
NM_000759	NM_009971	chr11:98701293-98701293	-20	Csf3	NA	NA	NA
NM_000760	NA	NA	NA	NA	chr1:36482183-36482185, chr1:36482387-36482389, chr1:36482711-36482713	729, 525, 201	CSF3R
NM_000761	NM_009993	chr9:57677273-57677273, chr9:57677322-57677322, chr9:57681876-57681876, chr9:57681894-57681894, chr9:57681902-57681902	6383, 6334, 1780, 1762, 1754	Cyp1a2	chr15:74754987-74754989	6144	CYP1A2
NM_000762	NM_007812	chr7:26863554-26863554, chr7:26863563-26863563, chr7:26863576-26863576, chr7:26863587-26863587, chr7:26874891-26874891, chr7:26874913-26874913	28217, 28226, 28239, 28250, 39554, 39576	Cyp2a5	chr19:40848236-40848238, chr19:40848647-40848649	2210, 1799	CYP2A6
NM_000764	NM_007812	chr7:26863554-26863554, chr7:26863563-26863563, chr7:26863576-26863576, chr7:26863587-26863587, chr7:26874891-26874891, chr7:26874913-26874913	28217, 28226, 28239, 28250, 39554, 39576	Cyp2a5	chr19:40882326-40882328, chr19:40882478-40882480, chr19:40883778-40883780	-96, -248, -1548	CYP2A7
NM_000766	NM_007812	chr7:26863554-26863554, chr7:26863563-26863563, chr7:26863576-26863576, chr7:26863587-26863587, chr7:26874891-26874891, chr7:26874913-26874913	28217, 28226, 28239, 28250, 39554, 39576	Cyp2a5	chr19:41087296-41087298, chr19:41087555-41087557, chr19:41090160-41090162, chr19:41090580-41090582, chr19:41095986-41095988	-1153, -894, 1711, 2131, 7537	CYP2A13
NM_000767	NA	NA	NA	NA	chr19:40990036-40990038, chr19:40990843-40990845, chr19:40991316-40991318, chr19:41004120-41004122, chr19:41004131-41004133, chr19:41004153-41004155, chr19:41004192-41004194, chr19:41004337-41004339, chr19:41004366-41004368, chr19:41004379-41004381, chr19:41018392-41018394, chr19:41021922-41021924, chr19:41025728-41025730, chr19:41025899-41025901, chr19:41026070-41026072	-1244, -437, 36, 12840, 12851, 12873, 12912, 13057, 13086, 13099, 27112, 30642, 34448, 34619, 34790	CYP2B6
NM_000769	NA	NA	NA	NA	chr10:94761394-94761396	-1285	CYP2C19
NM_000770	NA	NA	NA	NA	chr10:95070344-95070346, chr10:95070353-95070355	-848, -857	CYP2C8
NM_000771	NA	NA	NA	NA	chr10:94937678-94937680	-978	CYP2C9
NM_000773	NM_021282	chr7:140766911-140766911	3094	Cyp2e1	chr10:133527280-133527282, chr10:133527345-133527347, chr10:133527366-133527368, chr10:133528023-133528025, chr10:133528428-133528430, chr10:133528908-133528910, chr10:133529115-133529117, chr10:133529688-133529690, chr10:133531412-133531414	-81, -16, 5, 662, 1067, 1547, 1754, 2327, 4051	CYP2E1
NM_000774	NM_007817	chr7:27129777-27129777, chr7:27129810-27129810, chr7:27129815-27129815, chr7:27129819-27129819, chr7:27129821-27129821	9824, 9857, 9862, 9866, 9868	Cyp2f2	NA	NA	NA
NM_000775	NM_028979	chr4:96586820-96586820	4666	Cyp2j9	chr1:59874872-59874874, chr1:59926467-59926469, chr1:59926667-59926669	51900, 305, 105	CYP2J2
NM_000778	NM_010011	chr4:115507661-115507661	-10626	Cyp4a10	chr1:46941277-46941279, chr1:46941370-46941372	198, 105	CYP4A11
NM_000779	NM_007823	chr4:115628788-115628788, chr4:115628797-115628797, chr4:115628823-115628823, chr4:115634908-115634908, chr4:115634927-115634927	18934, 18925, 18899, 12814, 12795	Cyp4b1	NA	NA	NA
NM_000780	NM_007824	chr4:6272522-6272522, chr4:6272546-6272546, chr4:6272550-6272550, chr4:6272562-6272562, chr4:6272655-6272655, chr4:6272666-6272666, chr4:6272709-6272709, chr4:6272723-6272723, chr4:6272745-6272745	3111, 3087, 3083, 3071, 2978, 2967, 2924, 2910, 2888	Cyp7a1	chr8:58500592-58500594, chr8:58501017-58501019	-430, -855	CYP7A1
NM_000781	NM_001346787	chr9:57970293-57970293, chr9:57972447-57972447, chr9:57988813-57988813, chr9:57988843-57988843, chr9:57988862-57988862, chr9:57990583-57990583, chr9:57990619-57990619, chr9:57991361-57991361, chr9:57991418-57991418, chr9:57994593-57994593, chr9:57997351-57997351, chr9:57997713-57997713, chr9:57998144-57998144, chr9:57998180-57998180	-27731, -25577, -9211, -9181, -9162, -7441, -7405, -6663, -6606, -3431, -673, -311, 122, 158	Cyp11a1	chr15:74367624-74367626, chr15:74367768-74367770, chr15:74367923-74367925, chr15:74368033-74368035, chr15:74369199-74369201, chr15:74370255-74370257	21, -123, -278, -388, -1554, -2610	CYP11A1
NM_000782	NM_009996	chr2:170497114-170497114, chr2:170497146-170497146, chr2:170497154-170497154, chr2:170497267-170497267, chr2:170497293-170497293, chr2:170497308-170497308, chr2:170497311-170497311, chr2:170497413-170497413, chr2:170497419-170497419, chr2:170497424-170497424, chr2:170497430-170497430, chr2:170497462-170497462, chr2:170497542-170497542, chr2:170497546-170497546, chr2:170497548-170497548, chr2:1704…	32, 0, -10, -123, -149, -164, -167, -269, -275, -280, -286, -318, -398, -402, -404, -426, -447, -6637, -6662	Cyp24a1	chr20:54164647-54164649, chr20:54173416-54173418	9338, 569	CYP24A1
NM_000783	NM_007811	chr19:37697920-37697920, chr19:37697923-37697923, chr19:37697938-37697938, chr19:37697951-37697951, chr19:37697959-37697959, chr19:37698047-37698047, chr19:37698134-37698134, chr19:37698141-37698141, chr19:37698184-37698184, chr19:37698959-37698959, chr19:37698968-37698968, chr19:37698972-37698972, chr19:37698975-37698975, chr19:37698984-37698984, chr19:37698996-37698996, chr19:37699008-37699008,…	114, 117, 132, 145, 153, 241, 328, 335, 378, 1153, 1162, 1166, 1169, 1178, 1190, 1202, 1263, 1273, 1280, 1286, 1299, 1307, 1427, 1446, 1448, 1472, 4954, 4987, 10589, 19866, 21819, 97744, 97768, 112947	Cyp26a1	chr10:93073762-93073764, chr10:93073838-93073840, chr10:93073857-93073859, chr10:93073868-93073870, chr10:93073874-93073876, chr10:93073900-93073902, chr10:93074799-93074801, chr10:93074824-93074826, chr10:93075005-93075007, chr10:93080892-93080894, chr10:93087536-93087538, chr10:93131967-93131969, chr10:93147134-93147136, chr10:93166295-93166297, chr10:93198925-93198927	-129, -53, -34, -23, -17, 9, 908, 933, 1114, 7001, 13645, 58076, 73243, 92404, 125034	CYP26A1
NM_000784	NA	NA	NA	NA	chr2:218782443-218782445, chr2:218782636-218782638, chr2:218784500-218784502	298, 491, 2355	CYP27A1
NM_000785	NM_010009	chr10:127048383-127048383, chr10:127048521-127048521, chr10:127048545-127048545	139, 277, 301	Cyp27b1	chr12:57764509-57764511, chr12:57764753-57764755, chr12:57765267-57765269, chr12:57765694-57765696, chr12:57765908-57765910, chr12:57766215-57766217	2568, 2324, 1810, 1383, 1169, 862	CYP27B1
NM_000786	NM_020010	chr5:4104311-4104311, chr5:4104315-4104315, chr5:4104318-4104318, chr5:4104323-4104323, chr5:4104328-4104328, chr5:4104332-4104332, chr5:4104347-4104347, chr5:4104353-4104353, chr5:4104360-4104360, chr5:4104367-4104367, chr5:4104391-4104391, chr5:4104773-4104773, chr5:4104790-4104790, chr5:4104802-4104802, chr5:4104817-4104817, chr5:4104822-4104822	387, 383, 380, 375, 370, 366, 351, 345, 338, 331, 307, -77, -94, -106, -121, -126	Cyp51	chr7:92129999-92130001, chr7:92133561-92133563, chr7:92133788-92133790, chr7:92134118-92134120, chr7:92134422-92134424	4477, 915, 688, 358, 54	CYP51A1
NM_000787	NM_138942	chr2:27166383-27166383, chr2:27174817-27174817, chr2:27174838-27174838, chr2:27174862-27174862, chr2:27174865-27174865, chr2:27176532-27176532, chr2:27176571-27176571, chr2:27182254-27182254, chr2:27182326-27182326, chr2:27182356-27182356, chr2:27183771-27183771, chr2:27197633-27197633, chr2:27197664-27197664, chr2:27206244-27206244, chr2:27206253-27206253	878, 9312, 9333, 9357, 9360, 11027, 11066, 16749, 16821, 16851, 18266, 32128, 32159, 40739, 40748	Dbh	chr9:133634066-133634068, chr9:133636649-133636651, chr9:133636661-133636663, chr9:133638062-133638064	-2295, 288, 300, 1701	DBH
NM_000788	NM_007832	chr5:88764760-88764760, chr5:88764777-88764777, chr5:88764968-88764968, chr5:88764998-88764998, chr5:88765012-88765012, chr5:88765036-88765036, chr5:88765062-88765062, chr5:88765064-88765064, chr5:88765070-88765070, chr5:88765075-88765075, chr5:88765195-88765195, chr5:88765201-88765201, chr5:88765205-88765205, chr5:88765210-88765210, chr5:88765213-88765213, chr5:88765230-88765230, chr5:88765236-8…	-253, -236, -45, -15, 0, 25, 51, 53, 59, 64, 184, 190, 194, 199, 202, 219, 225, 230, 348, 353, 397	Dck	chr4:70990810-70990812, chr4:70992926-70992928, chr4:70993312-70993314, chr4:70993369-70993371, chr4:70993386-70993388, chr4:70993625-70993627, chr4:70993754-70993756, chr4:70993912-70993914, chr4:70993992-70993994, chr4:70993995-70993997, chr4:70994882-70994884	-2837, -721, -335, -278, -261, -22, 107, 265, 345, 348, 1235	DCK
NM_000789	NM_001281819	chr11:105967996-105967996, chr11:105968003-105968003, chr11:105968009-105968009, chr11:105968016-105968016, chr11:105968022-105968022, chr11:105968028-105968028, chr11:105968043-105968043, chr11:105968118-105968118, chr11:105968122-105968122, chr11:105968133-105968133, chr11:105968143-105968143, chr11:105968160-105968160, chr11:105968167-105968167, chr11:105968261-105968261, chr11:105968265-10596…	50, 57, 63, 70, 76, 82, 97, 172, 176, 187, 197, 214, 221, 315, 319, 325, 330, 340, 345, 363	Ace	chr17:63477291-63477293, chr17:63477567-63477569	232, 508	ACE
NM_000791	NM_010049	chr13:92260064-92260064, chr13:92260079-92260079, chr13:92260116-92260116, chr13:92260163-92260163, chr13:92276475-92276475, chr13:92276486-92276486, chr13:92276501-92276501, chr13:92279794-92279794, chr13:92279830-92279830, chr13:92284813-92284813, chr13:92344487-92344487, chr13:92344494-92344494, chr13:92354398-92354398, chr13:92354409-92354409, chr13:92354421-92354421, chr13:92354439-92354439,…	-94719, -94704, -94667, -94620, -78308, -78297, -78282, -74989, -74953, -69970, -10296, -10289, -385, -374, -362, -344, -337, -174, -168, -165, -159, -153, -137, -128, -74, -69, -62, -50, -41, -38, -36, -30	Dhfr	NA	NA	NA
NM_000792	NM_007860	chr4:107293600-107293600, chr4:107293644-107293644, chr4:107293976-107293976, chr4:107294000-107294000, chr4:107300223-107300223, chr4:107300246-107300246, chr4:107300535-107300535, chr4:107305894-107305894	13569, 13525, 13193, 13169, 6946, 6923, 6634, 1275	Dio1	NA	NA	NA
NM_000793	NA	NA	NA	NA	chr14:80277691-80277693, chr14:80391808-80391810, chr14:80475970-80475972, chr14:80491473-80491475, chr14:80496913-80496915	-46635, -160752, -244914, -260417, -265857	DIO2
NM_000794	NM_001291801	chr13:54007561-54007561, chr13:54055129-54055129, chr13:54055143-54055143, chr13:54055160-54055160, chr13:54055166-54055166, chr13:54055168-54055168	47220, -350, -364, -381, -387, -389	Drd1	chr5:175398070-175398072, chr5:175442876-175442878, chr5:175443891-175443893, chr5:175444337-175444339, chr5:175444395-175444397, chr5:175444860-175444862, chr5:175445031-175445033, chr5:175445367-175445369, chr5:175448226-175448228	46111, 1305, 290, -156, -214, -679, -850, -1186, -4045	DRD1
NM_000795	NM_010077	chr9:49340408-49340408, chr9:49340418-49340418, chr9:49340425-49340425, chr9:49340427-49340427, chr9:49340429-49340429, chr9:49340434-49340434, chr9:49340437-49340437, chr9:49340445-49340445, chr9:49340453-49340453, chr9:49340635-49340635, chr9:49340643-49340643, chr9:49340647-49340647, chr9:49340651-49340651, chr9:49340659-49340659, chr9:49340662-49340662, chr9:49340678-49340678, chr9:49340704-4…	7, 17, 24, 26, 28, 33, 36, 44, 52, 234, 242, 246, 250, 258, 261, 277, 303, 307, 439, 465, 468, 479, 719, 768, 774	Drd2	chr11:113474895-113474897, chr11:113474963-113474965	502, 434	DRD2
NM_000796	NM_007877	chr16:43762540-43762540	321	Drd3	NA	NA	NA
NM_000797	NM_007878	chr7:141292014-141292014, chr7:141292019-141292019, chr7:141292052-141292052, chr7:141292064-141292064	-4, 3, 36, 48	Drd4	chr11:636459-636461, chr11:636658-636660, chr11:637161-637163, chr11:637169-637171, chr11:637172-637174, chr11:637174-637176, chr11:638075-638077, chr11:638506-638508, chr11:638938-638940, chr11:639422-639424, chr11:640327-640329, chr11:640445-640447, chr11:644360-644362, chr11:655444-655446, chr11:655578-655580, chr11:655610-655612, chr11:656623-656625, chr11:659769-659771, chr11:660454-660456, …	-808, -609, -106, -98, -95, -93, 808, 1239, 1671, 2155, 3060, 3178, 7093, 18177, 18311, 18343, 19356, 22502, 23187, 23329	DRD4
NM_000798	NM_013503	chr5:38319334-38319334, chr5:38319341-38319341, chr5:38319343-38319343, chr5:38319356-38319356, chr5:38319362-38319362, chr5:38319368-38319368, chr5:38319372-38319372, chr5:38319379-38319379, chr5:38319455-38319455, chr5:38319459-38319459, chr5:38319489-38319489, chr5:38319491-38319491, chr5:38319571-38319571, chr5:38319593-38319593, chr5:38319606-38319606, chr5:38319608-38319608, chr5:38319613-3…	-175, -168, -166, -153, -147, -141, -137, -130, -54, -50, -20, -18, 64, 86, 99, 101, 106, 114, 464, 491, 564, 591, 596, 600, 676, 720, 850, 877, 879, 888, 1239, 1250, 1284, 1292, 1300	Drd5	chr4:9687739-9687741, chr4:9695291-9695293, chr4:9759111-9759113, chr4:9778644-9778646, chr4:9780618-9780620, chr4:9781306-9781308, chr4:9781434-9781436, chr4:9781567-9781569, chr4:9781571-9781573, chr4:9781573-9781575, chr4:9781581-9781583, chr4:9781998-9782000, chr4:9782328-9782330, chr4:9782340-9782342	-93893, -86341, -22521, -2988, -1014, -326, -198, -65, -61, -59, -51, 366, 696, 708	DRD5
NM_000799	NM_001312875	chr5:137485902-137485902, chr5:137485923-137485923, chr5:137485927-137485927, chr5:137485952-137485952	-87, -108, -112, -137	Epo	chr7:100721002-100721004, chr7:100721094-100721096, chr7:100723593-100723595, chr7:100726598-100726600	536, 628, 3127, 6132	EPO
NM_000803	NA	NA	NA	NA	chr11:72216893-72216895	101	FOLR2
NM_000804	NA	NA	NA	NA	chr11:72134618-72134620	-1105	FOLR3
NM_000805	NM_010257	chr11:100328612-100328612, chr11:100328626-100328626, chr11:100343829-100343829, chr11:100343835-100343835	-5795, -5781, 9424, 9430	Gast	chr17:41705716-41705718, chr17:41712106-41712108, chr17:41712188-41712190, chr17:41712885-41712887, chr17:41715604-41715606, chr17:41723186-41723188	-6613, -223, -141, 556, 3275, 10857	GAST
NM_000806	NM_001359035	chr11:42103690-42103690, chr11:42103750-42103750, chr11:42158129-42158129, chr11:42181140-42181140, chr11:42181178-42181178, chr11:42182230-42182230, chr11:42182232-42182232, chr11:42182240-42182240, chr11:42182248-42182248, chr11:42182250-42182250, chr11:42182258-42182258, chr11:42182262-42182262, chr11:42182264-42182264, chr11:42182268-42182268, chr11:42182270-42182270, chr11:42182273-42182273,…	78509, 78449, 24070, 1059, 1021, -33, -35, -43, -51, -53, -61, -65, -67, -71, -73, -76, -236, -244, -251, -359	Gabra1	chr5:161846006-161846008, chr5:161846832-161846834	-1183, -357	GABRA1
NM_000809	NM_001359041	chr5:71658173-71658173, chr5:71658182-71658182, chr5:71658201-71658201	136, 127, 108	Gabra4	NA	NA	NA
NM_000810	NM_001362161	chr7:57510044-57510044, chr7:57510060-57510060, chr7:57510064-57510064	16, 0, -6	Gabra5	chr15:26866971-26866973, chr15:26867139-26867141	-89, 79	GABRA5
NM_000811	NA	NA	NA	NA	chr5:161684180-161684182, chr5:161685780-161685782, chr5:161697752-161697754	-1539, 61, 12033	GABRA6
NM_000812	NM_001370968	chr5:71622829-71622829, chr5:71622871-71622871, chr5:71622877-71622877, chr5:71658061-71658061, chr5:71658064-71658064, chr5:71658074-71658074, chr5:71658106-71658106	-35092, -35050, -35044, 142, 145, 155, 187	Gabrb1	chr4:47031616-47031618, chr4:47032410-47032412, chr4:47032735-47032737, chr4:47036014-47036016	51, 845, 1170, 4449	GABRB1
NM_000813	NA	NA	NA	NA	chr5:161548949-161548951, chr5:161548971-161548973, chr5:161549276-161549278, chr5:161549410-161549412	-546, -568, -873, -1007	GABRB2
NM_000814	NM_001038701	chr7:57590577-57590577, chr7:57590627-57590627, chr7:57590688-57590688, chr7:57590702-57590702, chr7:57590712-57590712, chr7:57590736-57590736	61, 111, 172, 186, 196, 220	Gabrb3	NA	NA	NA
NM_000815	NA	NA	NA	NA	chr1:2019176-2019178, chr1:2019285-2019287, chr1:2019916-2019918, chr1:2020026-2020028	-167, -58, 573, 683	GABRD
NM_000816	NM_001362655	chr11:42006436-42006436	-5580	Gabrg2	chr5:162067638-162067640	0	GABRG2
NM_000818	NM_008078	chr2:22622680-22622680, chr2:22622695-22622695, chr2:22622715-22622715, chr2:22622730-22622730, chr2:22622761-22622761, chr2:22623253-22623253, chr2:22623256-22623256, chr2:22623269-22623269, chr2:22623298-22623298, chr2:22623616-22623616, chr2:22623638-22623638, chr2:22623648-22623648, chr2:22623756-22623756, chr2:22623765-22623765, chr2:22623777-22623777	355, 370, 390, 405, 436, 928, 931, 944, 973, 1291, 1313, 1323, 1431, 1440, 1452	Gad2	chr10:26208809-26208811, chr10:26210805-26210807, chr10:26211850-26211852, chr10:26215083-26215085, chr10:26215329-26215331, chr10:26215650-26215652, chr10:26216020-26216022, chr10:26216039-26216041, chr10:26216139-26216141	-7561, -5565, -4520, -1287, -1041, -720, -350, -331, -231	GAD2
NM_000819	NM_001357351	chr16:91647043-91647043, chr16:91647058-91647058, chr16:91647070-91647070, chr16:91647074-91647074, chr16:91647081-91647081, chr16:91647092-91647092, chr16:91647230-91647230, chr16:91647238-91647238, chr16:91647243-91647243, chr16:91647260-91647260, chr16:91647290-91647290, chr16:91647297-91647297, chr16:91647305-91647305, chr16:91647329-91647329, chr16:91647331-91647331, chr16:91647337-91647337	-72, -87, -99, -103, -110, -121, -259, -267, -272, -289, -319, -326, -334, -358, -360, -366	Gart	chr21:33539818-33539820, chr21:33541587-33541589	2298, 529	GART
NM_000820	NM_019521	chr8:13491859-13491859, chr8:13491868-13491868, chr8:13491872-13491872, chr8:13491884-13491884, chr8:13493371-13493371, chr8:13494299-13494299, chr8:13494313-13494313, chr8:13494316-13494316, chr8:13494319-13494319, chr8:13494325-13494325, chr8:13494407-13494407, chr8:13494412-13494412, chr8:13494414-13494414, chr8:13494418-13494418, chr8:13494421-13494421, chr8:13494423-13494423, chr8:13494430-1…	2677, 2668, 2664, 2652, 1165, 237, 223, 220, 217, 211, 129, 124, 122, 118, 115, 113, 106, 99, 82, 79, 59, 56, 50, 47, 41, -21951, -25271, -25309	Gas6	NA	NA	NA
NM_000821	NA	NA	NA	NA	chr2:85550623-85550625	10869	GGCX
NM_000823	NM_001003685	chr6:55382448-55382448, chr6:55385163-55385163	6155, 8870	Ghrhr	chr7:30959945-30959947, chr7:30962983-30962985, chr7:30969190-30969192	-4006, -968, 5239	GHRHR
NM_000825	NA	NA	NA	NA	chr8:25429334-25429336	-4295	GNRH1
NM_000831	NM_001081097	chr4:125490521-125490521, chr4:125490537-125490537, chr4:125490540-125490540, chr4:125490579-125490579, chr4:125490583-125490583, chr4:125490600-125490600, chr4:125490604-125490604, chr4:125490606-125490606, chr4:125490610-125490610, chr4:125490615-125490615, chr4:125490621-125490621, chr4:125490628-125490628, chr4:125490645-125490645, chr4:125490648-125490648, chr4:125490653-125490653, chr4:1254…	-175, -159, -156, -117, -113, -96, -92, -90, -86, -81, -75, -68, -51, -48, -43, -23, -18, -15, -13, -8, 24, 28, 41, 44, 49, 61, 63, 67, 69, 112, 123, 135, 142, 161, 187, 202, 222, 224, 226, 271, 283, 285, 289, 299, 696, 709, 733, 740, 861, 867, 876, 897, 908, 1019, 1032, 1040, 1054, 1064, 1066, 1152, 1169, 1175, 1177, 1197, 1302, 1310, 1313, 1330, 1397, 1405, 1430, 1443	Grik3	chr1:36889850-36889852, chr1:36948265-36948267, chr1:36963367-36963369, chr1:37001814-37001816, chr1:37029503-37029505, chr1:37032423-37032425, chr1:37032668-37032670, chr1:37033119-37033121, chr1:37033707-37033709, chr1:37034047-37034049, chr1:37034593-37034595, chr1:37037748-37037750, chr1:37041691-37041693, chr1:37047828-37047830, chr1:37047877-37047879	144664, 86249, 71147, 32700, 5011, 2091, 1846, 1395, 807, 467, -79, -3234, -7177, -13314, -13363	GRIK3
NM_000832	NM_001177656	chr2:25313439-25313439, chr2:25313453-25313453, chr2:25313463-25313463, chr2:25313471-25313471, chr2:25313478-25313478	5749, 5735, 5725, 5717, 5710	Grin1	NA	NA	NA
NM_000833	NM_008170	chr16:9646095-9646095, chr16:9734170-9734170, chr16:9734193-9734193, chr16:9747063-9747063, chr16:9747082-9747082, chr16:9747099-9747099, chr16:9747103-9747103, chr16:9747109-9747109, chr16:9747113-9747113, chr16:9750750-9750750, chr16:9750763-9750763, chr16:9758833-9758833, chr16:9758841-9758841, chr16:9761577-9761577, chr16:9761612-9761612, chr16:9853812-9853812, chr16:9905188-9905188, chr16:99…	349719, 261644, 261621, 248751, 248732, 248715, 248711, 248705, 248701, 245064, 245051, 236981, 236973, 234237, 234202, 142002, 90626, 31361, 31312, 9088, 9054, 3506, 3492, 3484, 3463, 3390, 3378, 3360, 3357, 3354, 3352, 3345, 3342, 1859, 1811, 1626, 1624, 1617, 1604, 1597, 1584, 1274, 1271, 1267, 1195, 1172, 829, 234, 228, 226, 204, 197, 193, 187, -6	Grin2a	chr16:10182722-10182724, chr16:10182742-10182744, chr16:10182816-10182818	185, 165, 91	GRIN2A
NM_000835	NM_010350	chr11:115267240-115267240	4	Grin2c	NA	NA	NA
NM_000836	NM_008172	chr7:45864917-45864917, chr7:45864962-45864962, chr7:45866506-45866506, chr7:45866529-45866529, chr7:45866537-45866537, chr7:45866544-45866544, chr7:45866546-45866546, chr7:45866556-45866556	1765, 1720, 176, 153, 145, 138, 136, 126	Grin2d	chr19:48393664-48393666, chr19:48393689-48393691, chr19:48393885-48393887	0, 23, 219	GRIN2D
NM_000837	NM_023168	chr15:76246836-76246836, chr15:76246846-76246846, chr15:76246848-76246848, chr15:76246850-76246850, chr15:76246852-76246852, chr15:76246858-76246858, chr15:76246863-76246863, chr15:76246870-76246870	31, 41, 43, 45, 47, 53, 58, 65	Grina	chr8:143990401-143990403	347	GRINA
NM_000838	NM_001114333	chr10:11080351-11080351, chr10:11080896-11080896, chr10:11080945-11080945	1981, 1436, 1387	Grm1	NA	NA	NA
NM_000839	NM_001160353	chr9:106656031-106656031, chr9:106656046-106656046, chr9:106656048-106656048, chr9:106656056-106656056, chr9:106656217-106656217, chr9:106656240-106656240, chr9:106656317-106656317, chr9:106656357-106656357, chr9:106659442-106659442, chr9:106659447-106659447, chr9:106659619-106659619, chr9:106659652-106659652, chr9:106661661-106661661, chr9:106661691-106661691, chr9:106662584-106662584, chr9:1066…	79, 64, 62, 54, -109, -132, -209, -249, -3334, -3339, -3511, -3544, -5553, -5583, -6476, -10538, -10541, -10583	Grm2	NA	NA	NA
NM_000840	NM_181850	chr5:9602635-9602635	122718	Grm3	chr7:86644112-86644114	205	GRM3
NM_000841	NM_001013385	chr17:27502442-27502442, chr17:27502459-27502459, chr17:27502502-27502502, chr17:27502544-27502544, chr17:27504699-27504699, chr17:27504737-27504737, chr17:27504742-27504742	1092, 1075, 1032, 990, -1167, -1205, -1210	Grm4	chr6:34133121-34133123, chr6:34133663-34133665, chr6:34134369-34134371, chr6:34134752-34134754, chr6:34143305-34143307, chr6:34144187-34144189, chr6:34144466-34144468, chr6:34145040-34145042, chr6:34145515-34145517, chr6:34145528-34145530, chr6:34145792-34145794	12965, 12423, 11717, 11334, 2781, 1899, 1620, 1046, 571, 558, 294	GRM4
NM_000842	NA	NA	NA	NA	chr11:89047940-89047942, chr11:89063058-89063060	15718, 600	GRM5
NM_000843	NM_173372	chr11:50851110-50851110, chr11:50851126-50851126, chr11:50851148-50851148, chr11:50851154-50851154, chr11:50851271-50851271, chr11:50851276-50851276, chr11:50851279-50851279, chr11:50851286-50851286, chr11:50851290-50851290, chr11:50851294-50851294, chr11:50851299-50851299	427, 443, 465, 471, 588, 593, 596, 603, 607, 611, 616	Grm6	chr5:178980120-178980122, chr5:178981079-178981081, chr5:178983053-178983055, chr5:178983088-178983090, chr5:178984449-178984451, chr5:178984970-178984972, chr5:178986311-178986313, chr5:178986558-178986560, chr5:178986719-178986721, chr5:178987538-178987540, chr5:178988942-178988944, chr5:178989132-178989134, chr5:178990408-178990410, chr5:178993525-178993527, chr5:178993863-178993865, chr5:1789…	15199, 14240, 12266, 12231, 10870, 10349, 9008, 8761, 8600, 7781, 6377, 6187, 4911, 1794, 1456, 1007, 610, 250, 193, 181, 77, 61, -988, -2043	GRM6
NM_000844	NA	NA	NA	NA	chr3:6859964-6859966, chr3:6860649-6860651, chr3:6860744-6860746, chr3:6861001-6861003	-1149, -464, -369, -112	GRM7
NM_000845	NM_001311072	chr6:28114499-28114499, chr6:28114510-28114510	11928, 11917	Grm8	NA	NA	NA
NM_000846	NA	NA	NA	NA	chr6:52764512-52764514	-1038	GSTA2
NM_000848	NA	NA	NA	NA	chr1:109666928-109666930, chr1:109667642-109667644, chr1:109667821-109667823, chr1:109668018-109668020	-1127, -413, -234, -37	GSTM2
NM_000849	NM_010360	chr3:107890733-107890733, chr3:107890764-107890764, chr3:107895692-107895692, chr3:107895766-107895766, chr3:107895783-107895783, chr3:107895794-107895794, chr3:107895800-107895800, chr3:107895805-107895805, chr3:107895877-107895877, chr3:107895887-107895887, chr3:107895906-107895906, chr3:107895920-107895920	-5121, -5090, -162, -88, -71, -60, -54, -49, 25, 35, 54, 68	Gstm5	chr1:109739651-109739653, chr1:109739849-109739851, chr1:109740192-109740194, chr1:109740212-109740214	1386, 1188, 845, 825	GSTM3
NM_000851	NA	NA	NA	NA	chr1:109712039-109712041, chr1:109712056-109712058, chr1:109712069-109712071, chr1:109712086-109712088, chr1:109712205-109712207, chr1:109712212-109712214, chr1:109712231-109712233, chr1:109712473-109712475	-210, -193, -180, -163, -44, -37, -18, 224	GSTM5
NM_000852	NM_181796	chr19:4042053-4042053, chr19:4042080-4042080	169, 142	Gstp2	chr11:67558508-67558510, chr11:67558551-67558553, chr11:67558748-67558750, chr11:67558753-67558755, chr11:67573303-67573305, chr11:67580252-67580254, chr11:67581837-67581839, chr11:67582169-67582171, chr11:67582681-67582683, chr11:67582854-67582856, chr11:67583019-67583021, chr11:67583027-67583029, chr11:67583039-67583041, chr11:67583191-67583193, chr11:67583504-67583506, chr11:67583799-67583801,…	-25302, -25259, -25062, -25057, -10507, -3558, -1973, -1641, -1129, -956, -791, -783, -771, -619, -306, -11, 208, 759	GSTP1
NM_000852	NM_013541	chr19:4037728-4037728, chr19:4037750-4037750, chr19:4037777-4037777, chr19:4037891-4037891, chr19:4037920-4037920, chr19:4037924-4037924, chr19:4037926-4037926, chr19:4037936-4037936	185, 163, 136, 22, -9, -13, -15, -25	Gstp1	chr11:67558508-67558510, chr11:67558551-67558553, chr11:67558748-67558750, chr11:67558753-67558755, chr11:67573303-67573305, chr11:67580252-67580254, chr11:67581837-67581839, chr11:67582169-67582171, chr11:67582681-67582683, chr11:67582854-67582856, chr11:67583019-67583021, chr11:67583027-67583029, chr11:67583039-67583041, chr11:67583191-67583193, chr11:67583504-67583506, chr11:67583799-67583801,…	-25302, -25259, -25062, -25057, -10507, -3558, -1973, -1641, -1129, -956, -791, -783, -771, -619, -306, -11, 208, 759	GSTP1
NM_000854	NM_010361	chr10:75833907-75833907	975	Gstt2	NA	NA	NA
NM_000855	NM_001033322	chr9:3469751-3469751, chr9:3469795-3469795, chr9:3499464-3499464, chr9:3499469-3499469, chr9:3525532-3525532, chr9:3525547-3525547, chr9:3525571-3525571	-62598, -62554, -32885, -32880, -6817, -6802, -6778	Gucy1a2	chr11:107018591-107018593, chr11:107018593-107018595, chr11:107018602-107018604, chr11:107018607-107018609, chr11:107018637-107018639, chr11:107018830-107018832, chr11:107019018-107019020, chr11:107019357-107019359, chr11:107019423-107019425	-116, -118, -127, -132, -162, -355, -543, -882, -948	GUCY1A2
NM_000856	NM_001356987	chr3:82145231-82145231	-159	Gucy1a1	NA	NA	NA
NM_000858	NM_001159410	chr11:59187119-59187119	623	Guk1	chr1:228140526-228140528, chr1:228140781-228140783, chr1:228140807-228140809, chr1:228140881-228140883, chr1:228141178-228141180, chr1:228142383-228142385	249, 504, 530, 604, 901, 2106	GUK1
NM_000859	NA	NA	NA	NA	chr5:75337427-75337429	209	HMGCR
NM_000860	NM_008278	chr8:56134389-56134389, chr8:56294652-56294652, chr8:56294655-56294655, chr8:56294657-56294657, chr8:56294682-56294682	-160163, 102, 105, 107, 132	Hpgd	chr4:174522091-174522093, chr4:174522417-174522419	396, 70	HPGD
NM_000861	NA	NA	NA	NA	chr3:11251994-11251996, chr3:11252012-11252014, chr3:11252501-11252503, chr3:11252917-11252919	-703, -685, -196, 220	HRH1
NM_000862	NM_013821	chr3:98798047-98798047, chr3:98798054-98798054	16397, 16390	Hsd3b6	chr1:119507480-119507482, chr1:119534371-119534373	272, 27163	HSD3B1
NM_000862	NM_008295	chr3:98662203-98662203, chr3:98662223-98662223	-16670, -16690	Hsd3b5	chr1:119507480-119507482, chr1:119534371-119534373	272, 27163	HSD3B1
NM_000863	NM_010482	chr9:81665611-81665611, chr9:81665638-81665638, chr9:81697026-81697026, chr9:81697071-81697071	-31780, -31807, -63195, -63240	Htr1b	chr6:77462973-77462975, chr6:77463232-77463234, chr6:77463482-77463484, chr6:77464289-77464291, chr6:77466237-77466239, chr6:77466367-77466369, chr6:77466417-77466419, chr6:77466794-77466796, chr6:77466904-77466906, chr6:77467067-77467069, chr6:77467088-77467090, chr6:77467129-77467131, chr6:77467541-77467543	517, 258, 8, -799, -2747, -2877, -2927, -3304, -3414, -3577, -3598, -3639, -4051	HTR1B
NM_000864	NA	NA	NA	NA	chr1:23214851-23214853, chr1:23216806-23216808, chr1:23217097-23217099, chr1:23217311-23217313, chr1:23225361-23225363	2650, 695, 404, 190, -7860	HTR1D
NM_000865	NA	NA	NA	NA	chr6:86937253-86937255, chr6:86937267-86937269, chr6:86937925-86937927, chr6:86939877-86939879, chr6:87014115-87014117, chr6:87015260-87015262, chr6:87015943-87015945	-273, -259, 399, 2351, 76589, 77734, 78417	HTR1E
NM_000866	NM_008310	chr16:65023363-65023363, chr16:65023375-65023375, chr16:65062064-65062064, chr16:65062101-65062101, chr16:65062111-65062111, chr16:65093152-65093152, chr16:65093187-65093187, chr16:65105659-65105659, chr16:65105662-65105662, chr16:65105664-65105664, chr16:65105668-65105668, chr16:65105678-65105678, chr16:65105687-65105687, chr16:65105689-65105689, chr16:65105694-65105694, chr16:65105752-65105752,…	82422, 82410, 43721, 43684, 43674, 12633, 12598, 126, 123, 121, 117, 107, 98, 96, 91, 33, 22, 10, 3, 0, -7	Htr1f	chr3:87945844-87945846, chr3:87946037-87946039, chr3:87981897-87981899, chr3:87990883-87990885, chr3:88001014-88001016, chr3:88001113-88001115, chr3:88015721-88015723	-36730, -36537, -677, 8309, 18440, 18539, 33147	HTR1F
NM_000867	NA	NA	NA	NA	chr2:231102616-231102618, chr2:231124431-231124433	22425, 610	HTR2B
NM_000868	NM_008312	chrX:146963090-146963090, chrX:146963094-146963094, chrX:146963127-146963127	579, 583, 616	Htr2c	NA	NA	NA
NM_000869	NA	NA	NA	NA	chr11:113974915-113974917, chr11:113975065-113975067	-191, -41	HTR3A
NM_000870	NA	NA	NA	NA	chr5:148652394-148652396, chr5:148653909-148653911, chr5:148654144-148654146, chr5:148654318-148654320, chr5:148654332-148654334	2132, 617, 382, 208, 194	HTR4
NM_000871	NM_001377096	chr4:139075247-139075247, chr4:139075250-139075250, chr4:139075253-139075253, chr4:139075295-139075295, chr4:139075361-139075361, chr4:139075366-139075366, chr4:139075368-139075368, chr4:139075371-139075371, chr4:139075373-139075373, chr4:139075376-139075376, chr4:139075381-139075381, chr4:139075389-139075389, chr4:139075411-139075411, chr4:139075418-139075418, chr4:139075422-139075422, chr4:1390…	324, 321, 318, 276, 210, 205, 203, 200, 198, 195, 190, 182, 160, 153, 149, 147, 132, 128, 126, 117, 111, 68, 58, 56, 53, 38, 33, 20, 10, 8, 5, -8, -10, -12, -18, -91, -132, -138, -197, -223, -240, -5849, -5867, -5878, -5890, -6056, -6096	Htr6	chr1:19656981-19656983, chr1:19657522-19657524, chr1:19659172-19659174, chr1:19664130-19664132, chr1:19664743-19664745, chr1:19666010-19666012, chr1:19666491-19666493, chr1:19676568-19676570, chr1:19679017-19679019, chr1:19680903-19680905	-7892, -7351, -5701, -743, -130, 1137, 1618, 11695, 14144, 16030	HTR6
NM_000872	NA	NA	NA	NA	chr10:90858157-90858159, chr10:90858275-90858277, chr10:90858305-90858307, chr10:90858383-90858385	-119, -237, -267, -345	HTR7
NM_000873	NA	NA	NA	NA	chr17:64006844-64006846, chr17:64006998-64007000, chr17:64007875-64007877, chr17:64008105-64008107	-83, -237, -1114, -1344	ICAM2
NM_000874	NM_001110498	chr16:91323226-91323226, chr16:91329055-91329055, chr16:91329061-91329061, chr16:91329076-91329076, chr16:91334641-91334641, chr16:91346887-91346887, chr16:91347350-91347350	-49557, -43728, -43722, -43707, -38142, -25896, -25433	Ifnar2	chr21:33230251-33230253, chr21:33230563-33230565, chr21:33230958-33230960	315, 627, 1022	IFNAR2
NM_000874	NM_008349	chr16:91406210-91406210, chr16:91406228-91406228, chr16:91406232-91406232, chr16:91406277-91406277, chr16:91406286-91406286, chr16:91406288-91406288, chr16:91406292-91406292, chr16:91406296-91406296, chr16:91406298-91406298, chr16:91406307-91406307, chr16:91406311-91406311, chr16:91407989-91407989, chr16:91408010-91408010	-25, -7, -3, 44, 53, 55, 59, 63, 65, 74, 78, 1756, 1777	Il10rb	chr21:33230251-33230253, chr21:33230563-33230565, chr21:33230958-33230960	315, 627, 1022	IFNAR2
NM_000875	NM_010513	chr7:67933966-67933966, chr7:67934016-67934016, chr7:67950710-67950710, chr7:67950717-67950717, chr7:67950721-67950721, chr7:67950744-67950744, chr7:67950753-67950753, chr7:67950756-67950756, chr7:67950763-67950763, chr7:67950777-67950777, chr7:67950781-67950781, chr7:67950806-67950806, chr7:67950812-67950812, chr7:67950947-67950947, chr7:67950956-67950956, chr7:67950965-67950965, chr7:67950970-6…	-18291, -18241, -1547, -1540, -1536, -1513, -1504, -1501, -1494, -1480, -1476, -1451, -1445, -1310, -1301, -1292, -1287, -1280, -1275, -1043, -1027, -1024, -1019, -1015, -1002, -687, -663, -648, -638, -634, -631, -624, -614, -608, -602, -600, -598, -596, -531, -521, -517, -515, -510, -505, -501, -493, -487, -436, -428, -418, -405, -403, -401, -395, -389, -387, -239, -235, -229, -220, -216, -198, …	Igf1r	chr15:98648998-98649000, chr15:98649290-98649292	461, 753	IGF1R
NM_000876	NM_010515	chr17:12769213-12769213, chr17:12769223-12769223, chr17:12769227-12769227, chr17:12769251-12769251, chr17:12769673-12769673, chr17:12769676-12769676, chr17:12769684-12769684, chr17:12769689-12769689, chr17:12769695-12769695, chr17:12769701-12769701, chr17:12769739-12769739, chr17:12769752-12769752, chr17:12769757-12769757, chr17:12769763-12769763, chr17:12769778-12769778, chr17:12769788-12769788,…	494, 484, 480, 456, 34, 31, 23, 18, 12, 6, -34, -47, -52, -58, -73, -83, -99, -103, -105, -107, -109, -126, -131	Igf2r	chr6:159946816-159946818, chr6:159953271-159953273, chr6:159967891-159967893, chr6:159967934-159967936, chr6:159968076-159968078, chr6:159968093-159968095, chr6:159968503-159968505, chr6:159968759-159968761, chr6:159968800-159968802, chr6:159968805-159968807, chr6:159968818-159968820, chr6:159969009-159969011, chr6:159969022-159969024, chr6:159969074-159969076, chr6:159969796-159969798	-22264, -15809, -1189, -1146, -1004, -987, -577, -321, -280, -275, -262, -71, -58, -6, 716	IGF2R
NM_000877	NM_001123382	chr1:40266810-40266810, chr1:40266819-40266819, chr1:40266830-40266830, chr1:40266854-40266854, chr1:40281741-40281741, chr1:40281810-40281810	226, 235, 246, 270, 15157, 15226	Il1r1	NA	NA	NA
NM_000878	NM_008368	chr15:78496613-78496613, chr15:78503224-78503224	-1548, -8159	Il2rb	chr22:37149382-37149384, chr22:37149883-37149885, chr22:37149928-37149930, chr22:37150284-37150286	533, 32, -13, -369	IL2RB
NM_000879	NM_010558	chr11:53732145-53732145, chr11:53735178-53735178, chr11:53735208-53735208	11353, 14386, 14416	Il5	chr5:132543886-132543888, chr5:132544956-132544958	-365, -1435	IL5
NM_000882	NM_001159424	chr3:68667063-68667063, chr3:68667072-68667072, chr3:68667088-68667088, chr3:68667112-68667112	-23581, -23572, -23556, -23532	Il12a	chr3:159989357-159989359, chr3:159992918-159992920, chr3:159994074-159994076, chr3:160002061-160002063	524, 4085, 5241, 13228	IL12A
NM_000884	NM_001378921	chr9:108560455-108560455, chr9:108560459-108560459, chr9:108560474-108560474, chr9:108560477-108560477, chr9:108560479-108560479, chr9:108560486-108560486, chr9:108560491-108560491, chr9:108560494-108560494, chr9:108560496-108560496, chr9:108560503-108560503, chr9:108560690-108560690, chr9:108560725-108560725	21, 25, 40, 43, 45, 52, 57, 60, 62, 69, 256, 291	Impdh2	chr3:49028545-49028547, chr3:49029391-49029393, chr3:49029542-49029544, chr3:49029548-49029550	852, 6, -145, -151	IMPDH2
NM_000885	NM_010576	chr2:79255416-79255416, chr2:79255430-79255430, chr2:79255435-79255435, chr2:79255545-79255545, chr2:79255551-79255551, chr2:79255576-79255576	-10, 6, 11, 121, 127, 152	Itga4	chr2:181458021-181458023, chr2:181497185-181497187, chr2:181545604-181545606	637, 39801, 88220	ITGA4
NM_000888	NM_001159564	chr2:60717481-60717481, chr2:60717500-60717500, chr2:60717507-60717507, chr2:60717520-60717520, chr2:60717528-60717528, chr2:60740048-60740048, chr2:60740050-60740050, chr2:60740069-60740069, chr2:60756442-60756442, chr2:60775384-60775384, chr2:60775424-60775424, chr2:60775474-60775474	5123, 5104, 5097, 5084, 5076, -17446, -17448, -17467, -33840, -52782, -52822, -52872	Itgb6	NA	NA	NA
NM_000889	NM_013566	chr15:102219360-102219360, chr15:102219372-102219372, chr15:102219379-102219379, chr15:102219409-102219409, chr15:102224540-102224540, chr15:102224542-102224542, chr15:102224550-102224550, chr15:102224967-102224967, chr15:102224993-102224993, chr15:102225000-102225000, chr15:102226331-102226331	12576, 12564, 12557, 12527, 7396, 7394, 7386, 6969, 6943, 6936, 5605	Itgb7	chr12:53196123-53196125, chr12:53196663-53196665, chr12:53197971-53197973, chr12:53197981-53197983, chr12:53201071-53201073	11127, 10587, 9279, 9269, 6179	ITGB7
NM_000890	NM_010605	chr9:32344000-32344000, chr9:32344049-32344049	345, 296	Kcnj5	chr11:128891013-128891015	-341	KCNJ5
NM_000891	NM_008425	chr11:111065581-111065581, chr11:111065615-111065615, chr11:111066060-111066060, chr11:111066065-111066065, chr11:111066074-111066074, chr11:111066082-111066082, chr11:111066086-111066086, chr11:111066091-111066091, chr11:111066131-111066131, chr11:111066147-111066147, chr11:111066161-111066161, chr11:111066168-111066168, chr11:111066439-111066439, chr11:111066481-111066481, chr11:111089679-11108…	-583, -549, -104, -99, -90, -82, -78, -73, -33, -17, -3, 6, 277, 319, 23517, 26354, 26362, 194665, 194710, 210437, 210444, 210459, 210467	Kcnj2	chr17:70169555-70169557, chr17:70169617-70169619, chr17:70169998-70170000, chr17:70172042-70172044, chr17:70175314-70175316, chr17:70307105-70307107, chr17:70345671-70345672, chr17:70365852-70365854	25, 87, 468, 2512, 5784, 137575, 176141, 196322	KCNJ2
NM_000892	NM_008455	chr8:45295343-45295343	-509	Klkb1	NA	NA	NA
NM_000893	NM_001102409	chr16:23028991-23028991	111	Kng2	NA	NA	NA
NM_000894	NA	NA	NA	NA	chr19:49014513-49014515, chr19:49016355-49016357, chr19:49017274-49017276, chr19:49017672-49017674, chr19:49018255-49018257	2577, 735, -184, -582, -1165	LHB
NM_000895	NA	NA	NA	NA	chr12:96035332-96035334, chr12:96035492-96035494	254, 94	LTA4H
NM_000898	NM_172778	chrX:16750278-16750278	67089	Maob	chrX:43880640-43880642, chrX:43882063-43882065, chrX:43882283-43882285, chrX:43882310-43882312, chrX:43882354-43882356, chrX:43882567-43882569, chrX:43882579-43882581, chrX:43882643-43882645, chrX:43883254-43883256, chrX:43885864-43885866	1809, 386, 166, 139, 95, -118, -130, -194, -805, -3415	MAOB
NM_000899	NM_001347156	chr10:100015722-100015722, chr10:100015724-100015724, chr10:100015737-100015737, chr10:100015745-100015745, chr10:100015766-100015766, chr10:100015775-100015775, chr10:100015779-100015779, chr10:100015783-100015783, chr10:100015805-100015805, chr10:100015811-100015811, chr10:100015814-100015814	-99, -97, -84, -76, -55, -46, -42, -38, -16, -10, -7	Kitl	chr12:88409385-88409387, chr12:88434165-88434167, chr12:88472229-88472231, chr12:88503663-88503665, chr12:88553340-88553342, chr12:88570587-88570589, chr12:88573816-88573818, chr12:88575684-88575686, chr12:88579620-88579622, chr12:88580465-88580467	171085, 146305, 108241, 76807, 27130, 9883, 6654, 4786, 850, 5	KITLG
NM_000900	NM_008597	chr6:136876578-136876578, chr6:136876612-136876612, chr6:136877544-136877544, chr6:136880814-136880814, chr6:136880844-136880844, chr6:136884182-136884182, chr6:136884225-136884225, chr6:136884233-136884233, chr6:136884243-136884243	-756, -790, -1722, -4992, -5022, -8360, -8403, -8411, -8421	Mgp	chr12:14886625-14886627	-772	MGP
NM_000901	NM_001083906	chr8:76902580-76902580, chr8:76902587-76902587, chr8:76902627-76902627, chr8:76909740-76909740, chr8:76909847-76909847, chr8:76909880-76909880, chr8:77009529-77009529, chr8:77009541-77009541	252, 259, 299, 7412, 7519, 7552, 107201, 107213	Nr3c2	chr4:148439828-148439830, chr4:148442308-148442310	2585, 105	NR3C2
NM_000902	NA	NA	NA	NA	chr3:155072281-155072283, chr3:155079559-155079561, chr3:155079609-155079611, chr3:155079718-155079720	-7389, -111, -61, 48	MME
NM_000903	NM_008706	chr8:107383969-107383969, chr8:107383988-107383988, chr8:107389912-107389912, chr8:107389930-107389930, chr8:107397211-107397211, chr8:107397912-107397912, chr8:107413008-107413008, chr8:107413012-107413012, chr8:107413049-107413049	19237, 19218, 13294, 13276, 5995, 5294, -9804, -9808, -9845	Nqo1	chr16:69723963-69723965, chr16:69726397-69726399, chr16:69726401-69726403	2596, 162, 158	NQO1
NM_000905	NM_023456	chr6:49753463-49753463, chr6:49778191-49778191, chr6:49778231-49778231, chr6:49791819-49791819, chr6:49791830-49791830, chr6:49791833-49791833, chr6:49791972-49791972, chr6:49792008-49792008, chr6:49792019-49792019, chr6:49808288-49808288, chr6:49808304-49808304, chr6:49808309-49808309, chr6:49812506-49812506, chr6:49822173-49822173, chr6:49822183-49822183, chr6:49822642-49822642, chr6:49822646-4…	-69247, -44519, -44479, -30891, -30880, -30877, -30738, -30702, -30691, -14422, -14406, -14401, -10204, -537, -527, -68, -64, -52, -37, -35, -26, 19, 62, 65, 160, 207, 996, 1000, 1006, 1008, 1039, 1046, 137588, 137618, 140764, 143358	Npy	chr7:24283939-24283941, chr7:24284055-24284057, chr7:24284319-24284321, chr7:24284950-24284952, chr7:24285751-24285753, chr7:24291749-24291751	-249, -133, 131, 762, 1563, 7561	NPY
NM_000906	NM_008727	chr3:90464807-90464807, chr3:90464814-90464814, chr3:90464819-90464819, chr3:90464842-90464842, chr3:90464888-90464888, chr3:90464894-90464894, chr3:90464900-90464900, chr3:90464932-90464932, chr3:90464936-90464936, chr3:90465047-90465047, chr3:90465058-90465058, chr3:90465060-90465060, chr3:90465078-90465078, chr3:90465091-90465091, chr3:90465096-90465096, chr3:90465103-90465103, chr3:90465112-9…	1060, 1053, 1048, 1025, 979, 973, 967, 935, 931, 820, 809, 807, 789, 776, 771, 764, 755, 748, 740, 738, 730, 722, 621, 617, 614, 612, 606, 586, 581, 572, 416, 401, 391, 389, 385, 381, 379, 376, 368	Npr1	chr1:153679091-153679093, chr1:153679461-153679463, chr1:153679645-153679647, chr1:153681082-153681084, chr1:153683791-153683793	405, 775, 959, 2396, 5105	NPR1
NM_000907	NM_001355466	chr4:43631246-43631246, chr4:43631277-43631277, chr4:43631365-43631365, chr4:43631380-43631380, chr4:43631384-43631384, chr4:43631387-43631387, chr4:43631390-43631390, chr4:43631392-43631392, chr4:43631396-43631396, chr4:43631401-43631401, chr4:43631405-43631405, chr4:43631411-43631411, chr4:43631413-43631413, chr4:43631416-43631416, chr4:43631421-43631421, chr4:43631426-43631426, chr4:43631440-4…	-689, -658, -570, -555, -551, -548, -545, -543, -539, -534, -530, -524, -522, -519, -514, -509, -495, -491, -487, -484, -482, -480, -478, -423, -414, -409, -399, -390, -386, -380, -377, -352, -346, -325, -315, -142, -137	Npr2	NA	NA	NA
NM_000908	NA	NA	NA	NA	chr5:32710988-32710990, chr5:32711044-32711046	-331, -275	NPR3
NM_000909	NA	NA	NA	NA	chr4:163332054-163332056, chr4:163332179-163332181, chr4:163332317-163332319, chr4:163332614-163332616, chr4:163332667-163332669, chr4:163332723-163332725, chr4:163332785-163332787, chr4:163332958-163332960, chr4:163333355-163333357	541, 416, 278, -19, -72, -128, -190, -363, -760	NPY1R
NM_000910	NA	NA	NA	NA	chr4:155208863-155208865, chr4:155213836-155213838, chr4:155236787-155236789, chr4:155248827-155248829	229, 5202, 28153, 40193	NPY2R
NM_000911	NM_013622	chr4:132144583-132144583, chr4:132144587-132144587, chr4:132144597-132144597, chr4:132144601-132144601, chr4:132144603-132144603, chr4:132144607-132144607, chr4:132144613-132144613, chr4:132144617-132144617, chr4:132144628-132144628, chr4:132144656-132144656, chr4:132144658-132144658, chr4:132144660-132144660, chr4:132144662-132144662, chr4:132144680-132144680, chr4:132144704-132144704, chr4:1321…	-98, -102, -112, -116, -118, -122, -128, -132, -143, -171, -173, -175, -177, -195, -219, -668, -10919, -10968	Oprd1	chr1:28775096-28775098, chr1:28775336-28775338, chr1:28775516-28775518, chr1:28778004-28778006, chr1:28811530-28811532, chr1:28811564-28811566, chr1:28811649-28811651, chr1:28811921-28811923, chr1:28812608-28812610, chr1:28812765-28812767, chr1:28813009-28813011, chr1:28815741-28815743	-37072, -36832, -36652, -34164, -638, -604, -519, -247, 440, 597, 841, 3573	OPRD1
NM_000912	NM_001204371	chr1:5589215-5589215, chr1:5589237-5589237, chr1:5678613-5678613, chr1:5678649-5678649, chr1:5747082-5747082, chr1:5747087-5747087, chr1:5747102-5747102, chr1:5747105-5747105	724, 746, 90122, 90158, 158591, 158596, 158611, 158614	Oprk1	chr8:53251749-53251751, chr8:53251813-53251815, chr8:53251830-53251832, chr8:53251881-53251883, chr8:53252196-53252198, chr8:53252810-53252812, chr8:53255503-53255505	-113, -177, -194, -245, -560, -1174, -3867	OPRK1
NM_000914	NM_001039652	chr10:6788889-6788889, chr10:6788907-6788907, chr10:6830070-6830070, chr10:6830111-6830111	315, 333, 41496, 41537	Oprm1	NA	NA	NA
NM_000915	NM_011025	chr2:130576546-130576546, chr2:130576552-130576552, chr2:130576563-130576563, chr2:130576566-130576566, chr2:130576574-130576574, chr2:130579128-130579128	379, 385, 396, 399, 407, 2961	Oxt	NA	NA	NA
NM_000916	NM_001081147	chr6:112489147-112489147, chr6:112489156-112489156, chr6:112489163-112489163, chr6:112489806-112489806, chr6:112489808-112489808, chr6:112489812-112489812, chr6:112489814-112489814, chr6:112489818-112489818, chr6:112489820-112489820, chr6:112489838-112489838, chr6:112489866-112489866, chr6:112489873-112489873, chr6:112489880-112489880	679, 670, 663, 20, 18, 14, 12, 8, 6, -14, -42, -49, -56	Oxtr	chr3:8769592-8769594	20	OXTR
NM_000917	NM_001316370	chr10:59323256-59323256, chr10:59323258-59323258	-40, -38	P4ha1	NA	NA	NA
NM_000918	NM_011032	chr11:120562834-120562834, chr11:120568703-120568703, chr11:120572514-120572514, chr11:120572535-120572535, chr11:120572543-120572543, chr11:120572559-120572559, chr11:120572865-120572865, chr11:120572868-120572868, chr11:120572874-120572874, chr11:120572876-120572876, chr11:120572878-120572878, chr11:120572881-120572881, chr11:120572893-120572893, chr11:120572913-120572913, chr11:120573022-12057…	10420, 4551, 740, 719, 711, 695, 389, 386, 380, 378, 376, 373, 361, 341, 232, 194, 183, 48, 37, 22, 14, 7, -27, -29, -40, -48, -51, -55, -67, -75, -157, -188, -197, -710, -716, -747	P4hb	chr17:81860653-81860655, chr17:81860667-81860669, chr17:81861421-81861423	-119, -133, -887	P4HB
NM_000920	NM_001162946	chr19:4509975-4509975, chr19:4509978-4509978, chr19:4509993-4509993, chr19:4510008-4510008, chr19:4510019-4510019, chr19:4510659-4510659, chr19:4510665-4510665, chr19:4510682-4510682, chr19:4510684-4510684, chr19:4510686-4510686, chr19:4510694-4510694, chr19:4510697-4510697, chr19:4510706-4510706, chr19:4510708-4510708, chr19:4510730-4510730, chr19:4510740-4510740, chr19:4510743-4510743, chr19:45…	-497, -494, -479, -464, -453, 189, 195, 212, 214, 216, 224, 227, 236, 238, 260, 270, 273, 275, 278, 280, 288, 324, 333, 339, 595, 601	Pcx	chr11:66958388-66958390	-6	PC
NM_000921	NM_018779	chr6:141107134-141107134, chr6:141107143-141107143, chr6:141107163-141107163, chr6:141107173-141107173, chr6:141138148-141138148, chr6:141141222-141141222, chr6:141141227-141141227, chr6:141141250-141141250, chr6:141141261-141141261, chr6:141163115-141163115, chr6:141163154-141163154, chr6:141163156-141163156, chr6:141163162-141163162, chr6:141163164-141163164, chr6:141249512-141249512, chr6:1412…	-142135, -142126, -142106, -142096, -111121, -108047, -108042, -108019, -108008, -86154, -86115, -86113, -86107, -86105, 245, 260, 272, 281, 283, 287, 289, 291, 363, 370, 378, 385, 389, 410, 485, 488, 492, 507, 510, 517, 519, 532	Pde3a	NA	NA	NA
NM_000924	NM_001285890	chr15:103521516-103521516	6541	Pde1b	chr12:54527146-54527148, chr12:54541889-54541891, chr12:54548997-54548999, chr12:54549149-54549151	-22453, -7710, -602, -450	PDE1B
NM_000925	NM_024221	chr14:8146345-8146345, chr14:8172690-8172690, chr14:8172696-8172696, chr14:8172716-8172716, chr14:8172771-8172771, chr14:8172776-8172776, chr14:8172780-8172780, chr14:8172783-8172783, chr14:8172787-8172787, chr14:8172796-8172796, chr14:8172812-8172812	26648, 303, 297, 277, 222, 217, 213, 210, 206, 197, 181	Pdhb	chr3:58395046-58395048, chr3:58403926-58403928, chr3:58433216-58433218, chr3:58433647-58433649, chr3:58433754-58433756, chr3:58433815-58433817	38785, 29905, 615, 184, 77, 16	PDHB
NM_000926	NM_008829	chr9:8900133-8900133, chr9:8900158-8900158, chr9:8900173-8900173, chr9:8900245-8900245, chr9:8900253-8900253, chr9:8900255-8900255, chr9:8900275-8900275, chr9:8900663-8900663, chr9:8900671-8900671, chr9:8900683-8900683, chr9:8900706-8900706, chr9:8900713-8900713, chr9:8900781-8900781, chr9:8900820-8900820, chr9:8900836-8900836, chr9:8900842-8900842, chr9:8900854-8900854, chr9:8900872-8900872, chr…	302, 327, 342, 414, 422, 424, 444, 832, 840, 852, 875, 882, 950, 989, 1005, 1011, 1023, 1041, 1167, 1257, 1274, 1280, 1380, 1386, 1398, 1407, 1409, 1418, 1428, 1509, 1513, 1597, 1623, 1626, 1629, 1947, 1950, 1962, 1965, 1967, 1973, 1979, 1989, 1995, 1997, 2021, 2028, 2030, 2033, 2039, 119941, 163105, 163115	Pgr	chr11:101129704-101129706	108	PGR
NM_000927	NM_011076	chr5:8498174-8498174, chr5:8498223-8498223	-68917, -68868	Abcb1a	NA	NA	NA
NM_000927	NM_011075	chr5:8755704-8755704, chr5:8763873-8763873, chr5:8764527-8764527, chr5:8790606-8790606, chr5:8790655-8790655, chr5:8798126-8798126, chr5:8798133-8798133, chr5:8798157-8798157, chr5:8798175-8798175, chr5:8798273-8798273, chr5:8798284-8798284, chr5:8798302-8798302, chr5:8798312-8798312, chr5:8798320-8798320	-42443, -34274, -33620, -7541, -7492, -21, -14, 12, 30, 128, 139, 157, 167, 175	Abcb1b	NA	NA	NA
NM_000928	NM_001356586	chr5:115454100-115454100, chr5:115457806-115457806, chr5:115457823-115457823, chr5:115459112-115459112, chr5:115459175-115459175	-12042, -8336, -8319, -7030, -6967	Pla2g1b	chr12:120317492-120317494, chr12:120317524-120317526, chr12:120317656-120317658, chr12:120317867-120317869, chr12:120320911-120320913, chr12:120325683-120325685, chr12:120325912-120325914, chr12:120326011-120326013, chr12:120327914-120327916, chr12:120343034-120343036	10286, 10254, 10122, 9911, 6867, 2095, 1866, 1767, -136, -15256	PLA2G1B
NM_000929	NA	NA	NA	NA	chr1:20070099-20070101, chr1:20070196-20070198, chr1:20070256-20070258, chr1:20091259-20091261	-93, 4, 64, 21067	PLA2G5
NM_000930	NM_008872	chr8:22757325-22757325, chr8:22757343-22757343, chr8:22757489-22757489, chr8:22758988-22758988, chr8:22759007-22759007, chr8:22768290-22768290, chr8:22768309-22768309, chr8:22771635-22771635, chr8:22778467-22778467, chr8:22780446-22780446, chr8:22780463-22780463, chr8:22780477-22780477, chr8:22780485-22780485	-397, -379, -233, 1268, 1287, 10570, 10589, 13915, 20747, 22726, 22743, 22757, 22765	Plat	chr8:42196475-42196477, chr8:42207361-42207363	11089, 203	PLAT
NM_000932	NM_001290349	chr19:6970027-6970027, chr19:6970040-6970040, chr19:6970064-6970064	-214, -227, -251	Plcb3	NA	NA	NA
NM_000934	NM_008878	chr11:75444519-75444519, chr11:75444554-75444554, chr11:75446053-75446053, chr11:75446082-75446082	-5019, -5054, -6553, -6582	Serpinf2	NA	NA	NA
NM_000935	NM_001142916	chr9:92542243-92542243, chr9:92542245-92542245, chr9:92542248-92542248, chr9:92542250-92542250, chr9:92542254-92542254, chr9:92542260-92542260, chr9:92542266-92542266, chr9:92542269-92542269, chr9:92542273-92542273, chr9:92542282-92542282, chr9:92542286-92542286, chr9:92542293-92542293, chr9:92542296-92542296, chr9:92542303-92542303, chr9:92542369-92542369, chr9:92542377-92542377, chr9:92542389-9…	22, 24, 27, 29, 33, 39, 45, 48, 52, 61, 65, 72, 75, 82, 148, 156, 168, 175, 186, 191	Plod2	chr3:146161296-146161298, chr3:146161489-146161491, chr3:146164012-146164014, chr3:146165701-146165703	-113, -306, -2829, -4518	PLOD2
NM_000936	NM_026925	chr19:58665203-58665203, chr19:58676298-58676298	-5162, 5935	Pnlip	chr10:116501539-116501541, chr10:116545021-116545023, chr10:116545875-116545877, chr10:116545896-116545898, chr10:116545964-116545966, chr10:116554897-116554899	-44390, -908, -54, -33, 35, 8968	PNLIP
NM_000937	NM_001291068	chr11:69730174-69730174, chr11:69735691-69735691, chr11:69735774-69735774, chr11:69739939-69739939, chr11:69739943-69739943, chr11:69739954-69739954, chr11:69739975-69739975, chr11:69746940-69746940, chr11:69746943-69746943, chr11:69747090-69747090, chr11:69747136-69747136, chr11:69758155-69758155, chr11:69758178-69758178, chr11:69758183-69758183, chr11:69758191-69758191, chr11:69758200-69758200,…	28460, 22943, 22860, 18695, 18691, 18680, 18659, 11694, 11691, 11544, 11498, 479, 456, 451, 443, 434, 376, 360, 354, 351, 332, 328, 232, 197, 96, 84, 72, 49, -53, -68, -80, -85, -91, -95, -100	Polr2a	chr17:7484374-7484376, chr17:7484383-7484385, chr17:7484480-7484482, chr17:7484743-7484745, chr17:7484748-7484750, chr17:7484862-7484864, chr17:7498093-7498095, chr17:7499125-7499127, chr17:7499149-7499151, chr17:7499291-7499293, chr17:7499310-7499312, chr17:7501695-7501697, chr17:7501910-7501912, chr17:7501938-7501940, chr17:7501962-7501964, chr17:7501994-7501996, chr17:7502569-7502571, chr17:75…	10, 19, 116, 379, 384, 498, 13729, 14761, 14785, 14927, 14946, 17331, 17546, 17574, 17598, 17630, 18205, 28680	POLR2A
NM_000938	NM_153798	chr5:77333581-77333581	23099	Polr2b	NA	NA	NA
NM_000939	NM_001278581	chr12:3955096-3955096, chr12:3955123-3955123, chr12:3955138-3955138, chr12:3959902-3959902, chr12:3959916-3959916, chr12:3959924-3959924, chr12:3959933-3959933, chr12:3959937-3959937, chr12:3959952-3959952, chr12:3959983-3959983, chr12:3959991-3959991, chr12:3960007-3960007, chr12:3960016-3960016, chr12:3960021-3960021, chr12:3960185-3960185, chr12:3960204-3960204, chr12:3960216-3960216, chr12:39…	153, 180, 195, 4959, 4973, 4981, 4990, 4994, 5009, 5040, 5048, 5064, 5073, 5078, 5242, 5261, 5273, 5278, 5281, 12160, 27014, 27027, 27037, 27045, 27061, 27081, 27084, 27086, 27094, 27097, 27099, 27104, 27114, 28486	Pomc	chr2:25168635-25168637, chr2:25168786-25168788, chr2:25168796-25168798, chr2:25168800-25168802, chr2:25168969-25168971, chr2:25171565-25171567	-56, -207, -217, -221, -390, -2986	POMC
NM_000940	NA	NA	NA	NA	chr7:95396298-95396300, chr7:95396423-95396425, chr7:95396427-95396429, chr7:95396516-95396518, chr7:95396523-95396525, chr7:95396542-95396544, chr7:95396611-95396613	76, -49, -53, -142, -149, -168, -237	PON3
NM_000941	NM_008898	chr5:135689144-135689144, chr5:135689149-135689149, chr5:135689157-135689157, chr5:135689170-135689170, chr5:135689178-135689178, chr5:135689182-135689182, chr5:135689212-135689212, chr5:135689214-135689214, chr5:135689216-135689216, chr5:135689218-135689218, chr5:135689336-135689336, chr5:135689354-135689354, chr5:135689361-135689361, chr5:135689365-135689365, chr5:135695375-135695375, chr5:1356…	0, 6, 14, 27, 35, 39, 69, 71, 73, 75, 193, 211, 218, 222, 6232, 6360, 6397	Por	NA	NA	NA
NM_000942	NM_011149	chr9:66060093-66060093, chr9:66060099-66060099, chr9:66060110-66060110, chr9:66060113-66060113, chr9:66060116-66060116, chr9:66060121-66060121, chr9:66060132-66060132, chr9:66060137-66060137, chr9:66060139-66060139, chr9:66060171-66060171, chr9:66060184-66060184, chr9:66060192-66060192, chr9:66060198-66060198, chr9:66060200-66060200, chr9:66060204-66060204, chr9:66060209-66060209, chr9:66060211-6…	-76, -70, -59, -56, -53, -48, -37, -32, -30, 4, 17, 25, 31, 33, 37, 42, 44, 93, 105, 112, 117, 137, 140, 143, 182, 191, 200	Ppib	chr15:64163189-64163191, chr15:64163348-64163350, chr15:64232839-64232841, chr15:64248491-64248493	-168, -327, -69818, -85470	PPIB
NM_000943	NM_008908	chr18:53406105-53406105, chr18:53417925-53417925, chr18:53417927-53417927, chr18:53417941-53417941, chr18:53417949-53417949, chr18:53417962-53417962, chr18:53417964-53417964, chr18:53417979-53417979, chr18:53417987-53417987, chr18:53417991-53417991, chr18:53418006-53418006, chr18:53418256-53418256, chr18:53418263-53418263	11903, 83, 81, 67, 59, 46, 44, 29, 21, 17, 0, -250, -257	Ppic	chr5:123036397-123036399, chr5:123036783-123036785, chr5:123036785-123036787, chr5:123037125-123037127, chr5:123039622-123039624	327, -59, -61, -401, -2898	PPIC
NM_000944	NA	NA	NA	NA	chr4:101343168-101343170, chr4:101346031-101346033, chr4:101346208-101346210, chr4:101346917-101346919, chr4:101347464-101347466	4357, 1494, 1317, 608, 61	PPP3CA
NM_000945	NM_024459	chr11:17159071-17159071, chr11:17159082-17159082, chr11:17159100-17159100, chr11:17159102-17159102, chr11:17159114-17159114, chr11:17159149-17159149, chr11:17159152-17159152, chr11:17159156-17159156, chr11:17159161-17159161, chr11:17159170-17159170, chr11:17159176-17159176, chr11:17159181-17159181, chr11:17159187-17159187, chr11:17159197-17159197, chr11:17159243-17159243, chr11:17159258-17159258,…	-227, -216, -198, -196, -184, -149, -146, -142, -137, -128, -122, -117, -111, -101, -55, -40, -31, -26, -21, -16, -14, -10, -5, 173, 186, 189, 192, 195, 197, 202, 217, 220, 284, 289, 297, 385, 390, 424, 426, 435, 471, 475, 481, 483, 490, 497, 500, 506, 513, 517, 639, 649, 655, 670, 686	Ppp3r1	chr2:68252487-68252489, chr2:68252995-68252997, chr2:68253027-68253029, chr2:68253089-68253091, chr2:68256165-68256167	44, -464, -496, -558, -3634	PPP3R1
NM_000946	NM_008921	chr10:128015067-128015067, chr10:128015106-128015106, chr10:128015155-128015155, chr10:128015158-128015158, chr10:128015161-128015161, chr10:128015173-128015173, chr10:128015175-128015175, chr10:128015177-128015177, chr10:128015204-128015204, chr10:128015229-128015229, chr10:128015268-128015268, chr10:128015277-128015277	-148, -109, -60, -57, -54, -42, -40, -38, -11, 16, 55, 64	Prim1	chr12:56751840-56751842, chr12:56751874-56751876, chr12:56752083-56752085, chr12:56752245-56752247	482, 448, 239, 77	PRIM1
NM_000947	NM_008922	chr1:33616909-33616909, chr1:33616935-33616935, chr1:33616946-33616946, chr1:33632124-33632124, chr1:33632131-33632131, chr1:33632187-33632187, chr1:33638297-33638297, chr1:33638320-33638320, chr1:33639995-33639995, chr1:33640022-33640022, chr1:33640030-33640030, chr1:33652304-33652304, chr1:33652341-33652341, chr1:33652485-33652485, chr1:33659769-33659769, chr1:33659794-33659794, chr1:33667813-3…	52886, 52860, 52849, 37671, 37664, 37608, 31498, 31475, 29800, 29773, 29765, 17491, 17454, 17310, 10026, 10001, 1982, 1939, 1934	Prim2	NA	NA	NA
NM_000948	NM_025896	chr13:27261429-27261429, chr13:27261445-27261445, chr13:27261451-27261451, chr13:27261455-27261455, chr13:27261462-27261462	1942, 1958, 1964, 1968, 1975	Prl3a1	chr6:22287355-22287357, chr6:22294536-22294538, chr6:22294599-22294601, chr6:22297860-22297862, chr6:22297916-22297918	9680, 2499, 2436, -825, -881	PRL
NM_000948	NM_001360090	chr13:27694015-27694015	22722	Prl7d1	chr6:22287355-22287357, chr6:22294536-22294538, chr6:22294599-22294601, chr6:22297860-22297862, chr6:22297916-22297918	9680, 2499, 2436, -825, -881	PRL
NM_000948	NM_023746	chr13:28085474-28085474, chr13:28085492-28085492, chr13:28085494-28085494, chr13:28085522-28085522, chr13:28165089-28165089, chr13:28165096-28165096, chr13:28165117-28165117, chr13:28200846-28200846, chr13:28200856-28200856, chr13:28200871-28200871, chr13:28200886-28200886	-57010, -56992, -56990, -56962, 22607, 22614, 22635, 58364, 58374, 58389, 58404	Prl5a1	chr6:22287355-22287357, chr6:22294536-22294538, chr6:22294599-22294601, chr6:22297860-22297862, chr6:22297916-22297918	9680, 2499, 2436, -825, -881	PRL
NM_000948	NM_001163530	chr13:27024200-27024200	-33370	Prl	chr6:22287355-22287357, chr6:22294536-22294538, chr6:22294599-22294601, chr6:22297860-22297862, chr6:22297916-22297918	9680, 2499, 2436, -825, -881	PRL
NM_000948	NM_001382844	chr13:27288558-27288558, chr13:27288572-27288572, chr13:27288579-27288579, chr13:27288595-27288595	-24057, -24043, -24036, -24020	Prl6a1	chr6:22287355-22287357, chr6:22294536-22294538, chr6:22294599-22294601, chr6:22297860-22297862, chr6:22297916-22297918	9680, 2499, 2436, -825, -881	PRL
NM_000948	NM_011165	chr13:27983410-27983410, chr13:27983458-27983458	-32802, -32754	Prl4a1	chr6:22287355-22287357, chr6:22294536-22294538, chr6:22294599-22294601, chr6:22297860-22297862, chr6:22297916-22297918	9680, 2499, 2436, -825, -881	PRL
NM_000948	NM_011118	chr13:12755286-12755286	44794	Prl2c3	chr6:22287355-22287357, chr6:22294536-22294538, chr6:22294599-22294601, chr6:22297860-22297862, chr6:22297916-22297918	9680, 2499, 2436, -825, -881	PRL
NM_000950	NM_001164275	chrX:78583293-78583293, chrX:78583318-78583318, chrX:78583637-78583637, chrX:78583647-78583647, chrX:78583666-78583666, chrX:78583681-78583681, chrX:78583792-78583792, chrX:78583794-78583794, chrX:78583813-78583813, chrX:78583815-78583815, chrX:78583821-78583821, chrX:78583823-78583823, chrX:78583829-78583829, chrX:78583838-78583838	513, 488, 169, 159, 140, 125, 14, 12, -9, -11, -17, -19, -25, -34	Prrg1	NA	NA	NA
NM_000951	NM_022999	chr7:45058373-45058373	3280	Prrg2	chr19:49581294-49581296	-20	PRRG2
NM_000952	NM_001081211	chr4:132562961-132562961, chr4:132563009-132563009, chr4:132563026-132563026, chr4:132567287-132567287, chr4:132567486-132567486, chr4:132567504-132567504, chr4:132580240-132580240, chr4:132580259-132580259, chr4:132580268-132580268, chr4:132580275-132580275, chr4:132584877-132584877, chr4:132584924-132584924, chr4:132586614-132586614	-1106, -1058, -1041, 3222, 3421, 3439, 16175, 16194, 16203, 16210, 20812, 20859, 22549	Ptafr	chr1:28176856-28176858, chr1:28178052-28178054, chr1:28178136-28178138	-167, -1363, -1447	PTAFR
NM_000953	NM_008962	chr14:44865933-44865933, chr14:44865949-44865949, chr14:44872265-44872265, chr14:44872681-44872681	-6559, -6575, -12891, -13307	Ptgdr	chr14:52267678-52267680	-18	PTGDR
NM_000954	NM_008963	chr2:25468464-25468464, chr2:25468497-25468497	1286, 1253	Ptgds	chr9:136977502-136977504, chr9:136977793-136977795, chr9:136978386-136978388, chr9:136978418-136978420, chr9:136979261-136979263	0, 291, 884, 916, 1759	PTGDS
NM_000955	NM_013641	chr8:83660850-83660850, chr8:83660942-83660942, chr8:83661062-83661062, chr8:83661106-83661106, chr8:83663071-83663071, chr8:83663111-83663111, chr8:83664157-83664157, chr8:83664161-83664161, chr8:83664186-83664186, chr8:83664191-83664191, chr8:83664200-83664200, chr8:83664343-83664343, chr8:83664362-83664362, chr8:83664369-83664369, chr8:83666837-83666837	-5794, -5702, -5582, -5538, -3573, -3533, -2487, -2483, -2458, -2453, -2444, -2301, -2282, -2275, 195	Ptger1	chr19:14470329-14470331, chr19:14472466-14472468, chr19:14473368-14473370, chr19:14473948-14473950, chr19:14474396-14474398, chr19:14475262-14475264, chr19:14475504-14475506, chr19:14475516-14475518, chr19:14476166-14476168, chr19:14480220-14480222, chr19:14480390-14480392	5024, 2887, 1985, 1405, 957, 91, -151, -163, -813, -4867, -5037	PTGER1
NM_000956	NA	NA	NA	NA	chr14:52304450-52304452, chr14:52310481-52310483, chr14:52313826-52313828, chr14:52313915-52313917, chr14:52314465-52314467, chr14:52315081-52315083, chr14:52316735-52316737, chr14:52317754-52317756, chr14:52327928-52327930, chr14:52350196-52350198, chr14:52399403-52399405, chr14:52401151-52401153	-9860, -3829, -484, -395, 155, 771, 2425, 3444, 13618, 35886, 85093, 86841	PTGER2
NM_000957	NM_001359745	chr3:157566932-157566932, chr3:157566964-157566964, chr3:157566985-157566985, chr3:157566991-157566991, chr3:157566995-157566995, chr3:157567003-157567003, chr3:157567011-157567011, chr3:157567034-157567034, chr3:157567037-157567037, chr3:157567055-157567055, chr3:157567080-157567080, chr3:157567083-157567083, chr3:157567180-157567180, chr3:157567183-157567183, chr3:157567186-157567186, chr3:1575…	58, 90, 111, 117, 121, 129, 137, 160, 163, 181, 206, 209, 306, 309, 312, 314, 324	Ptger3	NA	NA	NA
NM_000958	NM_001136079	chr15:5217483-5217483, chr15:5217499-5217499, chr15:5234991-5234991, chr15:5235014-5235014, chr15:5235028-5235028, chr15:5242591-5242591, chr15:5242594-5242594, chr15:5242601-5242601, chr15:5242606-5242606, chr15:5242621-5242621, chr15:5242640-5242640, chr15:5242682-5242682, chr15:5242684-5242684, chr15:5242696-5242696, chr15:5242714-5242714, chr15:5242729-5242729, chr15:5242831-5242831, chr15:52…	26705, 26689, 9197, 9174, 9160, 1597, 1594, 1587, 1582, 1567, 1548, 1506, 1504, 1492, 1474, 1459, 1357, 1309, 1141, 1123, 1110, 592, 575, 545, 475, 468, 442, 436, 165, 156, 145, 60, 43, 37, 17, 14	Ptger4	chr5:40679062-40679064, chr5:40679079-40679081, chr5:40679533-40679535, chr5:40679630-40679632, chr5:40679642-40679644, chr5:40679657-40679659, chr5:40680313-40680315	-851, -834, -380, -283, -271, -256, 400	PTGER4
NM_000959	NM_008966	chr3:151836935-151836935, chr3:151836967-151836967, chr3:151836980-151836980, chr3:151836987-151836987, chr3:151837261-151837261, chr3:151837271-151837271, chr3:151837291-151837291, chr3:151837305-151837305, chr3:151837335-151837335	594, 562, 549, 542, 268, 258, 238, 224, 194	Ptgfr	chr1:78426722-78426724, chr1:78490582-78490584, chr1:78490884-78490886	-64250, -390, -88	PTGFR
NM_000960	NM_008967	chr7:16908549-16908549, chr7:16908563-16908563, chr7:16909935-16909935, chr7:16909976-16909976, chr7:16910077-16910077, chr7:16910088-16910088, chr7:16912563-16912563	2061, 2075, 3447, 3488, 3589, 3600, 6075	Ptgir	chr19:46624100-46624102, chr19:46624107-46624109	988, 981	PTGIR
NM_000961	NM_008968	chr2:167240224-167240224, chr2:167240234-167240234, chr2:167240270-167240270, chr2:167240305-167240305, chr2:167240314-167240314, chr2:167240324-167240324, chr2:167240331-167240331, chr2:167240345-167240345, chr2:167240347-167240347, chr2:167240349-167240349, chr2:167240351-167240351, chr2:167240354-167240354, chr2:167240426-167240426, chr2:167240436-167240436, chr2:167240461-167240461, chr2:1672…	382, 372, 336, 301, 292, 282, 275, 261, 259, 257, 255, 252, 180, 170, 145, 133, -62, -80	Ptgis	chr20:49568145-49568147, chr20:49568154-49568156, chr20:49571618-49571620	-9, -18, -3482	PTGIS
NM_000962	NM_008969	chr2:36230604-36230604, chr2:36230611-36230611, chr2:36230625-36230625, chr2:36230637-36230637, chr2:36230778-36230778, chr2:36230786-36230786, chr2:36230806-36230806, chr2:36230809-36230809	180, 187, 201, 213, 354, 362, 382, 385	Ptgs1	NA	NA	NA
NM_000963	NM_011198	chr1:150111140-150111140, chr1:150111164-150111164	11111, 11135	Ptgs2	chr1:186673049-186673051, chr1:186680020-186680022, chr1:186680120-186680122, chr1:186680221-186680223, chr1:186680386-186680388, chr1:186680397-186680399	7373, 402, 302, 201, 36, 25	PTGS2
NM_000964	NM_001176528	chr11:98954360-98954360, chr11:98954426-98954426, chr11:98954433-98954433, chr11:98954454-98954454, chr11:98954528-98954528, chr11:98954557-98954557, chr11:98955710-98955710, chr11:98955737-98955737, chr11:98959620-98959620, chr11:98959628-98959628, chr11:98959653-98959653, chr11:98959719-98959719, chr11:98959803-98959803, chr11:98959826-98959826, chr11:98959837-98959837, chr11:98959896-98959896,…	-6111, -6045, -6038, -6017, -5943, -5914, -4761, -4734, -851, -843, -818, -752, -668, -645, -634, -575, -565, -546, -539, -533, -525, -79, -74, -69, -36, -34, -32, 24, 33, 39, 45, 65, 71, 108, 125, 135, 141, 152, 157, 165, 179, 225, 229, 238, 246, 249, 478, 485, 492, 501, 516	Rara	chr17:40308477-40308479, chr17:40309028-40309030, chr17:40309073-40309075, chr17:40309080-40309082, chr17:40309169-40309171	-701, -150, -105, -98, -9	RARA
NM_000965	NM_001289760	chr14:17034966-17034966, chr14:17035014-17035014, chr14:17035083-17035083	47366, 47318, 47249	Rarb	NA	NA	NA
NM_000966	NM_001042727	chr15:102240698-102240698, chr15:102240717-102240717, chr15:102243735-102243735, chr15:102243760-102243760, chr15:102243766-102243766, chr15:102246205-102246205, chr15:102246212-102246212, chr15:102246214-102246214, chr15:102246219-102246219, chr15:102249592-102249592, chr15:102249601-102249601, chr15:102249624-102249624	5803, 5784, 2766, 2741, 2735, 296, 289, 287, 282, -3093, -3102, -3125	Rarg	NA	NA	NA
NM_000968	NM_024212	chr9:64173605-64173605	220	Rpl4	chr15:66504583-66504585, chr15:66504811-66504813, chr15:66504825-66504827	271, 43, 29	RPL4
NM_000969	NA	NA	NA	NA	chr1:92832174-92832176, chr1:92832264-92832266, chr1:92832717-92832719	136, 226, 679	RPL5
NM_000970	NM_011290	chr5:121204514-121204514, chr5:121204521-121204521	15, 22	Rpl6	chr12:112409452-112409454	152	RPL6
NM_000971	NM_011291	chr1:16104109-16104109, chr1:16104111-16104111, chr1:16104126-16104126, chr1:16104133-16104133, chr1:16104141-16104141, chr1:16104153-16104153, chr1:16104445-16104445, chr1:16104447-16104447, chr1:16104457-16104457, chr1:16104483-16104483, chr1:16104963-16104963, chr1:16104969-16104969, chr1:16104975-16104975, chr1:16104989-16104989, chr1:16104993-16104993, chr1:16105000-16105000, chr1:16105028-1…	325, 323, 308, 301, 293, 281, -13, -15, -25, -51, -531, -537, -543, -557, -561, -568, -596, -600, -619, -626, -635, -641, -658, -666, -685, -693, -700	Rpl7	chr8:73291619-73291621, chr8:73293253-73293255, chr8:73293391-73293393, chr8:73293430-73293432, chr8:73293646-73293648, chr8:73293668-73293670, chr8:73293670-73293672	2013, 379, 241, 202, -14, -36, -38	RPL7
NM_000972	NA	NA	NA	NA	chr9:133348285-133348287, chr9:133348724-133348726, chr9:133348801-133348803	69, 508, 585	RPL7A
NM_000973	NM_012053	chr15:76904052-76904052, chr15:76904067-76904067, chr15:76904075-76904075, chr15:76904091-76904091, chr15:76904719-76904719, chr15:76904746-76904746, chr15:76904759-76904759, chr15:76906229-76906229, chr15:76906238-76906238, chr15:76906244-76906244, chr15:76910943-76910943, chr15:76910974-76910974, chr15:76910989-76910989, chr15:76913671-76913671	-19, -4, 6, 22, 650, 677, 690, 2160, 2169, 2175, 6874, 6905, 6920, 9602	Rpl8	chr8:144792675-144792677, chr8:144794726-144794728	-286, -2337	RPL8
NM_000975	NA	NA	NA	NA	chr1:23691865-23691867, chr1:23692029-23692031, chr1:23692235-23692237	61, 225, 431	RPL11
NM_000976	NM_009076	chr2:32961690-32961690, chr2:32961693-32961693, chr2:32961699-32961699, chr2:32961711-32961711, chr2:32961719-32961719, chr2:32961726-32961726, chr2:32961731-32961731, chr2:32961872-32961872, chr2:32961882-32961882, chr2:32961909-32961909, chr2:32961974-32961974, chr2:32961990-32961990, chr2:32961993-32961993, chr2:32961999-32961999, chr2:32962001-32962001, chr2:32962008-32962008, chr2:32962015-3…	-22, -19, -13, 0, 9, 16, 21, 162, 172, 199, 264, 280, 283, 289, 291, 298, 305, 308, 523, 549, 572	Rpl12	chr9:127450270-127450272, chr9:127450677-127450679, chr9:127451003-127451005, chr9:127451029-127451031	1135, 728, 402, 376	RPL12
NM_000977	NM_016738	chr8:123100452-123100452, chr8:123102235-123102235, chr8:123102252-123102252, chr8:123102268-123102268, chr8:123102283-123102283, chr8:123102309-123102309, chr8:123102312-123102312, chr8:123102316-123102316, chr8:123102322-123102322, chr8:123102324-123102324, chr8:123102329-123102329, chr8:123102343-123102343, chr8:123102410-123102410, chr8:123102420-123102420, chr8:123102424-123102424, chr8:1231…	-1898, -115, -98, -82, -67, -41, -38, -34, -28, -26, -21, -7, 62, 72, 76, 80, 110, 116, 125, 135, 145, 156, 165, 203, 207, 210, 218, 235, 245, 250, 276, 279	Rpl13	NA	NA	NA
NM_000978	NM_022891	chr11:97782318-97782318, chr11:97782347-97782347, chr11:97782352-97782352, chr11:97782364-97782364, chr11:97782368-97782368, chr11:97782416-97782416, chr11:97782426-97782426, chr11:97782440-97782440, chr11:97782446-97782446, chr11:97784921-97784921, chr11:97790430-97790430	122, 93, 88, 76, 72, 24, 14, 0, -8, -2483, -7992	Rpl23	chr17:38853607-38853609, chr17:38853719-38853721, chr17:38853931-38853933, chr17:38853983-38853985, chr17:38855274-38855276, chr17:38855372-38855374	113, 0, -211, -263, -1554, -1652	RPL23
NM_000979	NM_009077	chr7:45718040-45718040, chr7:45718047-45718047, chr7:45718052-45718052, chr7:45718058-45718058, chr7:45718063-45718063, chr7:45718070-45718070	-31, -24, -19, -13, -8, 0	Rpl18	chr19:48619036-48619038, chr19:48619044-48619046, chr19:48619058-48619060, chr19:48619068-48619070, chr19:48619121-48619123, chr19:48619124-48619126, chr19:48619131-48619133	141, 133, 119, 109, 56, 53, 46	RPL18
NM_000980	NM_029751	chr8:70896929-70896929, chr8:70897247-70897247, chr8:70897253-70897253, chr8:70897267-70897267, chr8:70897269-70897269, chr8:70897272-70897272, chr8:70897276-70897276, chr8:70897289-70897289, chr8:70897641-70897641, chr8:70897643-70897643, chr8:70897663-70897663, chr8:70897665-70897665, chr8:70897671-70897671, chr8:70897691-70897691	515, 197, 191, 177, 175, 172, 168, 155, -199, -201, -221, -223, -229, -249	Rpl18a	chr19:17855727-17855729, chr19:17859504-17859506, chr19:17859621-17859623, chr19:17859749-17859751, chr19:17859757-17859759, chr19:17859812-17859814, chr19:17859817-17859819, chr19:17859867-17859869, chr19:17859897-17859899, chr19:17859903-17859905, chr19:17859934-17859936, chr19:17860045-17860047	-4181, -404, -287, -159, -151, -96, -91, -41, -11, -5, 26, 137	RPL18A
NM_000981	NM_001159483	chr11:98025966-98025966, chr11:98025991-98025991	-744, -719	Rpl19	chr17:39199707-39199709, chr17:39199769-39199771, chr17:39199793-39199795, chr17:39200074-39200076, chr17:39200300-39200302	-574, -512, -488, -207, 19	RPL19
NM_000982	NA	NA	NA	NA	chr13:27244933-27244935, chr13:27251156-27251158, chr13:27251388-27251390, chr13:27251403-27251405, chr13:27251473-27251475, chr13:27251479-27251481, chr13:27251502-27251504, chr13:27251505-27251507, chr13:27251748-27251750, chr13:27251954-27251956	-6623, -400, -168, -153, -83, -77, -54, -51, 192, 398	RPL21
NM_000983	NM_001277113	chr4:152324361-152324361, chr4:152324386-152324386, chr4:152324402-152324402, chr4:152324874-152324874, chr4:152324881-152324881	-75, -50, -34, 440, 447	Rpl22	chr1:6195574-6195576, chr1:6197318-6197320, chr1:6199118-6199120, chr1:6199277-6199279, chr1:6199434-6199436, chr1:6199627-6199629, chr1:6199643-6199645, chr1:6199813-6199815, chr1:6199844-6199846, chr1:6200299-6200301, chr1:6200555-6200557	4020, 2276, 476, 317, 160, -33, -49, -219, -250, -705, -961	RPL22
NM_000984	NM_207523	chr11:78183393-78183393, chr11:78183404-78183404, chr11:78183406-78183406, chr11:78183443-78183443	192, 181, 179, 142	Rpl23a	chr17:28719549-28719551, chr17:28719642-28719644, chr17:28719937-28719939, chr17:28719960-28719962, chr17:28719971-28719973, chr17:28720012-28720014, chr17:28720103-28720105	-434, -341, -46, -23, -12, 29, 120	RPL23A
NM_000986	NM_024218	chr16:55966318-55966318, chr16:55966412-55966412, chr16:55966444-55966444, chr16:55966490-55966490, chr16:55966512-55966512, chr16:55966524-55966524, chr16:55966531-55966531, chr16:55966631-55966631, chr16:55966640-55966640, chr16:55966644-55966644, chr16:55966646-55966646, chr16:55966651-55966651, chr16:55966656-55966656, chr16:55966673-55966673	45, 139, 171, 217, 239, 251, 258, 358, 367, 371, 373, 378, 383, 400	Rpl24	chr3:101686366-101686368, chr3:101686552-101686554, chr3:101686707-101686709, chr3:101686816-101686818, chr3:101686827-101686829, chr3:101686842-101686844, chr3:101686888-101686890, chr3:101687375-101687377, chr3:101687502-101687504, chr3:101687698-101687700, chr3:101690609-101690611, chr3:101699287-101699289	351, 165, 10, -99, -110, -125, -171, -658, -785, -981, -3892, -12570	RPL24
NM_000987	NM_009080	chr11:68901036-68901036, chr11:68901051-68901051, chr11:68901081-68901081, chr11:68901119-68901119, chr11:68901188-68901188, chr11:68901571-68901571, chr11:68901578-68901578, chr11:68901580-68901580, chr11:68901609-68901609, chr11:68901617-68901617, chr11:68901623-68901623, chr11:68901634-68901634, chr11:68901637-68901637, chr11:68901645-68901645, chr11:68901656-68901656, chr11:68901666-68901666,…	-530, -515, -485, -447, -378, 7, 14, 16, 45, 53, 59, 70, 73, 81, 92, 102, 104, 107, 158, 176, 186, 192, 197, 308, 317, 321, 333, 358	Rpl26	chr17:8383200-8383202, chr17:8383280-8383282, chr17:8386690-8386692	-8, -88, -3498	RPL26
NM_000988	NM_011289	chr11:101442088-101442088, chr11:101442226-101442226, chr11:101442231-101442231, chr11:101442253-101442253, chr11:101442441-101442441, chr11:101442455-101442455, chr11:101442489-101442489, chr11:101442506-101442506, chr11:101442512-101442512, chr11:101442530-101442530, chr11:101442548-101442548, chr11:101442556-101442556, chr11:101442586-101442586, chr11:101442591-101442591, chr11:101442593-10144…	-157, -19, -14, 10, 198, 212, 246, 263, 269, 287, 305, 313, 343, 348, 350, 355, 361, 367, 382, 384, 392, 422, 432, 451, 575, 602, 609, 630, 670	Rpl27	chr17:42998376-42998378	-41	RPL27
NM_000989	NM_001163485	chr15:34443257-34443257, chr15:34443276-34443276, chr15:34443318-34443318, chr15:34443324-34443324, chr15:34443337-34443337, chr15:34443360-34443360, chr15:34443370-34443370, chr15:34443387-34443387, chr15:34443390-34443390, chr15:34443401-34443401, chr15:34443408-34443408, chr15:34443418-34443418, chr15:34443435-34443435, chr15:34443446-34443446, chr15:34443448-34443448, chr15:34443456-34443456,…	20, 0, -43, -49, -62, -85, -95, -112, -115, -126, -133, -143, -160, -171, -173, -181, -262, -269, -281, -288	Rpl30	chr8:98045182-98045184, chr8:98045309-98045311, chr8:98045388-98045390, chr8:98045536-98045538, chr8:98045744-98045746, chr8:98045759-98045761, chr8:98046064-98046066, chr8:98046195-98046197, chr8:98046293-98046295, chr8:98049646-98049648	362, 235, 156, 8, -200, -215, -520, -651, -749, -4102	RPL30
NM_000990	NM_011975	chr7:109519531-109519531, chr7:109519580-109519580	338, 387	Rpl27a	chr11:8682826-8682828, chr11:8682933-8682935, chr11:8682953-8682955	36, 143, 163	RPL27A
NM_000991	NM_009081	chr7:4792805-4792805, chr7:4792818-4792818, chr7:4792828-4792828, chr7:4792838-4792838, chr7:4792853-4792853, chr7:4792978-4792978, chr7:4792982-4792982, chr7:4793019-4793019, chr7:4793024-4793024, chr7:4793026-4793026, chr7:4793307-4793307, chr7:4793322-4793322, chr7:4793325-4793325, chr7:4793334-4793334, chr7:4793336-4793336, chr7:4793355-4793355, chr7:4793465-4793465, chr7:4793483-4793483, chr…	-160, -147, -137, -127, -112, 15, 19, 56, 61, 63, 344, 359, 362, 371, 373, 392, 502, 520, 662, 679, 685	Rpl28	NA	NA	NA
NM_000992	NA	NA	NA	NA	chr3:51995915-51995917, chr3:51995937-51995939, chr3:51996189-51996191, chr3:51997177-51997179, chr3:52004354-52004356	-21, -43, -295, -1283, -8460	RPL29
NM_000993	NM_001252218	chr1:39367985-39367985, chr1:39367988-39367988, chr1:39367990-39367990, chr1:39367995-39367995, chr1:39368005-39368005, chr1:39368020-39368020, chr1:39368022-39368022, chr1:39368025-39368025, chr1:39368027-39368027, chr1:39368029-39368029, chr1:39368305-39368305, chr1:39368322-39368322, chr1:39368324-39368324, chr1:39368426-39368426, chr1:39368471-39368471, chr1:39368779-39368779, chr1:39368829-3…	136, 139, 141, 146, 156, 171, 173, 176, 178, 180, 456, 473, 475, 577, 622, 930, 980, 12304, 12392, 12411, 15027, 15041, 21521, 21536, 21549, 21558, 26299, 26313, 26324, 34903, 34908, 34946, 38320	Rpl31	NA	NA	NA
NM_000994	NM_172086	chr6:115808494-115808494, chr6:115808498-115808498, chr6:115808507-115808507, chr6:115808512-115808512, chr6:115808528-115808528, chr6:115808537-115808537, chr6:115808543-115808543, chr6:115808595-115808595, chr6:115808606-115808606, chr6:115808614-115808614, chr6:115808621-115808621, chr6:115808624-115808624, chr6:115808627-115808627, chr6:115808642-115808642	250, 246, 237, 232, 216, 207, 201, 149, 138, 130, 123, 120, 117, 102	Rpl32	chr3:12841211-12841213, chr3:12841468-12841470, chr3:12841555-12841557	353, 96, 9	RPL32
NM_000995	NM_001005859	chr3:130730382-130730382, chr3:130730385-130730385, chr3:130730388-130730388, chr3:130730489-130730489, chr3:130730492-130730492, chr3:130730505-130730505, chr3:130730512-130730512, chr3:130730518-130730518, chr3:130730524-130730524, chr3:130730537-130730537	17, 14, 11, -92, -95, -108, -115, -121, -127, -140	Rpl34	NA	NA	NA
NM_000996	NA	NA	NA	NA	chr3:197950172-197950174	-16	RPL35A
NM_000997	NM_026069	chr15:5116588-5116588, chr15:5116591-5116591, chr15:5116609-5116609, chr15:5116633-5116633, chr15:5116669-5116669, chr15:5116754-5116754, chr15:5116757-5116757, chr15:5116759-5116759, chr15:5116762-5116762, chr15:5116776-5116776, chr15:5116797-5116797, chr15:5116857-5116857, chr15:5116864-5116864, chr15:5116873-5116873, chr15:5116876-5116876, chr15:5116924-5116924, chr15:5116967-5116967, chr15:51…	-25, -22, -4, 22, 58, 143, 146, 148, 151, 165, 186, 246, 253, 262, 265, 313, 356, 359, 367, 388, 390, 401	Rpl37	chr5:40834588-40834590, chr5:40835090-40835092, chr5:40835139-40835141, chr5:40835195-40835197, chr5:40835214-40835216	633, 131, 82, 26, 7	RPL37
NM_000998	NM_009084	chr1:72711255-72711255, chr1:72711266-72711266, chr1:72711268-72711268, chr1:72711274-72711274, chr1:72711281-72711281, chr1:72711295-72711295, chr1:72711314-72711314, chr1:72711317-72711317, chr1:72711335-72711335, chr1:72711341-72711341, chr1:72711353-72711353, chr1:72711363-72711363	-5, 8, 10, 16, 23, 37, 56, 59, 77, 83, 95, 105	Rpl37a	NA	NA	NA
NM_000999	NA	NA	NA	NA	chr17:74203731-74203733, chr17:74203795-74203797, chr17:74204420-74204422	55, 119, 744	RPL38
NM_001000	NM_026055	chrX:37085282-37085282, chrX:37085296-37085296, chrX:37085311-37085311, chrX:37086066-37086066, chrX:37086109-37086109, chrX:37095749-37095749, chrX:37095758-37095758, chrX:37095782-37095782, chrX:37097005-37097005	-61, -75, -90, -845, -888, -10528, -10537, -10561, -11784	Rpl39	chrX:119791671-119791673	-42	RPL39
NM_001001	NA	NA	NA	NA	chr14:49614561-49614563, chr14:49617436-49617438, chr14:49619081-49619083, chr14:49620374-49620376, chr14:49620383-49620385, chr14:49620606-49620608, chr14:49620642-49620644, chr14:49620665-49620667, chr14:49620701-49620703	6064, 3189, 1544, 251, 242, 19, -17, -40, -76	RPL36AL
NM_001001188	NM_138301	chr10:77969095-77969095, chr10:77969121-77969121	778, 752	Trpm2	NA	NA	NA
NM_001001290	NM_001012363	chr5:38484126-38484126	-742	Slc2a9	chr4:10050710-10050712	-10441	SLC2A9
NM_001001317	NA	NA	NA	NA	chr7:142254977-142254979, chr7:142257881-142257883	3080, 176	PRSS58
NM_001001325	NM_001039218	chr18:44045866-44045866	17999	Spink14	chr5:148137079-148137081	-31465	SPINK14
NM_001001329	NA	NA	NA	NA	chr19:11435518-11435520	-115	PRKCSH
NM_001001331	NM_001036684	chr6:113827370-113827370, chr6:113827390-113827390, chr6:113831818-113831818, chr6:113854252-113854252, chr6:113854270-113854270, chr6:113854326-113854326, chr6:113854347-113854347, chr6:113856975-113856975, chr6:113856994-113856994, chr6:113866461-113866461, chr6:113866485-113866485, chr6:113870317-113870317, chr6:113878135-113878135, chr6:113878153-113878153, chr6:113889272-113889272, chr6:1138…	64170, 64150, 59722, 37288, 37270, 37214, 37193, 34565, 34546, 25079, 25055, 21223, 13405, 13387, 2268, 571, 556, 507, 344, 297, 237, 231, 229, 224, 214, 211, 209, 195, 193, 191, 187, 135, 133, 129, 126, -704, -748	Atp2b2	NA	NA	NA
NM_001001336	NM_001205227	chr7:107757985-107757985, chr7:107758027-107758027	48, 6	Cyb5r2	NA	NA	NA
NM_001001342	NM_028607	chr19:44146362-44146362, chr19:44146380-44146380, chr19:44146383-44146383, chr19:44146385-44146385, chr19:44146391-44146391, chr19:44146396-44146396, chr19:44146403-44146403, chr19:44146409-44146409, chr19:44146412-44146412, chr19:44146421-44146421, chr19:44146438-44146438	85, 67, 64, 62, 56, 51, 44, 38, 35, 26, 9	Bloc1s2	chr10:100277100-100277102, chr10:100286071-100286073, chr10:100286088-100286090, chr10:100286204-100286206, chr10:100286242-100286244	9263, 292, 275, 159, 121	BLOC1S2
NM_001001343	NM_177075	chr11:46208442-46208442, chr11:46208457-46208457, chr11:46225696-46225696, chr11:46225743-46225743, chr11:46237407-46237407, chr11:46237510-46237510, chr11:46237514-46237514, chr11:46237539-46237539, chr11:46237652-46237652, chr11:46237676-46237676, chr11:46237961-46237961, chr11:46238102-46238102, chr11:46238141-46238141, chr11:46254594-46254594, chr11:46254624-46254624, chr11:46260184-46260184,…	-27115, -27100, -9861, -9814, 1852, 1955, 1959, 1984, 2097, 2121, 2406, 2547, 2586, 19039, 19069, 24629, 24803, 24820, 27118, 27145, 30310, 37190, 37204, 37207, 37239	Fndc9	chr5:157309982-157309984, chr5:157310078-157310080, chr5:157345752-157345754, chr5:157346537-157346539, chr5:157346607-157346609, chr5:157371039-157371041, chr5:157390601-157390603	35694, 35598, -76, -861, -931, -25363, -44925	FNDC9
NM_001001346	NA	NA	NA	NA	chr6:155247783-155247785, chr6:155248156-155248158, chr6:155254354-155254356, chr6:155256829-155256831, chr6:155257819-155257821, chr6:155263574-155263576, chr6:155263715-155263717, chr6:155275583-155275585	-16228, -15855, -9657, -7182, -6192, -437, -296, 11572	CLDN20
NM_001001349	NM_028024	chr11:100622808-100622808, chr11:100622821-100622821, chr11:100622828-100622828, chr11:100622833-100622833, chr11:100622835-100622835, chr11:100622846-100622846, chr11:100622849-100622849, chr11:100622852-100622852, chr11:100622875-100622875, chr11:100622880-100622880, chr11:100622885-100622885, chr11:100623292-100623292, chr11:100623459-100623459, chr11:100628749-100628749, chr11:100629964-10062…	-147, -134, -127, -122, -120, -109, -106, -103, -80, -75, -70, 339, 506, 5796, 7011, 7020, 7521, 7562, 7689, 7722	Nkiras2	chr17:42017976-42017978	402	NKIRAS2
NM_001001395	NM_001356305	chr6:138422647-138422647, chr6:138422653-138422653	-269, -275	Lmo3	NA	NA	NA
NM_001001410	NA	NA	NA	NA	chr16:1344087-1344089, chr16:1345109-1345111, chr16:1346606-1346608, chr16:1347979-1347981, chr16:1348002-1348004, chr16:1348625-1348627, chr16:1350142-1350144, chr16:1351822-1351824, chr16:1351889-1351891, chr16:1351892-1351894, chr16:1351896-1351898	7790, 6768, 5271, 3898, 3875, 3252, 1735, 55, -12, -15, -19	TSR3
NM_001001411	NA	NA	NA	NA	chr19:22135663-22135665, chr19:22138066-22138068, chr19:22138897-22138899	61287, 58884, 58053	ZNF676
NM_001001412	NM_001081271	chr19:47143889-47143889, chr19:47143913-47143913, chr19:47144002-47144002, chr19:47144031-47144031, chr19:47144040-47144040, chr19:47147547-47147547, chr19:47147553-47147553, chr19:47150125-47150125, chr19:47150153-47150153, chr19:47151772-47151772, chr19:47151774-47151774, chr19:47151776-47151776, chr19:47151792-47151792, chr19:47151806-47151806, chr19:47159144-47159144, chr19:47159151-47159151	286, 262, 173, 144, 135, -3374, -3380, -5952, -5980, -7599, -7601, -7603, -7619, -7633, -14971, -14978	Calhm1	chr10:103456504-103456506, chr10:103458222-103458224, chr10:103458528-103458530, chr10:103458643-103458645, chr10:103459013-103459015, chr10:103459414-103459416	2395, 677, 371, 256, -114, -515	CALHM1
NM_001001414	NA	NA	NA	NA	chr19:39199268-39199270, chr19:39200368-39200370	2306, 3406	NCCRP1
NM_001001415	NM_001001130	chr13:67755229-67755229, chr13:67755231-67755231, chr13:67755243-67755243	-28, -30, -42	Zfp85	NA	NA	NA
NM_001001415	NM_001256052	chr13:67114662-67114662	-635	Rslcan18	NA	NA	NA
NM_001001415	NM_001007575	chr13:67500528-67500528, chr13:67500566-67500566, chr13:67500578-67500578	-7, -45, -57	Zfp58	NA	NA	NA
NM_001001415	NM_001013769	chr13:67155082-67155082, chr13:67155113-67155113, chr13:67155122-67155122, chr13:67155166-67155166, chr13:67155174-67155174, chr13:67155176-67155176, chr13:67155192-67155192	-18100, -18069, -18060, -18016, -18008, -18006, -17990	Rsl1	NA	NA	NA
NM_001001415	NM_001048204	chr13:67188393-67188393, chr13:67218003-67218003, chr13:67218016-67218016, chr13:67218024-67218024	-6113, 23499, 23512, 23520	Zfp455	NA	NA	NA
NM_001001415	NM_001081680	chr13:74375949-74375949, chr13:74375959-74375959, chr13:74375980-74375980	618, 608, 587	Zfp72	NA	NA	NA
NM_001001415	NM_198322	chr13:67813808-67813808, chr13:67813844-67813844, chr13:67813847-67813847	-8, 30, 33	Zfp273	NA	NA	NA
NM_001001415	NM_133228	chr13:67516813-67516813, chr13:67516857-67516857	9419, 9375	Zfp87	NA	NA	NA
NM_001001417	NA	NA	NA	NA	chr17:36177422-36177424, chr17:36177632-36177634, chr17:36182105-36182107, chr17:36182111-36182113, chr17:36182111-36182113	-787, -997, -5470, -5476, -5476	TBC1D3B
NM_001001419	NM_001164041	chr13:56703051-56703051, chr13:56703057-56703057, chr13:56703076-56703076, chr13:56703079-56703079, chr13:56703081-56703081, chr13:56703090-56703090, chr13:56703092-56703092, chr13:56703095-56703095, chr13:56703098-56703098, chr13:56703101-56703101, chr13:56703185-56703185, chr13:56703188-56703188, chr13:56703194-56703194, chr13:56703199-56703199, chr13:56703201-56703201	0, 7, 26, 29, 31, 40, 42, 45, 48, 51, 135, 138, 144, 149, 151	Smad5	NA	NA	NA
NM_001001420	NA	NA	NA	NA	chr5:136132310-136132312, chr5:136132660-136132662, chr5:136132663-136132665	-533, -183, -180	SMAD5
NM_001001436	NM_025722	chr8:85423499-85423499, chr8:85427864-85427864, chr8:85432481-85432481, chr8:85432483-85432483, chr8:85432497-85432497, chr8:85432502-85432502, chr8:85432513-85432513, chr8:85432515-85432515, chr8:85432520-85432520, chr8:85432599-85432599, chr8:85432602-85432602, chr8:85432605-85432605, chr8:85432612-85432612, chr8:85432620-85432620, chr8:85432629-85432629, chr8:85432634-85432634, chr8:85432638-8…	9343, 4978, 361, 359, 345, 340, 329, 327, 322, 243, 240, 237, 230, 222, 213, 208, 204, 200, 198, 195	4921524J17Rik	NA	NA	NA
NM_001001437	NA	NA	NA	NA	chr17:36195898-36195900, chr17:36197122-36197124	859, -365	CCL3L3
NM_001001479	NM_153142	chr11:3912593-3912593, chr11:3912621-3912621, chr11:3912641-3912641, chr11:3913515-3913515, chr11:3913519-3913519, chr11:3913525-3913525, chr11:3913544-3913544, chr11:3913600-3913600, chr11:3913603-3913603, chr11:3913642-3913642, chr11:3913731-3913731, chr11:3913735-3913735, chr11:3913742-3913742, chr11:3913744-3913744, chr11:3913762-3913762, chr11:3913766-3913766, chr11:3913769-3913769, chr11:39…	2072, 2044, 2024, 1150, 1146, 1140, 1121, 1065, 1062, 1023, 934, 930, 923, 921, 903, 899, 896, 879, 872, 870, 868, 860, 853, 838, 835, 829, 821, 812, 701, 697, 695, 653, 205, 181, 115, 113, 77, 50, 27, -28, -35, -50, -7624, -7669	Slc35e4	chr22:30635056-30635058, chr22:30635682-30635684, chr22:30635697-30635699, chr22:30635700-30635702	-723, -97, -82, -79	SLC35E4
NM_001001480	NM_015809	chr7:142302752-142302752, chr7:142317164-142317164, chr7:142330286-142330286, chr7:142330297-142330297, chr7:142330329-142330329, chr7:142336048-142336048	-750, 13664, 26786, 26797, 26829, 32548	Krtap5-4	chr11:1628716-1628718, chr11:1629364-1629366, chr11:1630851-1630853, chr11:1639612-1639614, chr11:1639761-1639763, chr11:1639856-1639858, chr11:1640388-1640390, chr11:1644007-1644009	-1057, -409, 1078, 9839, 9988, 10083, 10615, 14234	KRTAP5-5
NM_001001481	NM_001271016	chr1:16618791-16618791, chr1:16618793-16618793, chr1:16618798-16618798, chr1:16618801-16618801, chr1:16618811-16618811, chr1:16618815-16618815, chr1:16618821-16618821, chr1:16618824-16618824, chr1:16618837-16618837, chr1:16619028-16619028, chr1:16619047-16619047, chr1:16619049-16619049, chr1:16619053-16619053, chr1:16619063-16619063, chr1:16619065-16619065, chr1:16619072-16619072, chr1:16619094-1…	501, 499, 494, 491, 481, 477, 471, 468, 455, 264, 245, 243, 239, 229, 227, 220, 198, 195, 188, 180, 177, 172, 156, 152	Ube2w	NA	NA	NA
NM_001001484	NA	NA	NA	NA	chr10:16437076-16437078	68	PTER
NM_001001485	NM_001253831	chr9:105511964-105511964, chr9:105512013-105512013, chr9:105548843-105548843, chr9:105553641-105553641, chr9:105553666-105553666, chr9:105553708-105553708, chr9:105553854-105553854, chr9:105553874-105553874, chr9:105554167-105554167, chr9:105569008-105569008	9294, 9245, -27587, -32385, -32410, -32452, -32598, -32618, -32911, -47752	Atp2c1	NA	NA	NA
NM_001001502	NM_001362407	chr13:54758241-54758241, chr13:54758254-54758254, chr13:54758337-54758337, chr13:54758344-54758344, chr13:54765796-54765796, chr13:54765798-54765798, chr13:54765809-54765809, chr13:54765865-54765865, chr13:54765868-54765868, chr13:54765878-54765878, chr13:54765892-54765892, chr13:54766048-54766048, chr13:54766067-54766067, chr13:54766072-54766072, chr13:54766082-54766082, chr13:54766095-54766095,…	8355, 8342, 8259, 8252, 800, 798, 787, 731, 728, 718, 704, 548, 529, 524, 514, 501, 313, 301, 83, 81, 79, 74	Sncb	NA	NA	NA
NM_001001503	NM_001083891	chr17:31520056-31520056	-59	Ndufv3	NA	NA	NA
NM_001001520	NM_001304784	chr17:56079648-56079648, chr17:56079651-56079651, chr17:56079656-56079656, chr17:56079660-56079660, chr17:56079664-56079664, chr17:56079670-56079670, chr17:56079681-56079681, chr17:56079685-56079685, chr17:56079692-56079692, chr17:56079775-56079775	19, 22, 27, 31, 35, 41, 52, 56, 63, 146	Hdgfl2	chr19:4472429-4472431, chr19:4472533-4472535, chr19:4472886-4472888	134, 238, 591	HDGFL2
NM_001001521	NM_001290634	chr11:21371136-21371136, chr11:21371142-21371142, chr11:21371146-21371146, chr11:21371168-21371168, chr11:21371171-21371171, chr11:21371177-21371177, chr11:21371240-21371240, chr11:21371264-21371264, chr11:21371277-21371277, chr11:21371285-21371285, chr11:21412824-21412824, chr11:21412827-21412827, chr11:21412845-21412845	132, 126, 122, 100, 97, 91, 28, 4, -11, -19, -41558, -41561, -41579	Ugp2	NA	NA	NA
NM_001001522	NM_011526	chr9:45932637-45932637, chr9:45935963-45935963, chr9:45935969-45935969, chr9:45936010-45936010, chr9:45936077-45936077, chr9:45936087-45936087, chr9:45936120-45936120, chr9:45936127-45936127, chr9:45936132-45936132, chr9:45936137-45936137, chr9:45936149-45936149, chr9:45936153-45936153, chr9:45936201-45936201	3422, 96, 90, 49, -20, -30, -63, -70, -75, -80, -92, -96, -144	Tagln	chr11:117192010-117192012, chr11:117192285-117192287, chr11:117192375-117192377, chr11:117197398-117197400, chr11:117198762-117198764, chr11:117199063-117199065, chr11:117199071-117199073, chr11:117199249-117199251	-7282, -7007, -6917, -1894, -530, -229, -221, -43	TAGLN
NM_001001523	NA	NA	NA	NA	chr1:151826596-151826598, chr1:151826789-151826791, chr1:151827523-151827525	-501, -694, -1428	RORC
NM_001001524	NM_001293795	chr8:70073015-70073015, chr8:70073042-70073042, chr8:70076011-70076011, chr8:70076043-70076043, chr8:70077485-70077485, chr8:70077918-70077918, chr8:70077957-70077957	93, 120, 3089, 3121, 4563, 4996, 5035	Tm6sf2	chr19:19270514-19270516, chr19:19272803-19272805, chr19:19273355-19273357, chr19:19273688-19273690, chr19:19274583-19274585	2786, 497, -55, -388, -1283	TM6SF2
NM_001001549	NM_001177629	chr11:12025760-12025760, chr11:12025795-12025795, chr11:12025804-12025804, chr11:12025821-12025821, chr11:12025834-12025834, chr11:12025848-12025848, chr11:12026210-12026210, chr11:12026215-12026215, chr11:12026224-12026224, chr11:12026229-12026229, chr11:12026239-12026239, chr11:12026247-12026247, chr11:12026249-12026249, chr11:12026257-12026257, chr11:12026302-12026302, chr11:12026304-12026304,…	2212, 2177, 2168, 2151, 2138, 2124, 1762, 1757, 1748, 1743, 1733, 1725, 1723, 1715, 1670, 1668, 1660, 1658, 1642, 1640, 1627, 1139, 1131, 1126, 1116, 1091	Grb10	NA	NA	NA
NM_001001550	NA	NA	NA	NA	chr7:50705893-50705895, chr7:50706159-50706161, chr7:50706504-50706506, chr7:50707827-50707829	-593, -859, -1204, -2527	GRB10
NM_001001551	NM_001048060	chr13:58153590-58153590, chr13:58153606-58153606, chr13:58157251-58157251, chr13:58157292-58157292, chr13:58157448-58157448, chr13:58157458-58157458, chr13:58157520-58157520	-4059, -4043, -398, -357, -201, -191, -129	Idnk	NA	NA	NA
NM_001001552	NM_001033250	chr1:132191400-132191400	-36	Lemd1	NA	NA	NA
NM_001001556	NM_001291002	chr2:125866248-125866248, chr2:125866279-125866279	27, 58	Galk2	NA	NA	NA
NM_001001557	NM_013526	chr4:9818567-9818567, chr4:9818581-9818581, chr4:9818697-9818697, chr4:9818844-9818844, chr4:9818894-9818894, chr4:9843712-9843712, chr4:9843751-9843751, chr4:9843758-9843758, chr4:9843842-9843842, chr4:9843870-9843870, chr4:9843872-9843872, chr4:9843945-9843945, chr4:9843956-9843956, chr4:9843965-9843965, chr4:9843991-9843991, chr4:9844071-9844071, chr4:9844074-9844074, chr4:9844080-9844080, chr…	-25805, -25791, -25675, -25528, -25478, -660, -621, -614, -530, -502, -500, -427, -416, -407, -381, -301, -298, -292, -282, -79, -76, -69, -59, -26, -18, -12, 8, 10, 17, 20, 51, 54, 60, 69, 72, 75, 83, 100, 169, 196, 14912, 14926, 14960, 14988, 15097, 15102, 15106, 15188, 15203, 15206, 15222, 30110, 30383, 30390, 30403, 30406, 30413, 30424	Gdf6	chr8:96114173-96114175, chr8:96125932-96125934, chr8:96133251-96133253, chr8:96143852-96143854, chr8:96144630-96144632, chr8:96145224-96145226, chr8:96145527-96145529, chr8:96145627-96145629, chr8:96145649-96145651, chr8:96145823-96145825, chr8:96150202-96150204, chr8:96153541-96153543, chr8:96154062-96154064, chr8:96157535-96157537, chr8:96157538-96157540, chr8:96157868-96157870, chr8:96158437-9…	46632, 34873, 27554, 16953, 16175, 15581, 15278, 15178, 15156, 14982, 10603, 7264, 6743, 3270, 3267, 2937, 2368, 1702, 1366, 1207, 1022, 815, 554, 209, 0, -432, -688, -1348, -3627	GDF6
NM_001001560	NM_145929	chr15:78877215-78877215, chr15:78877221-78877221, chr15:78877227-78877227, chr15:78877237-78877237, chr15:78877242-78877242, chr15:78877259-78877259, chr15:78877265-78877265, chr15:78877360-78877360, chr15:78877363-78877363, chr15:78877369-78877369, chr15:78877376-78877376, chr15:78877391-78877391, chr15:78877394-78877394, chr15:78877397-78877397, chr15:78877402-78877402, chr15:78877405-78877405,…	27, 33, 39, 49, 54, 71, 77, 172, 175, 181, 188, 203, 206, 209, 214, 217, 504, 507, 512, 519, 521, 523, 536, 541, 548, 553, 561, 564, 577, 582, 586, 602, 6810, 6856	Gga1	NA	NA	NA
NM_001001563	NM_025616	chr7:28315279-28315279, chr7:28315322-28315322, chr7:28317770-28317770, chr7:28317818-28317818, chr7:28321936-28321936, chr7:28321982-28321982	-3234, -3277, -5725, -5773, -9891, -9937	Timm50	NA	NA	NA
NM_001001567	NM_001163748	chr17:31386228-31386228, chr17:31386231-31386231, chr17:31386233-31386233	-6, -3, 0	Pde9a	NA	NA	NA
NM_001001653	NM_001290688	chr4:118409322-118409322	-15	Med8	chr1:43389383-43389385, chr1:43389704-43389706, chr1:43389766-43389768, chr1:43389778-43389780, chr1:43389787-43389789, chr1:43389799-43389801	416, 95, 33, 21, 12, 0	MED8
NM_001001656	NA	NA	NA	NA	chr7:141917817-141917819, chr7:141930357-141930359	1420, 13960	OR9A4
NM_001001657	NM_147065	chr11:49383982-49383982, chr11:49383989-49383989, chr11:49384028-49384028	43450, 43457, 43496	Olfr1390	chr5:180739693-180739695	364	OR2Y1
NM_001001657	NM_147066	chr11:49403672-49403672	-26755	Olfr1389	chr5:180739693-180739695	364	OR2Y1
NM_001001657	NM_001011741	chr11:49473620-49473620, chr11:49473689-49473689, chr11:49473696-49473696, chr11:49473698-49473698, chr11:49473720-49473720, chr11:49478457-49478457, chr11:49478467-49478467	3568, 3637, 3644, 3646, 3668, 8405, 8415	Olfr1386	chr5:180739693-180739695	364	OR2Y1
NM_001001658	NA	NA	NA	NA	chr7:143008051-143008053, chr7:143008137-143008139	19080, 18994	OR9A2
NM_001001659	NM_146656	chr6:42973955-42973955, chr6:42974000-42974000, chr6:42974004-42974004, chr6:42974098-42974098, chr6:42974101-42974101	18457, 18502, 18506, 18600, 18603	Olfr444	chr7:144129766-144129768	6592	OR2A14
NM_001001659	NM_146655	chr6:43131484-43131484, chr6:43131494-43131494, chr6:43131499-43131499, chr6:43131516-43131516, chr6:43131519-43131519, chr6:43131533-43131533	15742, 15752, 15757, 15774, 15777, 15791	Olfr441	chr7:144129766-144129768	6592	OR2A14
NM_001001660	NA	NA	NA	NA	chr12:25195317-25195319, chr12:25195323-25195325, chr12:25195326-25195328, chr12:25195397-25195399, chr12:25195423-25195425, chr12:25195713-25195715	82, 88, 91, 162, 188, 478	ETFRF1
NM_001001661	NA	NA	NA	NA	chr7:149125580-149125582, chr7:149125601-149125603, chr7:149125744-149125746, chr7:149126122-149126124, chr7:149126142-149126144, chr7:149126257-149126259, chr7:149126262-149126264	743, 722, 579, 201, 181, 66, 61	ZNF425
NM_001001662	NA	NA	NA	NA	chr9:96854505-96854507	8	ZNF782
NM_001001663	NM_001033428	chr5:113224284-113224284, chr5:113225203-113225203, chr5:113225253-113225253, chr5:113225598-113225598	-2625, -1706, -1656, -1311	Tmem211	chr22:24946908-24946910, chr22:24948532-24948534, chr22:24949474-24949476	-215, -1839, -2781	TMEM211
NM_001001664	NM_001165997	chr2:23572100-23572100	5	Spopl	NA	NA	NA
NM_001001665	NA	NA	NA	NA	chr2:127175907-127175909, chr2:127175978-127175980, chr2:127176067-127176069, chr2:127185388-127185390, chr2:127193056-127193058, chr2:127193148-127193150, chr2:127193226-127193228, chr2:127193787-127193789, chr2:127193888-127193890, chr2:127197579-127197581, chr2:127205490-127205492, chr2:127205753-127205755, chr2:127205912-127205914, chr2:127205926-127205928, chr2:127205935-127205937, chr2:1272…	29859, 29788, 29699, 20378, 12710, 12618, 12540, 11979, 11878, 8187, 276, 13, -146, -160, -169, -247, -310	CYP27C1
NM_001001667	NA	NA	NA	NA	chr7:143052161-143052163, chr7:143052190-143052192, chr7:143052444-143052446	-178, -149, 105	OR6V1
NM_001001669	NM_177828	chr18:61536046-61536046, chr18:61536083-61536083, chr18:61536417-61536417, chr18:61536431-61536431, chr18:61536442-61536442, chr18:61536445-61536445, chr18:61536448-61536448, chr18:61536451-61536451	491, 454, 120, 106, 95, 92, 89, 86	Arhgef37	NA	NA	NA
NM_001001670	NM_001167593	chr13:59714279-59714279, chr13:59714467-59714467, chr13:59714479-59714479, chr13:59714499-59714499, chr13:59714504-59714504, chr13:59714513-59714513, chr13:59715566-59715566, chr13:59715578-59715578, chr13:59715587-59715587	1997, 2185, 2197, 2217, 2222, 2231, 3284, 3296, 3305	Spata31d1b	chr9:81988147-81988149, chr9:82031780-82031782	-623, 43010	SPATA31D1
NM_001001670	NM_177711	chr13:59726375-59726375, chr13:59726381-59726381, chr13:59726383-59726383, chr13:59726389-59726389, chr13:59726403-59726403, chr13:59726421-59726421, chr13:59726508-59726508, chr13:59726651-59726651, chr13:59726655-59726655, chr13:59726661-59726661, chr13:59726670-59726670, chr13:59726691-59726691	5378, 5372, 5370, 5364, 5350, 5332, 5245, 5102, 5098, 5092, 5083, 5062	Spata31d1d	chr9:81988147-81988149, chr9:82031780-82031782	-623, 43010	SPATA31D1
NM_001001671	NM_001163085	chrX:159968124-159968124, chrX:159985805-159985805, chrX:159985844-159985844, chrX:159986149-159986149, chrX:159986158-159986158, chrX:159988114-159988114, chrX:159988124-159988124, chrX:159988133-159988133, chrX:159988144-159988144, chrX:159988153-159988153, chrX:159988159-159988159, chrX:159988343-159988343, chrX:159988348-159988348, chrX:159988352-159988352, chrX:159988356-159988356, chrX:1599…	-20080, -2399, -2360, -2055, -2046, -90, -80, -71, -60, -51, -45, 141, 146, 150, 154, 161, 181	Map3k15	chrX:19515420-19515422, chrX:19515425-19515427, chrX:19515431-19515433, chrX:19515458-19515460, chrX:19515868-19515870, chrX:19515947-19515949	87, 82, 76, 49, -361, -440	MAP3K15
NM_001001674	NA	NA	NA	NA	chr15:101818732-101818734	6532	OR4F15
NM_001001683	NM_025397	chr11:70451923-70451923, chr11:70451933-70451933, chr11:70451943-70451943, chr11:70451952-70451952, chr11:70452107-70452107, chr11:70452117-70452117, chr11:70452130-70452130, chr11:70452155-70452155	7, 17, 27, 36, 191, 201, 214, 239	Med11	chr17:4728526-4728528, chr17:4730726-4730728, chr17:4730915-4730917, chr17:4731249-4731251, chr17:4731272-4731274, chr17:4731305-4731307, chr17:4731338-4731340, chr17:4731378-4731380, chr17:4731394-4731396	-2900, -700, -511, -177, -154, -121, -88, -48, -32	MED11
NM_001001691	NM_144500	chr2:180118876-180118876, chr2:180119269-180119269, chr2:180119272-180119272, chr2:180119274-180119274, chr2:180119281-180119281, chr2:180119286-180119286, chr2:180119290-180119290, chr2:180119305-180119305, chr2:180119308-180119308, chr2:180119315-180119315, chr2:180119319-180119319	-430, -37, -34, -32, -25, -20, -16, 0, 4, 11, 15	Osbpl2	NA	NA	NA
NM_001001694	NA	NA	NA	NA	chr22:49996983-49996985, chr22:49999933-49999935, chr22:50000339-50000341, chr22:50000797-50000799, chr22:50003120-50003122, chr22:50008248-50008250, chr22:50010504-50010506, chr22:50011090-50011092, chr22:50012624-50012626, chr22:50012721-50012723	15781, 12831, 12425, 11967, 9644, 4516, 2260, 1674, 140, 43	IL17REL
NM_001001701	NM_024461	chr3:122924265-122924265, chr3:122924274-122924274, chr3:122924295-122924295, chr3:122924301-122924301, chr3:122924383-122924383, chr3:122924405-122924405, chr3:122924407-122924407, chr3:122924412-122924412, chr3:122924499-122924499, chr3:122924505-122924505, chr3:122924515-122924515, chr3:122924519-122924519, chr3:122949647-122949647	-132, -123, -102, -96, -14, 10, 12, 17, 104, 110, 120, 124, 25252	1810037I17Rik	chr4:119284947-119284949, chr4:119300551-119300553, chr4:119300844-119300846, chr4:119300926-119300928, chr4:119300933-119300935, chr4:119300953-119300955, chr4:119301083-119301085	15697, 93, -200, -282, -289, -309, -439	C4orf3
NM_001001706	NM_001370813	chr10:41303996-41303996, chr10:41308836-41308836, chr10:41308843-41308843, chr10:41308846-41308846, chr10:41335796-41335796, chr10:41335814-41335814, chr10:41335844-41335844	64, 4904, 4911, 4914, 31864, 31882, 31912	Ak9	NA	NA	NA
NM_001001711	NM_027942	chr9:6394110-6394110, chr9:6394127-6394127, chr9:6468228-6468228, chr9:6468247-6468247, chr9:6468250-6468250, chr9:6468276-6468276	-127564, -127581, -201682, -201701, -201704, -201730	Ddi1	chr11:103988164-103988166, chr11:104036677-104036679, chr11:104037671-104037673, chr11:104038058-104038060, chr11:104039367-104039369, chr11:104044067-104044069, chr11:104093490-104093492	-48474, 39, 1033, 1420, 2729, 7429, 56852	DDI1
NM_001001712	NM_178036	chr2:25683442-25683442, chr2:25683570-25683570	718, 846	Lcn10	chr9:136738386-136738388, chr9:136739227-136739229, chr9:136739743-136739745, chr9:136739819-136739821, chr9:136740996-136740998, chr9:136742163-136742165	4553, 3712, 3196, 3120, 1943, 776	LCN10
NM_001001715	NM_134082	chr14:121035402-121035402, chr14:121035407-121035407, chr14:121035412-121035412, chr14:121035417-121035417, chr14:121035422-121035422, chr14:121035428-121035428, chr14:121035435-121035435, chr14:121035439-121035439, chr14:121035448-121035448, chr14:121035628-121035628	-172, -167, -162, -157, -152, -146, -139, -135, -126, 56	Farp1	NA	NA	NA
NM_001001723	NM_001081055	chr10:78244245-78244245, chr10:78244274-78244274, chr10:78244284-78244284, chr10:78244349-78244349, chr10:78244358-78244358, chr10:78244365-78244365, chr10:78244375-78244375, chr10:78244377-78244377, chr10:78244399-78244399, chr10:78244550-78244550, chr10:78244558-78244558, chr10:78244560-78244560, chr10:78244567-78244567, chr10:78244576-78244576, chr10:78244578-78244578, chr10:78244586-78244586,…	401, 372, 362, 297, 288, 281, 271, 269, 247, 96, 88, 86, 79, 70, 68, 60, 57, 54, -53, -60, -63, -66, -80, -90, -92, -97	Trappc10	NA	NA	NA
NM_001001732	NM_001376940	chr19:40749041-40749041, chr19:40749065-40749065, chr19:40749084-40749084, chr19:40754016-40754016, chr19:40761623-40761623, chr19:40761663-40761663	226, 250, 269, 5201, 12808, 12848	Cc2d2b	NA	NA	NA
NM_001001734	NM_013734	chr1:172254125-172254125, chr1:172254303-172254303	4300, 4122	Atp1a4	chr1:160165484-160165486, chr1:160165736-160165738, chr1:160168025-160168027, chr1:160170294-160170296, chr1:160176152-160176154, chr1:160176160-160176162, chr1:160176361-160176363, chr1:160177651-160177653	-11918, -11666, -9377, -7108, -1250, -1242, -1041, 249	ATP1A4
NM_001001786	NA	NA	NA	NA	chr11:122116305-122116307, chr11:122116345-122116347, chr11:122116446-122116448, chr11:122116471-122116473, chr11:122116494-122116496, chr11:122127727-122127729	-91, -131, -232, -257, -280, -11513	BLID
NM_001001787	NM_009721	chr1:164457907-164457907, chr1:164457909-164457909, chr1:164457911-164457911, chr1:164457920-164457920, chr1:164457926-164457926, chr1:164457928-164457928, chr1:164457931-164457931, chr1:164457939-164457939, chr1:164457948-164457948, chr1:164457950-164457950, chr1:164457955-164457955, chr1:164458254-164458254, chr1:164458287-164458287, chr1:164458388-164458388, chr1:164458390-164458390, chr1:1644…	449, 447, 445, 436, 430, 428, 425, 417, 408, 406, 401, 102, 69, -34, -36, -49, -57, -64	Atp1b1	NA	NA	NA
NM_001001788	NA	NA	NA	NA	chr6:149910805-149910807, chr6:149910880-149910882, chr6:149911046-149911048, chr6:149911066-149911068, chr6:149916879-149916881, chr6:149917027-149917029, chr6:149922883-149922885, chr6:149923067-149923069	12315, 12240, 12074, 12054, 6241, 6093, 237, 53	RAET1G
NM_001001794	NM_027081	chr15:89196478-89196478, chr15:89196481-89196481, chr15:89196499-89196499	-5, -8, -26	Dennd6b	NA	NA	NA
NM_001001795	NM_145472	chr15:76723870-76723870, chr15:76723873-76723873, chr15:76723881-76723881, chr15:76723887-76723887, chr15:76723895-76723895, chr15:76723910-76723910, chr15:76723916-76723916, chr15:76724790-76724790, chr15:76724803-76724803, chr15:76724815-76724815, chr15:76724820-76724820, chr15:76724840-76724840, chr15:76724842-76724842, chr15:76724852-76724852, chr15:76724854-76724854, chr15:76724868-76724868,…	-26, -29, -37, -43, -51, -66, -72, -946, -959, -971, -976, -996, -998, -1008, -1010, -1024, -1055, -1075, -1077, -1103, -10057, -11147, -11165, -11186, -11322, -11340, -11345, -11420, -11423, -12301, -12323, -13088, -13096, -18760	C030006K11Rik	chr8:144528741-144528743, chr8:144528808-144528810, chr8:144529153-144529155, chr8:144529174-144529176, chr8:144529176-144529178, chr8:144529608-144529610, chr8:144529879-144529881, chr8:144530230-144530232, chr8:144530419-144530421, chr8:144533203-144533205, chr8:144533265-144533267, chr8:144536216-144536218, chr8:144542430-144542432, chr8:144543701-144543703, chr8:144545400-144545402, chr8:1445…	369, 302, -43, -64, -66, -498, -769, -1120, -1309, -4093, -4155, -7106, -13320, -14591, -16290, -16650, -17390, -23286	C8orf82
NM_001001802	NM_146370	chr6:43242270-43242270	6662	Olfr47	NA	NA	NA
NM_001001821	NA	NA	NA	NA	chr1:248574954-248574956	-198	OR2T34
NM_001001850	NM_026588	chr16:62822335-62822335	7661	Stx19	chr3:94014844-94014846, chr3:94028565-94028567, chr3:94028683-94028685	13752, 31, -87	STX19
NM_001001851	NM_172471	chr2:10169715-10169715, chr2:10169719-10169719, chr2:10169743-10169743, chr2:10169758-10169758, chr2:10169806-10169806, chr2:10169809-10169809, chr2:10169855-10169855, chr2:10169899-10169899, chr2:10223457-10223457	16174, 16178, 16202, 16217, 16265, 16268, 16314, 16358, 69916	Itih5	NA	NA	NA
NM_001001852	NM_145478	chr15:88861920-88861920, chr15:88861928-88861928, chr15:88861945-88861945, chr15:88861953-88861953, chr15:88862016-88862016, chr15:88862036-88862036, chr15:88862038-88862038, chr15:88862050-88862050, chr15:88862057-88862057, chr15:88862150-88862150, chr15:88862167-88862167, chr15:88862170-88862170, chr15:88862174-88862174, chr15:88862176-88862176, chr15:88862178-88862178, chr15:88862180-88862180,…	-274, -266, -249, -241, -178, -158, -156, -144, -137, -44, -27, -24, -20, -18, -16, -14, -7, -5, 0, 8, 76, 80, 85, 88, 94, 96, 98, 119, 133, 148, 155, 176, 183, 277, 282, 295, 306, 312, 314, 320, 322, 324, 331, 341, 344, 346, 348, 357, 364, 368, 374, 380, 435, 439, 450, 456, 460, 462, 472, 474, 599, 628, 1379, 1382, 1393, 1399, 1401, 1406, 1417, 1445, 1460, 1471, 1486, 1573, 1582, 1586, 1588, 160…	Pim3	chr22:49956708-49956710, chr22:49958735-49958737, chr22:49959948-49959950, chr22:49959974-49959976, chr22:49960347-49960349, chr22:49960360-49960362, chr22:49960365-49960367, chr22:49960437-49960439, chr22:49961167-49961169, chr22:49961775-49961777	-4062, -2035, -822, -796, -423, -410, -405, -333, 397, 1005	PIM3
NM_001001871	NM_027661	chr1:56354606-56354606, chr1:56354653-56354653, chr1:56498734-56498734, chr1:56519243-56519243, chr1:56681838-56681838, chr1:56738972-56738972, chr1:56738979-56738979, chr1:56740970-56740970	282846, 282799, 138718, 118209, -44388, -101522, -101529, -103520	Hsfy2	NA	NA	NA
NM_001001874	NM_025741	chr19:29997365-29997365, chr19:30003729-30003729, chr19:30003738-30003738, chr19:30010448-30010448, chr19:30010615-30010615	-6425, -61, -52, 6660, 6827	Trpd52l3	chr9:6328492-6328494	119	TPD52L3
NM_001001877	NM_027661	chr1:56354606-56354606, chr1:56354653-56354653, chr1:56498734-56498734, chr1:56519243-56519243, chr1:56681838-56681838, chr1:56738972-56738972, chr1:56738979-56738979, chr1:56740970-56740970	282846, 282799, 138718, 118209, -44388, -101522, -101529, -103520	Hsfy2	NA	NA	NA
NM_001001888	NA	NA	NA	NA	chrX:8464083-8464085, chrX:8465424-8465426	-745, 596	VCX3B
NM_001001890	NM_001111021	chr16:92801902-92801902, chr16:92809529-92809529, chr16:92816491-92816491, chr16:92816497-92816497, chr16:92825125-92825125, chr16:92825146-92825146	24173, 16546, 9584, 9578, 950, 929	Runx1	chr21:34888433-34888435	265	RUNX1
NM_001001895	NM_177823	chr17:31208559-31208559, chr17:31208581-31208581, chr17:31231928-31231928, chr17:31231964-31231964, chr17:31233214-31233214, chr17:31236472-31236472, chr17:31236625-31236625	495, 517, 23864, 23900, 25150, 28408, 28561	Ubash3a	NA	NA	NA
NM_001001912	NA	NA	NA	NA	chr14:21663806-21663808	9973	OR4E2
NM_001001913	NA	NA	NA	NA	chr11:5788680-5788682, chr11:5789953-5789955	2584, 1311	OR52N1
NM_001001914	NA	NA	NA	NA	chr1:247605568-247605570, chr1:247605948-247605950	-16, 364	OR2G3
NM_001001915	NA	NA	NA	NA	chr1:247574443-247574445, chr1:247588703-247588705	-13915, 345	OR2G2
NM_001001916	NA	NA	NA	NA	chr11:5045808-5045810, chr11:5045952-5045954, chr11:5046696-5046698	-716, -572, 172	OR52J3
NM_001001918	NM_146620	chr7:86677134-86677134, chr7:86677138-86677138, chr7:86677161-86677161	-11207, -11203, -11180	Olfr292	chr1:248348772-248348774, chr1:248349283-248349285	0, 510	OR14C36
NM_001001920	NA	NA	NA	NA	chr11:55554003-55554005, chr11:55555276-55555278	-464, 809	OR4C15
NM_001001921	NM_146593	chr2:87166077-87166077, chr2:87166119-87166119, chr2:87168963-87168963, chr2:87168996-87168996	-15419, -15461, -18305, -18338	Olfr1111	chr11:56030149-56030151, chr11:56030151-56030153, chr11:56030729-56030731	2497, 2499, 3077	OR5AS1
NM_001001922	NA	NA	NA	NA	chr11:5778215-5778217	451	OR52N5
NM_001001923	NM_146374	chr2:37314143-37314143, chr2:37316496-37316496, chr2:37316575-37316575, chr2:37316598-37316598	-17606, -15253, -15174, -15151	Olfr368	chr9:122787652-122787654	-1279	OR5C1
NM_001001924	NM_001005863	chr8:41133475-41133475, chr8:41133482-41133482, chr8:41133490-41133490, chr8:41133499-41133499, chr8:41133502-41133502, chr8:41133517-41133517, chr8:41133524-41133524, chr8:41133543-41133543, chr8:41133552-41133552, chr8:41133555-41133555, chr8:41133572-41133572, chr8:41133574-41133574, chr8:41133582-41133582, chr8:41133590-41133590, chr8:41133677-41133677, chr8:41133688-41133688, chr8:41133704-4…	252, 245, 237, 228, 225, 210, 203, 184, 175, 172, 155, 153, 145, 137, 50, 39, 23, 15, 8	Mtus1	NA	NA	NA
NM_001001928	NM_001113418	chr15:85735528-85735528, chr15:85735532-85735532, chr15:85735537-85735537, chr15:85735545-85735545, chr15:85735557-85735557, chr15:85735563-85735563, chr15:85735573-85735573	-36, -32, -27, -19, -7, 0, 11	Ppara	NA	NA	NA
NM_001001933	NA	NA	NA	NA	chr1:74952119-74952121, chr1:75003424-75003426, chr1:75099339-75099341, chr1:75112601-75112603, chr1:75125226-75125228, chr1:75127264-75127266, chr1:75127332-75127334, chr1:75128367-75128369, chr1:75128380-75128382, chr1:75128906-75128908, chr1:75129722-75129724, chr1:75130233-75130235, chr1:75130650-75130652, chr1:75131038-75131040, chr1:75131072-75131074	-176313, -125008, -29093, -15831, -3206, -1168, -1100, -65, -52, 474, 1290, 1801, 2218, 2606, 2640	LHX8
NM_001001936	NM_001177796	chr19:57008121-57008121, chr19:57008136-57008136, chr19:57008143-57008143, chr19:57008160-57008160, chr19:57008170-57008170, chr19:57008244-57008244, chr19:57008251-57008251, chr19:57008275-57008275, chr19:57008279-57008279, chr19:57008282-57008282, chr19:57008286-57008286, chr19:57008294-57008294, chr19:57008338-57008338, chr19:57008343-57008343, chr19:57008355-57008355, chr19:57008374-57008374,…	455, 440, 433, 416, 406, 332, 325, 301, 297, 294, 290, 282, 238, 233, 221, 202, 116, 110, 107, 104, 102, 83, 70	Afap1l2	NA	NA	NA
NM_001001937	NA	NA	NA	NA	chr18:46101541-46101543, chr18:46103955-46103957, chr18:46104147-46104149, chr18:46104209-46104211, chr18:46104214-46104216, chr18:46104238-46104240	2685, 271, 79, 17, 12, -12	ATP5F1A
NM_001001952	NM_054091	chr2:87977210-87977210, chr2:87977258-87977258	-2548, -2596	Olfr74	NA	NA	NA
NM_001001953	NM_147105	chr9:39991367-39991367	-2445	Olfr978	NA	NA	NA
NM_001001954	NA	NA	NA	NA	chr11:59422718-59422720, chr11:59422836-59422838, chr11:59423815-59423817, chr11:59423878-59423880, chr11:59424358-59424360	3694, 3576, 2597, 2534, 2054	OR5A2
NM_001001955	NM_146982	chr2:89876650-89876650, chr2:89876668-89876668, chr2:89876694-89876694	-4178, -4160, -4134	Olfr1257	chr11:49799067-49799069, chr11:49815666-49815668, chr11:49817724-49817726, chr11:49817728-49817730, chr11:49817959-49817961, chr11:49818283-49818285, chr11:49840459-49840461, chr11:49850861-49850863, chr11:49851565-49851567, chr11:49889833-49889835, chr11:49891677-49891679, chr11:49895516-49895518, chr11:49896312-49896314, chr11:49953069-49953071	-153322, -136723, -134665, -134661, -134430, -134106, -111930, -101528, -100824, -62556, -60712, -56873, -56077, 680	OR4C13
NM_001001957	NA	NA	NA	NA	chr1:247878982-247878984, chr1:247895339-247895341, chr1:247905593-247905595	-16603, -246, 10008	OR2W3
NM_001001958	NM_001011823	chr9:18994042-18994042, chr9:18994088-18994088	6054, 6100	Olfr834	chr19:9126887-9126889	62	OR7G3
NM_001001958	NM_001011824	chr9:18964367-18964367, chr9:18964403-18964403	19719, 19755	Olfr832	chr19:9126887-9126889	62	OR7G3
NM_001001959	NM_146376	chr11:58625335-58625335, chr11:58625349-58625349	710, 696	Olfr323	chr1:247841583-247841585, chr1:247841735-247841737, chr1:247841754-247841756, chr1:247841943-247841945, chr1:247842053-247842055	312, 160, 141, -48, -158	OR11L1
NM_001001960	NA	NA	NA	NA	chr11:55913800-55913802, chr11:55915126-55915128	781, -545	OR5W2
NM_001001963	NA	NA	NA	NA	chr1:247948834-247948836, chr1:247949256-247949258	-22, 400	OR2L8
NM_001001964	NA	NA	NA	NA	chr1:248626674-248626676, chr1:248627195-248627197, chr1:248627679-248627681	8416, 7895, 7411	OR2T11
NM_001001965	NA	NA	NA	NA	chr11:123940402-123940404	787	OR4D5
NM_001001966	NA	NA	NA	NA	chr1:247815387-247815389, chr1:247815488-247815490	8731, 8630	OR14A16
NM_001001967	NA	NA	NA	NA	chr11:55773541-55773543	105	OR5D13
NM_001001968	NM_207558	chr14:51065935-51065935, chr14:51065983-51065983, chr14:51065991-51065991, chr14:51066018-51066018, chr14:51066020-51066020, chr14:51066037-51066037, chr14:51071594-51071594, chr14:51071626-51071626	5508, 5460, 5452, 5425, 5423, 5406, -153, -185	Olfr750	chr14:20620865-20620867, chr14:20623262-20623264, chr14:20624921-20624923, chr14:20625658-20625660, chr14:20625841-20625843, chr14:20627254-20627256, chr14:20630555-20630557, chr14:20630720-20630722, chr14:20631157-20631159, chr14:20631183-20631185, chr14:20631738-20631740, chr14:20632847-20632849, chr14:20633242-20633244, chr14:20636274-20636276, chr14:20640848-20640850, chr14:20653193-20653195	20825, 18428, 16769, 16032, 15849, 14436, 11135, 10970, 10533, 10507, 9952, 8843, 8448, 5416, 842, -11503	OR6S1
NM_001001971	NM_001143776	chr10:70440790-70440790, chr10:70440798-70440798, chr10:70440804-70440804, chr10:70440812-70440812, chr10:70440814-70440814, chr10:70440839-70440839, chr10:70440845-70440845, chr10:70440868-70440868	-120, -112, -106, -98, -96, -71, -65, -42	Fam13c	NA	NA	NA
NM_001001973	NA	NA	NA	NA	chr10:7788216-7788218, chr10:7788456-7788458, chr10:7791646-7791648, chr10:7797649-7797651	41, 281, 3471, 9474	ATP5F1C
NM_001001975	NA	NA	NA	NA	chr19:1240265-1240267, chr19:1240652-1240654, chr19:1241377-1241379, chr19:1241559-1241561, chr19:1241590-1241592	-1484, -1097, -372, -190, -159	ATP5F1D
NM_001001976	NM_001029895	chr7:130520003-130520003, chr7:130520005-130520005, chr7:130520015-130520015, chr7:130520026-130520026, chr7:130520032-130520032, chr7:130520034-130520034, chr7:130520044-130520044, chr7:130520192-130520192, chr7:130520236-130520236, chr7:130520270-130520270, chr7:130520279-130520279, chr7:130520300-130520300, chr7:130520308-130520308	367, 365, 355, 344, 338, 336, 326, 178, 134, 100, 91, 70, 62	Ate1	NA	NA	NA
NM_001001991	NM_173749	chr2:102550002-102550002, chr2:102550005-102550005, chr2:102550014-102550014, chr2:102550049-102550049, chr2:102550052-102550052, chr2:102550064-102550064, chr2:102550098-102550098	-19, -16, -7, 30, 33, 45, 79	Pamr1	NA	NA	NA
NM_001001994	NA	NA	NA	NA	chrX:13934209-13934211, chrX:13937433-13937435	4428, 1204	GPM6B
NM_001001996	NA	NA	NA	NA	chrX:13803320-13803322	13772	GPM6B
NM_001001998	NM_001355489	chr4:148558681-148558681, chr4:148558685-148558685, chr4:148558692-148558692	-32, -28, -21	Exosc10	NA	NA	NA
NM_001002	NA	NA	NA	NA	chr12:120201123-120201125, chr12:120201141-120201143	-13, -31	RPLP0
NM_001002001	NA	NA	NA	NA	chr14:24232513-24232515, chr14:24232532-24232534, chr14:24232538-24232540, chr14:24232593-24232595	-107, -88, -82, -27	GMPR2
NM_001002006	NM_001310582	chr12:10242586-10242586, chr12:10242593-10242593, chr12:10242598-10242598, chr12:10298030-10298030, chr12:10298046-10298046, chr12:10298052-10298052, chr12:10298055-10298055, chr12:10298067-10298067	-127385, -127378, -127373, -71941, -71925, -71919, -71916, -71904	Nt5c1b	NA	NA	NA
NM_001002010	NA	NA	NA	NA	chr7:33062822-33062824, chr7:33062827-33062829, chr7:33062830-33062832, chr7:33062850-33062852, chr7:33062943-33062945, chr7:33063081-33063083, chr7:33063181-33063183, chr7:33063429-33063431	-47, -52, -55, -75, -168, -306, -406, -654	NT5C3A
NM_001002017	NM_181821	chr17:23673626-23673626, chr17:23673630-23673630, chr17:23673652-23673652, chr17:23673657-23673657	20, 24, 46, 51	Hcfc1r1	NA	NA	NA
NM_001002019	NM_001025561	chr5:110780307-110780307, chr5:110780322-110780322, chr5:110780327-110780327, chr5:110780335-110780335, chr5:110780342-110780342, chr5:110780348-110780348, chr5:110780498-110780498, chr5:110780511-110780511, chr5:110780513-110780513, chr5:110780519-110780519	290, 275, 270, 262, 255, 249, 99, 86, 84, 78	Pus1	NA	NA	NA
NM_001002021	NM_001358793	chr10:77997533-77997533, chr10:77997562-77997562, chr10:78000086-78000086, chr10:78000919-78000919, chr10:78000940-78000940, chr10:78000963-78000963, chr10:78009060-78009060, chr10:78009294-78009294, chr10:78009318-78009318, chr10:78009385-78009385, chr10:78009390-78009390, chr10:78009402-78009402, chr10:78009416-78009416, chr10:78009420-78009420, chr10:78009431-78009431	12275, 12246, 9722, 8889, 8868, 8845, 748, 514, 490, 423, 418, 406, 392, 388, 377	Pfkl	NA	NA	NA
NM_001002026	NM_001194921	chr9:99728499-99728499, chr9:99728502-99728502, chr9:99728613-99728613	-11233, -11236, -11347	Cldn18	chr3:137958291-137958293, chr3:137997907-137997909, chr3:137998755-137998757, chr3:137998764-137998766, chr3:137998822-137998824	-40523, -907, -59, -50, 8	CLDN18
NM_001002027	NA	NA	NA	NA	chr17:48872341-48872343, chr17:48889721-48889723, chr17:48892218-48892220, chr17:48892246-48892248, chr17:48892359-48892361, chr17:48892610-48892612, chr17:48892637-48892639	-20444, -3064, -567, -539, -426, -175, -148	ATP5MC1
NM_001002029	NM_009780	chr17:34716493-34716493, chr17:34716513-34716513, chr17:34716517-34716517, chr17:34716520-34716520, chr17:34716525-34716525, chr17:34716535-34716535, chr17:34723650-34723650, chr17:34735476-34735476, chr17:34735517-34735517, chr17:34739781-34739781, chr17:34739798-34739798	27405, 27385, 27381, 27378, 27373, 27363, 20248, 8422, 8381, 4117, 4100	C4b	NA	NA	NA
NM_001002030	NM_001110195	chr10:29313174-29313174, chr10:29313179-29313179, chr10:29313272-29313272, chr10:29313283-29313283, chr10:29313285-29313285, chr10:29313287-29313287	10, 15, 108, 119, 121, 123	Echdc1	chr6:127343608-127343610	0	ECHDC1
NM_001002031	NM_026468	chr15:102670855-102670855, chr15:102670860-102670860, chr15:102670879-102670879, chr15:102670881-102670881, chr15:102670892-102670892, chr15:102671050-102671050, chr15:102671056-102671056, chr15:102671058-102671058, chr15:102671065-102671065, chr15:102671067-102671067, chr15:102671082-102671082, chr15:102671088-102671088, chr15:102671090-102671090, chr15:102671094-102671094, chr15:102671103-10267…	193, 188, 169, 167, 156, -4, -10, -12, -19, -21, -36, -42, -44, -48, -57, -62, -102, -106	Atp5g2	NA	NA	NA
NM_001002032	NM_008258	chr11:115504982-115504982, chr11:115504991-115504991, chr11:115510244-115510244, chr11:115514087-115514087, chr11:115514096-115514096, chr11:115514099-115514099, chr11:115514128-115514128, chr11:115514171-115514171, chr11:115514173-115514173, chr11:115514198-115514198, chr11:115514213-115514213, chr11:115514221-115514221, chr11:115514374-115514374, chr11:115514385-115514385, chr11:115514388-11551…	9412, 9403, 4150, 307, 298, 295, 266, 223, 221, 196, 181, 173, 20, 9, 6, 4, -5, -8, -7934	Jpt1	NA	NA	NA
NM_001002034	NA	NA	NA	NA	chr22:42074489-42074491, chr22:42074863-42074865	243, 617	PHETA2
NM_001002035	NM_001002791	chr2:152495421-152495421, chr2:152495470-152495470	-5284, -5333	Defb22	chr11:71832424-71832426, chr11:71834196-71834198, chr11:71843457-71843459	-774, 998, 10259	DEFB108B
NM_001002036	NM_001291003	chr2:127341254-127341254, chr2:127342311-127342311, chr2:127345955-127345955, chr2:127345988-127345988, chr2:127346003-127346003, chr2:127347212-127347212, chr2:127347221-127347221, chr2:127347250-127347250	-382, 677, 4321, 4354, 4369, 5578, 5587, 5616	Astl	NA	NA	NA
NM_001002231	NM_010915	chr7:44204933-44204933, chr7:44204948-44204948, chr7:44204954-44204954, chr7:44204963-44204963, chr7:44204977-44204977	-2500, -2485, -2479, -2470, -2456	Klk1b4	NA	NA	NA
NM_001002231	NM_008454	chr7:44154048-44154048, chr7:44154076-44154076	16760, 16788	Klk1b16	NA	NA	NA
NM_001002233	NM_001080813	chr8:27160178-27160178, chr8:27165613-27165613, chr8:27165616-27165616, chr8:27165622-27165622, chr8:27165637-27165637, chr8:27172271-27172271, chr8:27174286-27174286, chr8:27174293-27174293, chr8:27174295-27174295, chr8:27174297-27174297, chr8:27174307-27174307, chr8:27174325-27174325, chr8:27174328-27174328, chr8:27174331-27174331, chr8:27174335-27174335, chr8:27174458-27174458, chr8:27174460-2…	14469, 9034, 9031, 9025, 9010, 2376, 361, 354, 352, 350, 340, 322, 319, 316, 312, 189, 187, 183, 181, 178, 174, 166, 143, 141, 129, 118, 93, 19, 10, 0	Rab11fip1	NA	NA	NA
NM_001002244	NM_001038230	chr11:120598654-120598654, chr11:120598665-120598665, chr11:120598669-120598669, chr11:120598672-120598672, chr11:120598685-120598685, chr11:120598694-120598694, chr11:120598696-120598696, chr11:120598701-120598701, chr11:120598703-120598703, chr11:120603319-120603319, chr11:120603347-120603347	124, 135, 139, 142, 155, 164, 166, 171, 173, 4789, 4817	Anapc11	NA	NA	NA
NM_001002248	NA	NA	NA	NA	chr17:81891751-81891753, chr17:81891771-81891773, chr17:81891783-81891785, chr17:81891801-81891803	30, 50, 62, 80	ANAPC11
NM_001002251	NM_144509	chr5:124116091-124116091, chr5:124116100-124116100, chr5:124116103-124116103, chr5:124116113-124116113, chr5:124116115-124116115, chr5:124116176-124116176, chr5:124116179-124116179, chr5:124116186-124116186, chr5:124116188-124116188, chr5:124116218-124116218, chr5:124116314-124116314, chr5:124116334-124116334, chr5:124116339-124116339, chr5:124116346-124116346, chr5:124116353-124116353, chr5:1241…	-17, -8, -5, 7, 9, 70, 73, 80, 82, 112, 208, 228, 233, 240, 247, 253, 258, 318, 330, 335, 348, 358, 364, 368, 910, 919, 923, 4427, 4462, 5107, 5140, 5191, 5206, 5228, 5239, 5910, 6430, 6452, 6464, 6471, 7065, 7070, 7082, 7105, 7422, 7438, 7448, 7462, 7592, 7596, 7604, 7620	Arl6ip4	NA	NA	NA
NM_001002254	NM_001290395	chrX:100457733-100457733, chrX:100457779-100457779	-15017, -15063	Awat2	chrX:70040735-70040737, chrX:70042245-70042247, chrX:70049941-70049943	9202, 7692, -4	AWAT2
NM_001002255	NA	NA	NA	NA	chr6:149395098-149395100, chr6:149400222-149400224, chr6:149400230-149400232, chr6:149400239-149400241, chr6:149430088-149430090, chr6:149430192-149430194	-5162, -38, -30, -21, 29828, 29932	SUMO4
NM_001002257	NM_001081071	chr17:73108003-73108003, chr17:73108011-73108011, chr17:73108024-73108024, chr17:73108027-73108027, chr17:73108034-73108034, chr17:73108037-73108037, chr17:73108045-73108045, chr17:73108050-73108050, chr17:73108144-73108144, chr17:73108160-73108160, chr17:73108162-73108162, chr17:73108167-73108167, chr17:73108169-73108169, chr17:73108188-73108188, chr17:73108191-73108191, chr17:73108193-73108193,…	20, 28, 41, 44, 51, 54, 62, 67, 161, 177, 179, 184, 186, 205, 208, 210, 287, 302, 320, 330	Lclat1	NA	NA	NA
NM_001002258	NM_001301721	chr2:73910792-73910792, chr2:73910819-73910819, chr2:73910836-73910836, chr2:73910890-73910890, chr2:73910912-73910912, chr2:73911123-73911123, chr2:73911129-73911129, chr2:73911139-73911139, chr2:73911141-73911141, chr2:73911147-73911147, chr2:73911154-73911154, chr2:73911160-73911160, chr2:73911162-73911162, chr2:73911168-73911168, chr2:73911305-73911305, chr2:73911307-73911307, chr2:73911313-7…	535, 508, 491, 437, 415, 204, 198, 188, 186, 180, 173, 167, 165, 159, 22, 20, 14, 12, 7	Atp5g3	chr2:175181039-175181041, chr2:175181241-175181243	670, 468	ATP5MC3
NM_001002259	NM_001301351	chr6:148896245-148896245	-9	Caprin2	NA	NA	NA
NM_001002260	NM_145144	chr2:31919072-31919072, chr2:31921717-31921717, chr2:31921733-31921733, chr2:31925859-31925859, chr2:31925874-31925874, chr2:31925892-31925892, chr2:31929689-31929689, chr2:31937731-31937731, chr2:31948708-31948708, chr2:31948804-31948804, chr2:31949863-31949863, chr2:31949975-31949975, chr2:31950175-31950175, chr2:31950181-31950181, chr2:31950183-31950183, chr2:31950185-31950185, chr2:31950191-3…	-31231, -28586, -28570, -24444, -24429, -24411, -20614, -12572, -1595, -1499, -440, -328, -128, -122, -120, -118, -112, -88, -66, -62, -60, -49, -36, -33, -26, -20, 32, 38, 54, 58, 114, 118, 129, 142, 149, 152, 154, 156, 158, 184, 205, 208, 223, 7167, 7175	Aif1l	NA	NA	NA
NM_001002261	NM_001164531	chr19:42160269-42160269, chr19:42164046-42164046, chr19:42166118-42166118, chr19:42166160-42166160, chr19:42170399-42170399, chr19:42170410-42170410, chr19:42170536-42170536, chr19:42170547-42170547, chr19:42170552-42170552, chr19:42170556-42170556, chr19:42170558-42170558, chr19:42170564-42170564	-10298, -6521, -4449, -4407, -168, -157, -31, -20, -15, -11, -9, -3	Zfyve27	NA	NA	NA
NM_001002264	NM_029495	chr14:77891425-77891425, chr14:77891448-77891448, chr14:77891469-77891469	-12814, -12791, -12770	Epsti1	NA	NA	NA
NM_001002269	NM_001362788	chr4:45320630-45320630, chr4:45320636-45320636, chr4:45320643-45320643, chr4:45320666-45320666, chr4:45322051-45322051, chr4:45322794-45322794, chr4:45322818-45322818	-15, -21, -28, -51, -1436, -2179, -2203	Exosc3	chr9:37786919-37786921, chr9:37787601-37787603	-1828, -2510	EXOSC3
NM_001002273	NM_001077189	chr1:170963168-170963168, chr1:170963185-170963185, chr1:170963190-170963190, chr1:170969388-170969388	12904, 12887, 12882, 6684	Fcgr2b	NA	NA	NA
NM_001002273	NM_001356511	chr1:171057783-171057783, chr1:171057808-171057808	1612, 1587	Fcgr3	NA	NA	NA
NM_001002292	NA	NA	NA	NA	chr1:68229499-68229501, chr1:68231025-68231027, chr1:68231682-68231684	3023, 1497, 840	WLS
NM_001002294	NA	NA	NA	NA	chr1:171090916-171090918	13	FMO3
NM_001002295	NA	NA	NA	NA	chr10:8054705-8054707, chr10:8054854-8054856, chr10:8055367-8055369, chr10:8055390-8055392, chr10:8055677-8055679	19, 168, 681, 704, 991	GATA3
NM_001002296	NM_001042484	chr8:23257186-23257186, chr8:23257188-23257188, chr8:23257221-23257221, chr8:23257236-23257236	-107, -109, -142, -157	Golga7	NA	NA	NA
NM_001002755	NM_001170591	chr6:87009843-87009843, chr6:87009946-87009946, chr6:87009958-87009958, chr6:87009994-87009994, chr6:87011269-87011269	9, 112, 124, 160, 1435	Nfu1	NA	NA	NA
NM_001002756	NA	NA	NA	NA	chr2:69437639-69437641, chr2:69437668-69437670, chr2:69437674-69437676, chr2:69437999-69438001	-12, -41, -47, -372	NFU1
NM_001002759	NM_026377	chr19:47731743-47731743, chr19:47731748-47731748, chr19:47731764-47731764, chr19:47731768-47731768, chr19:47731773-47731773, chr19:47731788-47731788	-13, -8, 10, 14, 19, 34	Sfr1	NA	NA	NA
NM_001002761	NA	NA	NA	NA	chrY:25064186-25064188	-12083	BPY2C
NM_001002762	NM_001374756	chr10:59848711-59848711, chr10:59856976-59856976, chr10:59864344-59864344, chr10:59873153-59873153	-30872, -22607, -15239, -6430	Dnajb12	chr10:72316024-72316026, chr10:72318720-72318722, chr10:72320013-72320015, chr10:72327023-72327025, chr10:72350196-72350198, chr10:72353419-72353421, chr10:72354096-72354098, chr10:72354110-72354112, chr10:72354292-72354294, chr10:72354854-72354856	38894, 36198, 34905, 27895, 4722, 1499, 822, 808, 626, 64	DNAJB12
NM_001002811	NA	NA	NA	NA	chr1:148953108-148953110, chr1:148992361-148992363, chr1:149024512-149024514	736, 39989, 72140	PDE4DIP
NM_001002814	NA	NA	NA	NA	chr8:37886430-37886432, chr8:37897641-37897643, chr8:37897735-37897737, chr8:37898036-37898038, chr8:37898954-37898956, chr8:37899423-37899425, chr8:37899446-37899448	13066, 1855, 1761, 1460, 542, 73, 50	RAB11FIP1
NM_001002836	NA	NA	NA	NA	chr19:56116801-56116803, chr19:56119918-56119920, chr19:56120518-56120520	4493, 1376, 776	ZNF787
NM_001002837	NM_172439	chr11:3503366-3503366, chr11:3503392-3503392, chr11:3504765-3504765	1456, 1430, 57	Inpp5j	NA	NA	NA
NM_001002838	NM_001271678	chrX:151198221-151198221, chrX:151210894-151210894	145, 12818	Wnk3	NA	NA	NA
NM_001002848	NM_148947	chr17:35101667-35101667, chr17:35101853-35101853, chr17:35101867-35101867, chr17:35101884-35101884, chr17:35101894-35101894, chr17:35104640-35104640, chr17:35111681-35111681, chr17:35111702-35111702, chr17:35111868-35111868	-6627, -6441, -6427, -6410, -6400, -3654, 3389, 3410, 3576	Ly6g5c	NA	NA	NA
NM_001002860	NA	NA	NA	NA	chr14:93332694-93332696, chr14:93332762-93332764, chr14:93332879-93332881, chr14:93332984-93332986	341, 273, 156, 51	BTBD7
NM_001002861	NM_133674	chr6:43265321-43265321, chr6:43265347-43265347, chr6:43265357-43265357, chr6:43265371-43265371, chr6:43265401-43265401, chr6:43265404-43265404, chr6:43265411-43265411, chr6:43265430-43265430, chr6:43265483-43265483, chr6:43265508-43265508, chr6:43265510-43265510, chr6:43265517-43265517, chr6:43265553-43265553, chr6:43265602-43265602	-323, -297, -287, -273, -243, -240, -233, -214, -161, -136, -134, -127, -91, -42	Arhgef5	NA	NA	NA
NM_001002862	NM_001358983	chr10:75880035-75880035, chr10:75882312-75882312, chr10:75882315-75882315, chr10:75882318-75882318, chr10:75882326-75882326, chr10:75882343-75882343, chr10:75882350-75882350, chr10:75882414-75882414, chr10:75886946-75886946, chr10:75886967-75886967, chr10:75889789-75889789, chr10:75889794-75889794	-13363, -11086, -11083, -11080, -11072, -11055, -11048, -10984, -6452, -6431, -3609, -3604	Derl3	NA	NA	NA
NM_001002876	NM_001080158	chr15:82235040-82235040, chr15:82235070-82235070, chr15:82235941-82235941, chr15:82241473-82241473, chr15:82241666-82241666	9297, 9267, 8396, 2864, 2671	Cenpm	NA	NA	NA
NM_001002877	NM_172438	chr11:4895352-4895352, chr11:4895363-4895363, chr11:4895384-4895384, chr11:4895433-4895433, chr11:4895450-4895450, chr11:4895455-4895455, chr11:4895460-4895460, chr11:4895466-4895466, chr11:4895468-4895468, chr11:4895529-4895529, chr11:4895563-4895563, chr11:4895647-4895647, chr11:4895656-4895656, chr11:4895689-4895689, chr11:4895696-4895696, chr11:4899889-4899889, chr11:4899899-4899899, chr11:48…	11, 22, 43, 92, 109, 114, 119, 125, 127, 188, 222, 306, 315, 348, 355, 4548, 4558, 4573	Thoc5	NA	NA	NA
NM_001002880	NM_028634	chr15:79659204-79659204, chr15:79659212-79659212, chr15:79659214-79659214, chr15:79659218-79659218, chr15:79659220-79659220, chr15:79659223-79659223, chr15:79659230-79659230, chr15:79659232-79659232, chr15:79659279-79659279, chr15:79659285-79659285, chr15:79659307-79659307, chr15:79659310-79659310, chr15:79659314-79659314, chr15:79659322-79659322, chr15:79660814-79660814, chr15:79660824-79660824,…	-23, -15, -13, -9, -7, -4, 5, 7, 54, 60, 82, 85, 89, 97, 1589, 1599, 1611, 1629	Cby1	chr22:38656712-38656714, chr22:38656742-38656744, chr22:38656744-38656746, chr22:38656753-38656755, chr22:38656982-38656984, chr22:38657119-38657121, chr22:38659583-38659585	76, 106, 108, 117, 346, 483, 2947	CBY1
NM_001002901	NM_001029984	chr1:170907574-170907574, chr1:170907597-170907597, chr1:170907620-170907620, chr1:170907711-170907711, chr1:170907718-170907718, chr1:170907730-170907730, chr1:170907743-170907743, chr1:170907745-170907745, chr1:170907751-170907751, chr1:170907854-170907854, chr1:170907874-170907874, chr1:170907881-170907881, chr1:170907887-170907887, chr1:170907896-170907896, chr1:170907945-170907945, chr1:1709…	5368, 5345, 5322, 5231, 5224, 5212, 5199, 5197, 5191, 5088, 5068, 5061, 5055, 5046, 4997, 4991, 4976, 4973, 4964, 4959, 4956, 4951, 4878, 4868, 4866, 4862, 4860, 4858, 4849, 4840, 4828, 4771, 4730, 4725	Fcrlb	chr1:161721223-161721225, chr1:161721872-161721874	-319, 330	FCRLB
NM_001002907	NA	NA	NA	NA	chr11:56332178-56332180, chr11:56332321-56332323, chr11:56344907-56344909, chr11:56346291-56346293	-13859, -13716, -1130, 254	OR8K1
NM_001002909	NM_001159492	chr11:102556162-102556162, chr11:102556181-102556181, chr11:102556186-102556186, chr11:102556190-102556190, chr11:102556209-102556209, chr11:102556221-102556221, chr11:102556228-102556228	-5, -24, -29, -33, -52, -64, -71	Gpatch8	NA	NA	NA
NM_001002911	NM_001024138	chr7:119092353-119092353, chr7:119092391-119092391, chr7:119184346-119184346, chr7:119184351-119184351, chr7:119184360-119184360, chr7:119184364-119184364, chr7:119184379-119184379, chr7:119184381-119184381, chr7:119184388-119184388, chr7:119184391-119184391, chr7:119185646-119185646	92186, 92148, 193, 188, 179, 175, 160, 158, 151, 148, -1109	Gpr139	chr16:20073891-20073893, chr16:20074035-20074037, chr16:20074574-20074576, chr16:20075568-20075570, chr16:20076950-20076952, chr16:20108842-20108844, chr16:20110113-20110115	0, -146, -685, -1679, -3061, -34953, -36224	GPR139
NM_001002912	NA	NA	NA	NA	chr1:74673785-74673787, chr1:74673896-74673898, chr1:74673898-74673900, chr1:74674061-74674063	6, -105, -107, -270	ERICH3
NM_001002913	NM_178595	chr2:32775811-32775811, chr2:32775833-32775833, chr2:32775836-32775836, chr2:32776340-32776340, chr2:32776359-32776359, chr2:32776382-32776382, chr2:32777204-32777204, chr2:32779104-32779104	-10, 14, 17, 521, 540, 563, 1385, 3285	Ptrh1	chr9:127714345-127714347, chr9:127714406-127714408, chr9:127715391-127715393, chr9:127715418-127715420, chr9:127715565-127715567	1317, 1256, 271, 244, 97	PTRH1
NM_001002914	NM_153143	chr11:69880066-69880066, chr11:69880081-69880081, chr11:69880090-69880090, chr11:69880111-69880111, chr11:69880780-69880780, chr11:69880802-69880802, chr11:69880818-69880818, chr11:69880852-69880852, chr11:69880884-69880884, chr11:69881012-69881012, chr11:69881021-69881021, chr11:69881031-69881031, chr11:69881036-69881036, chr11:69881043-69881043, chr11:69881049-69881049, chr11:69881060-69881060,…	920, 905, 896, 875, 206, 184, 168, 134, 102, -28, -37, -47, -52, -59, -65, -76, -292, -298, -397, -423, -436, -447, -500, -508, -542	Kctd11	chr17:7346191-7346193, chr17:7350400-7350402, chr17:7351589-7351591, chr17:7351717-7351719, chr17:7351726-7351728, chr17:7352141-7352143	-5969, -1760, -571, -443, -434, -19	KCTD11
NM_001002915	NA	NA	NA	NA	chr19:46147597-46147599, chr19:46147829-46147831	-183, 49	IGFL2
NM_001002916	NM_027067	chrX:136929631-136929631, chrX:136929666-136929666, chrX:136929674-136929674, chrX:136934725-136934725	2308, 2343, 2351, 7402	H2bw2	chrX:104011202-104011204, chrX:104013001-104013003, chrX:104013672-104013674, chrX:104013685-104013687, chrX:104013800-104013802, chrX:104013858-104013860, chrX:104014006-104014008, chrX:104014026-104014028, chrX:104016847-104016849	2505, 706, 35, 22, -93, -151, -299, -319, -3140	H2BW1
NM_001002917	NM_146441	chr9:38965264-38965264, chr9:38965272-38965272, chr9:38965281-38965281	-10414, -10406, -10397	Olfr933	chr11:124302550-124302552, chr11:124310401-124310403, chr11:124311202-124311204, chr11:124311472-124311474, chr11:124311550-124311552	11398, 3547, 2746, 2476, 2398	OR8D1
NM_001002918	NA	NA	NA	NA	chr11:124320138-124320140, chr11:124321492-124321494	58, -1296	OR8D2
NM_001002919	NM_001159743	chr12:30884544-30884544, chr12:30884578-30884578, chr12:30884580-30884580, chr12:30884603-30884603, chr12:30884608-30884608, chr12:30884623-30884623, chr12:30884651-30884651, chr12:30884653-30884653, chr12:30884733-30884733, chr12:30884745-30884745, chr12:30884748-30884748, chr12:30884762-30884762, chr12:30884764-30884764, chr12:30884795-30884795, chr12:30884799-30884799, chr12:30884803-30884803,…	222, 256, 258, 281, 286, 301, 329, 331, 411, 423, 426, 440, 442, 473, 477, 481, 493, 514, 7188	Alkal2	chr2:287394-287396, chr2:287992-287994, chr2:288112-288114	696, 98, -22	ALKAL2
NM_001002920	NM_001167757	chr6:19007681-19007681	141365	Ankrd7	chr8:43292410-43292412, chr8:43292420-43292422	-30, -20	POTEA
NM_001002920	XM_030243178	chr7:62718703-62718703, chr7:62718707-62718707, chr7:62718725-62718725, chr7:62718752-62718752, chr7:62726938-62726938, chr7:62726955-62726955, chr7:62726988-62726988, chr7:62801195-62801195, chr7:62801229-62801229	105041, 105037, 105019, 104992, 96806, 96789, 96756, 22549, 22515	A26c2	chr8:43292410-43292412, chr8:43292420-43292422	-30, -20	POTEA
NM_001002920	NM_001039553	chr8:19738319-19738319, chr8:19739031-19739031	8745, 9457	4930467E23Rik	chr8:43292410-43292412, chr8:43292420-43292422	-30, -20	POTEA
NM_001002923	NA	NA	NA	NA	chr19:46041403-46041405, chr19:46041543-46041545, chr19:46042346-46042348	-402, -542, -1345	IGFL4
NM_001002924	NM_001303015	chr18:46741880-46741880, chr18:46741883-46741883, chr18:46741885-46741885, chr18:46742124-46742124, chr18:46742131-46742131, chr18:46742138-46742138, chr18:46742148-46742148, chr18:46742152-46742152, chr18:46742159-46742159, chr18:46742161-46742161, chr18:46742164-46742164, chr18:46742167-46742167, chr18:46742169-46742169, chr18:46742244-46742244, chr18:46742248-46742248, chr18:46742254-46742254,…	6, 9, 11, 250, 257, 264, 274, 278, 285, 287, 290, 293, 295, 370, 374, 380, 396, 405, 417, 445, 464, 466, 470, 475, 489, 493, 560, 568, 582, 584, 600, 606	Ap3s1	NA	NA	NA
NM_001002925	NA	NA	NA	NA	chr11:56642056-56642058	382	OR5AP2
NM_001002926	NM_172253	chr12:33429723-33429723, chr12:33429749-33429749, chr12:33429756-33429756, chr12:33429758-33429758, chr12:33429761-33429761, chr12:33429764-33429764, chr12:33429768-33429768, chr12:33429770-33429770, chr12:33429931-33429931, chr12:33429940-33429940, chr12:33429956-33429956, chr12:33429970-33429970, chr12:33429980-33429980, chr12:33430026-33430026, chr12:33430029-33430029, chr12:33430036-33430036,…	101, 127, 134, 136, 139, 142, 146, 148, 309, 318, 334, 348, 358, 404, 407, 414, 417, 423, 426, 429, 451, 491, 540, 581, 586, 600, 662, 711	Polr1f	chr7:19709046-19709048, chr7:19709052-19709054, chr7:19709188-19709190, chr7:19709204-19709206, chr7:19709236-19709238, chr7:19709272-19709274	-10, -16, -152, -168, -200, -236	POLR1F
NM_001003	NM_018853	chr9:61914626-61914626, chr9:61914636-61914636, chr9:61914638-61914638, chr9:61914649-61914649, chr9:61914657-61914657, chr9:61914841-61914841, chr9:61914848-61914848, chr9:61914878-61914878, chr9:61914882-61914882, chr9:61914886-61914886, chr9:61914888-61914888, chr9:61914931-61914931, chr9:61918911-61918911, chr9:61918927-61918927	-117, -127, -129, -140, -148, -332, -339, -369, -373, -377, -379, -422, -4402, -4418	Rplp1	chr15:69452872-69452874, chr15:69453033-69453035, chr15:69453504-69453506, chr15:69455904-69455906	56, 217, 688, 3088	RPLP1
NM_001003395	NM_001359364	chr10:31445689-31445689, chr10:31445695-31445695, chr10:31445699-31445699, chr10:31445798-31445798, chr10:31445805-31445805, chr10:31445811-31445811, chr10:31445828-31445828, chr10:31445831-31445831, chr10:31445835-31445835, chr10:31445847-31445847, chr10:31445954-31445954	270, 264, 260, 161, 154, 148, 131, 128, 124, 112, 5	Tpd52l1	chr6:125155112-125155114, chr6:125155260-125155262, chr6:125157726-125157728	868, 1016, 3482	TPD52L1
NM_001003406	NM_001044308	chr15:80282345-80282345, chr15:80282355-80282355, chr15:80282427-80282427, chr15:80282486-80282486, chr15:80282502-80282502, chr15:80287143-80287143, chr15:80287158-80287158, chr15:80287160-80287160, chr15:80287166-80287166, chr15:80287181-80287181, chr15:80287185-80287185	-4893, -4883, -4811, -4752, -4736, -95, -80, -78, -72, -57, -53	Cacna1i	chr22:39555146-39555148, chr22:39557551-39557553, chr22:39557567-39557569, chr22:39557979-39557981, chr22:39570079-39570081, chr22:39570579-39570581, chr22:39570647-39570649, chr22:39570705-39570707	-15605, -13200, -13184, -12772, -672, -172, -104, -46	CACNA1I
NM_001003407	NM_001103177	chr19:57197382-57197382, chr19:57197394-57197394, chr19:57197411-57197411, chr19:57197417-57197417, chr19:57197463-57197463, chr19:57197466-57197466, chr19:57197468-57197468, chr19:57197477-57197477, chr19:57197481-57197481, chr19:57197485-57197485, chr19:57197489-57197489, chr19:57197492-57197492, chr19:57197496-57197496, chr19:57197498-57197498, chr19:57197509-57197509, chr19:57197551-57197551,…	250, 238, 221, 215, 169, 166, 164, 155, 151, 147, 143, 140, 136, 134, 123, 81, 58, 46	Ablim1	chr10:114684280-114684282	162	ABLIM1
NM_001003443	NM_147044	chr7:105097906-105097906, chr7:105098056-105098056, chr7:105098103-105098103	12190, 12340, 12387	Olfr679	chr11:5946289-5946291	4040	OR56A3
NM_001003656	NM_001347618	chr7:138846359-138846359	0	Ppp2r2d	NA	NA	NA
NM_001003665	NM_001081227	chr1:180463593-180463593, chr1:180463609-180463609, chr1:180465369-180465369, chr1:180465394-180465394, chr1:180465413-180465413, chr1:180467885-180467885, chr1:180483222-180483222, chr1:180483224-180483224, chr1:180483234-180483234, chr1:180483243-180483243, chr1:180483250-180483250, chr1:180483253-180483253, chr1:180483263-180483263, chr1:180483338-180483338, chr1:180483340-180483340, chr1:1804…	19912, 19896, 18136, 18111, 18092, 15620, 283, 281, 271, 262, 255, 252, 242, 167, 165, 143, 139, 109, 95, 93, 86, 64, 59, 50, 41, 31, 23, 21, 14, 3	Stum	chr1:226549114-226549116, chr1:226549543-226549545, chr1:226549691-226549693, chr1:226550273-226550275, chr1:226590679-226590681, chr1:226607383-226607385	352, 781, 929, 1511, 41917, 58621	STUM
NM_001003674	NA	NA	NA	NA	chr18:13611481-13611483, chr18:13611489-13611491	19, 27	LDLRAD4
NM_001003675	NA	NA	NA	NA	chr18:13611370-13611372	-92	LDLRAD4
NM_001003679	NM_001122899	chr4:101717684-101717684, chr4:101717690-101717690	-222, -216	Lepr	NA	NA	NA
NM_001003680	NA	NA	NA	NA	chr1:65413267-65413269, chr1:65419863-65419865, chr1:65420184-65420186, chr1:65420318-65420320, chr1:65420476-65420478, chr1:65420498-65420500, chr1:65420582-65420584, chr1:65420595-65420597, chr1:65420620-65420622	-7383, -787, -466, -332, -174, -152, -68, -55, -30	LEPR
NM_001003681	NM_001316753	chr8:74993654-74993654	6	Hmgxb4	NA	NA	NA
NM_001003682	NM_001201367	chr4:131920919-131920919, chr4:131920927-131920927, chr4:131920932-131920932, chr4:131920941-131920941, chr4:131920969-131920969, chr4:131921055-131921055, chr4:131921059-131921059, chr4:131921209-131921209, chr4:131921236-131921236, chr4:131921272-131921272, chr4:131921279-131921279, chr4:131921284-131921284, chr4:131921296-131921296, chr4:131921317-131921317, chr4:131921319-131921319, chr4:1319…	-852, -844, -839, -830, -802, -716, -712, -562, -535, -499, -492, -487, -475, -454, -452, -450, -429, -425, -420, -395, -390, -384, -380, -259, -249, -242, -226, -215, -209, -202, -186, -181, -172, -168, -162, -63, -58, -55, -25, -18, -14, 19, 25, 28, 31, 33, 35, 46, 53, 55, 60, 62, 83, 86, 92, 96, 98, 105, 114, 119, 125, 131, 303, 316, 319, 328, 392, 414, 419, 423, 427, 430, 477, 481, 484, 487, …	Tmem200b	chr1:29123332-29123334, chr1:29124130-29124132, chr1:29124216-29124218, chr1:29124321-29124323, chr1:29124323-29124325, chr1:29124958-29124960, chr1:29125200-29125202	570, -228, -314, -419, -421, -1056, -1298	TMEM200B
NM_001003683	NM_001009978	chr2:79937442-79937442	-29044	Pde1a	NA	NA	NA
NM_001003684	NA	NA	NA	NA	chr22:29767375-29767377, chr22:29769851-29769853, chr22:29788981-29788983	8, 2484, 21614	UQCR10
NM_001003688	NM_008539	chr8:79387301-79387301, chr8:79398552-79398552, chr8:79398568-79398568, chr8:79398571-79398571, chr8:79398575-79398575, chr8:79398580-79398580, chr8:79398582-79398582, chr8:79398596-79398596, chr8:79398602-79398602, chr8:79398845-79398845, chr8:79398850-79398850, chr8:79398869-79398869, chr8:79398874-79398874, chr8:79398879-79398879, chr8:79398884-79398884, chr8:79398894-79398894, chr8:79398998-7…	12128, 877, 861, 858, 854, 849, 847, 833, 827, 584, 579, 560, 555, 550, 545, 535, 431, 424, 405, 403, 394, 384, 343, 328, 315, 304, 274, 239, 225, 204, 199, 194, 188, 184, 175, 170, 167, 164, 162, 154, 146, 142, 135, -14, -25, -31, -49, -63, -100, -102, -107, -109, -111, -113, -117, -123, -148, -268, -310	Smad1	chr4:145482713-145482715, chr4:145482716-145482718, chr4:145482721-145482723	-90, -87, -82	SMAD1
NM_001003690	NM_025649	chr17:46152581-46152581, chr17:46152793-46152793, chr17:46152905-46152905, chr17:46152975-46152975, chr17:46153020-46153020, chr17:46153164-46153164, chr17:46153537-46153537, chr17:46153542-46153542, chr17:46153576-46153576, chr17:46153604-46153604, chr17:46153610-46153610, chr17:46153654-46153654	971, 759, 647, 577, 532, 388, 15, 10, -26, -54, -60, -104	Mad2l1bp	chr6:43629512-43629514, chr6:43629724-43629726, chr6:43629922-43629924, chr6:43630034-43630036, chr6:43630099-43630101	-26, 186, 384, 496, 561	MAD2L1BP
NM_001003693	NA	NA	NA	NA	chr6:31706044-31706046, chr6:31706775-31706777	-820, -89	LY6G6F
NM_001003696	NM_001302213	chr16:84835388-84835388, chr16:84835391-84835391, chr16:84835399-84835399, chr16:84835411-84835411, chr16:84835431-84835431, chr16:84835433-84835433, chr16:84835439-84835439, chr16:84835442-84835442, chr16:84835444-84835444, chr16:84835449-84835449, chr16:84835453-84835453, chr16:84835461-84835461, chr16:84835477-84835477, chr16:84835479-84835479, chr16:84835482-84835482, chr16:84835485-84835485,…	238, 235, 227, 215, 195, 193, 187, 184, 182, 177, 173, 165, 149, 147, 144, 141, 138, 128, 73, 69, 67, 59, 52, 50, 44, 42, 40, 36, 25, 8, 6, 0	Atp5j	NA	NA	NA
NM_001003697	NA	NA	NA	NA	chr21:25735666-25735668, chr21:25735670-25735672, chr21:25735898-25735900, chr21:25735945-25735947, chr21:25736170-25736172, chr21:25736424-25736426, chr21:25748302-25748304	-14, -18, -246, -293, -518, -772, -12650	ATP5PF
NM_001003699	NA	NA	NA	NA	chr6:7108207-7108209, chr6:7108661-7108663, chr6:7129480-7129482, chr6:7140803-7140805, chr6:7141012-7141014, chr6:7141368-7141370, chr6:7141790-7141792, chr6:7141832-7141834, chr6:7151475-7151477, chr6:7159409-7159411, chr6:7175430-7175432, chr6:7195732-7195734	248, 702, 21521, 32844, 33053, 33409, 33831, 33873, 43516, 51450, 67471, 87773	RREB1
NM_001003703	NA	NA	NA	NA	chr21:25734909-25734911	-6	ATP5PF
NM_001003704	NM_026443	chr11:4095190-4095190, chr11:4095195-4095195, chr11:4095210-4095210, chr11:4095225-4095225, chr11:4095233-4095233, chr11:4095240-4095240, chr11:4095250-4095250, chr11:4095252-4095252, chr11:4095256-4095256, chr11:4095259-4095259, chr11:4095267-4095267, chr11:4095278-4095278, chr11:4095292-4095292, chr11:4096083-4096083, chr11:4096106-4096106, chr11:4096627-4096627, chr11:4096632-4096632, chr11:40…	242, 237, 222, 207, 199, 192, 182, 180, 176, 173, 165, 154, 140, -653, -676, -1197, -1202, -1212, -1235, -1240, -1243, -1322, -1332, -1354, -1358, -1361, -1368, -6515, -6551, -8369, -8399, -8453, -10127	Mtfp1	chr22:30425197-30425199, chr22:30425669-30425671, chr22:30425715-30425717	-569, -97, -51	MTFP1
NM_001003713	NM_020582	chr5:145179737-145179737, chr5:145179739-145179739, chr5:145179747-145179747, chr5:145179757-145179757, chr5:145179759-145179759, chr5:145179767-145179767, chr5:145179771-145179771, chr5:145179783-145179783, chr5:145179884-145179884, chr5:145179890-145179890, chr5:145180476-145180476, chr5:145181007-145181007, chr5:145184782-145184782, chr5:145187105-145187105, chr5:145187114-145187114, chr5:1451…	11805, 11803, 11795, 11785, 11783, 11775, 11771, 11759, 11658, 11652, 11066, 10535, 6760, 4437, 4428, 4419, 4410, 4400, 210, 178, 176, 170, -8, -10, -12, -33, -37, -48	Atp5j2	NA	NA	NA
NM_001003722	NM_028923	chr2:29917611-29917611, chr2:29917659-29917659, chr2:29923833-29923833, chr2:29923883-29923883, chr2:29931577-29931577, chr2:29931623-29931623, chr2:29935425-29935425, chr2:29935431-29935431, chr2:29935438-29935438, chr2:29935441-29935441, chr2:29935449-29935449, chr2:29935452-29935452, chr2:29935455-29935455, chr2:29935461-29935461, chr2:29945678-29945678	-17798, -17750, -11576, -11526, -3832, -3786, 18, 24, 31, 34, 42, 45, 48, 54, 10271	Gle1	NA	NA	NA
NM_001003725	NM_027946	chr11:106036836-106036836, chr11:106036846-106036846, chr11:106036850-106036850, chr11:106036853-106036853, chr11:106036856-106036856, chr11:106036861-106036861, chr11:106036867-106036867, chr11:106036869-106036869, chr11:106036878-106036878, chr11:106036883-106036883, chr11:106036896-106036896, chr11:106036908-106036908, chr11:106036921-106036921, chr11:106036928-106036928, chr11:106036957-10603…	-36, -26, -22, -19, -16, -11, -5, -3, 8, 13, 26, 38, 51, 58, 87, 91, 111, 119, 135, 186, 194, 215, 230, 238, 247, 265, 272, 336, 344, 350, 357, 370, 453, 479, 10932, 10941, 10973	Dcaf7	NA	NA	NA
NM_001003745	NM_146726	chr7:108812171-108812171, chr7:108812180-108812180	13827, 13818	Olfr514	chr11:7939351-7939353, chr11:7939563-7939565, chr11:7939968-7939970	2356, 2144, 1739	OR10A3
NM_001003745	NM_146725	chr7:108852317-108852317, chr7:108852379-108852379, chr7:108852398-108852398	-6310, -6372, -6391	Olfr516	chr11:7939351-7939353, chr11:7939563-7939565, chr11:7939968-7939970	2356, 2144, 1739	OR10A3
NM_001003750	NA	NA	NA	NA	chr11:56094026-56094028	720	OR8I2
NM_001003760	NM_172925	chr9:77592780-77592780, chr9:77661091-77661091, chr9:77690920-77690920, chr9:77690955-77690955	-43952, 24361, 54190, 54225	Klhl31	chr6:53665704-53665706, chr6:53665739-53665741	51, 16	KLHL31
NM_001003785	NM_027862	chr11:115419939-115419939, chr11:115419953-115419953	-21, -35	Atp5h	chr17:75046979-75046981	-11	ATP5PD
NM_001003787	NA	NA	NA	NA	chr17:63738017-63738019, chr17:63741059-63741061, chr17:63741509-63741511, chr17:63741712-63741714	3781, 739, 289, 86	STRADA
NM_001003789	NM_026817	chr15:89591910-89591910	14	Rabl2	NA	NA	NA
NM_001003792	NM_001172121	chr9:117483170-117483170, chr9:117483187-117483187, chr9:117483209-117483209, chr9:117667510-117667510, chr9:117667514-117667514, chr9:117667532-117667532, chr9:117667585-117667585, chr9:117667607-117667607, chr9:117667612-117667612, chr9:117667617-117667617, chr9:117667626-117667626, chr9:117667738-117667738, chr9:117667746-117667746, chr9:117667750-117667750, chr9:117667790-117667790, chr9:1176…	146744, 146727, 146705, -37598, -37602, -37620, -37673, -37695, -37700, -37705, -37714, -37826, -37834, -37838, -37878, -37900, -37914, -37927	Rbms3	NA	NA	NA
NM_001003794	NM_001166249	chr6:88676851-88676851, chr6:88676867-88676867, chr6:88687533-88687533, chr6:88687555-88687555, chr6:88724212-88724212, chr6:88724240-88724240, chr6:88724248-88724248, chr6:88724380-88724380, chr6:88724383-88724383, chr6:88724386-88724386, chr6:88724394-88724394, chr6:88724396-88724396, chr6:88724398-88724398, chr6:88724411-88724411	-47561, -47545, -36879, -36857, -200, -172, -164, -32, -29, -26, -18, -16, -14, 0	Mgll	NA	NA	NA
NM_001003795	NA	NA	NA	NA	chr7:75093014-75093016	426	GTF2IRD2B
NM_001003796	NM_011482	chr15:82047011-82047011, chr15:82047027-82047027, chr15:82047036-82047036, chr15:82047039-82047039, chr15:82047058-82047058, chr15:82047234-82047234, chr15:82047237-82047237, chr15:82047239-82047239, chr15:82047252-82047252, chr15:82047258-82047258, chr15:82047274-82047274, chr15:82047319-82047319, chr15:82047322-82047322, chr15:82047333-82047333, chr15:82047339-82047339, chr15:82047341-82047341,…	588, 572, 563, 560, 541, 365, 362, 360, 347, 341, 325, 280, 277, 266, 260, 258, 253, 250, 140, 132, 127, 124, 122, 103, 98, 95, 0, -11, -21, -23, -25, -33, -36, -41, -52	Snu13	NA	NA	NA
NM_001003799	NA	NA	NA	NA	chr7:38259306-38259308, chr7:38259879-38259881	14329, 13756	TARP
NM_001003800	NM_001039179	chr13:49341650-49341650, chr13:49341656-49341656, chr13:49341659-49341659, chr13:49341661-49341661, chr13:49341663-49341663, chr13:49341676-49341676, chr13:49341678-49341678, chr13:49341681-49341681, chr13:49341684-49341684	103, 109, 112, 114, 116, 129, 131, 134, 137	Bicd2	chr9:92719302-92719304, chr9:92762978-92762980, chr9:92764001-92764003, chr9:92764529-92764531	45530, 1854, 831, 303	BICD2
NM_001003801	NM_025891	chr5:24602169-24602169, chr5:24602171-24602171, chr5:24602182-24602182, chr5:24602185-24602185, chr5:24602195-24602195, chr5:24602198-24602198, chr5:24602203-24602203, chr5:24602208-24602208, chr5:24602217-24602217, chr5:24602226-24602226, chr5:24602228-24602228, chr5:24602241-24602241, chr5:24602246-24602246, chr5:24602255-24602255, chr5:24602259-24602259	-168, -170, -181, -184, -194, -197, -202, -207, -216, -225, -227, -240, -245, -254, -258	Smarcd3	chr7:151248782-151248784, chr7:151248850-151248852, chr7:151249027-151249029, chr7:151249112-151249114, chr7:151251774-151251776, chr7:151252096-151252098	-89, -157, -334, -419, -3081, -3403	SMARCD3
NM_001003802	NA	NA	NA	NA	chr7:151272188-151272190, chr7:151273122-151273124, chr7:151275218-151275220, chr7:151275487-151275489	4545, 3611, 1515, 1246	SMARCD3
NM_001003809	NM_001128180	chr17:70527881-70527881, chr17:70527927-70527927	5773, 5819	Dlgap1	NA	NA	NA
NM_001003810	NA	NA	NA	NA	chr4:82374128-82374130, chr4:82374135-82374137	-138, -145	HNRNPD
NM_001003812	NM_001302630	chr11:3702235-3702235, chr11:3702269-3702269, chr11:3705346-3705346, chr11:3705359-3705359, chr11:3710794-3710794, chr11:3712675-3712675, chr11:3712696-3712696, chr11:3713933-3713933, chr11:3713940-3713940, chr11:3714427-3714427, chr11:3714451-3714451	19993, 19959, 16882, 16869, 11434, 9553, 9532, 8295, 8288, 7801, 7777	Osbp2	NA	NA	NA
NM_001003818	NM_001013616	chr7:104206080-104206080, chr7:104206082-104206082, chr7:104206614-104206614, chr7:104218736-104218736, chr7:104218771-104218771, chr7:104218780-104218780	-12715, -12713, -12181, -59, -24, -15	Trim6	chr11:5596688-5596690, chr11:5596695-5596697, chr11:5597177-5597179, chr11:5598517-5598519, chr11:5605414-5605416	53, 60, 542, 1882, 8779	TRIM6
NM_001003819	NA	NA	NA	NA	chr11:5596472-5596474, chr11:5596509-5596511	-163, -126	TRIM6-TRIM34
NM_001003827	NA	NA	NA	NA	chr11:5619296-5619298	-646	TRIM34
NM_001003828	NM_133167	chr15:84226936-84226936, chr15:84226941-84226941, chr15:84226950-84226950, chr15:84226982-84226982, chr15:84230748-84230748, chr15:84230776-84230776, chr15:84231913-84231913, chr15:84231917-84231917, chr15:84231931-84231931, chr15:84231933-84231933, chr15:84231953-84231953, chr15:84231957-84231957, chr15:84231979-84231979, chr15:84231987-84231987, chr15:84232006-84232006, chr15:84232046-84232046,…	-5107, -5102, -5093, -5061, -1295, -1267, -130, -126, -112, -110, -90, -86, -64, -56, -37, 5, 8, 18, 20, 26, 39, 41, 49, 53, 179, 189, 199, 207, 218, 223, 226, 229, 280, 291, 327, 783, 793, 992, 995	Parvb	chr22:43999229-43999231	20	PARVB
NM_001003841	NA	NA	NA	NA	chr5:1190455-1190457, chr5:1193387-1193389, chr5:1193608-1193610, chr5:1193821-1193823, chr5:1194479-1194481, chr5:1195931-1195933, chr5:1198141-1198143, chr5:1201243-1201245, chr5:1201338-1201340, chr5:1201363-1201365, chr5:1201513-1201515, chr5:1201575-1201577, chr5:1201582-1201584, chr5:1201862-1201864, chr5:1202333-1202335, chr5:1204808-1204810, chr5:1205380-1205382, chr5:1206529-1206531, chr…	-11138, -8206, -7985, -7772, -7114, -5662, -3452, -350, -255, -230, -80, -18, -11, 269, 740, 3215, 3787, 4936, 5337, 5496, 5755, 9482, 9951, 10725, 10836, 10845, 10932	SLC6A19
NM_001003845	NM_022435	chr2:70302205-70302205, chr2:70302224-70302224, chr2:70318460-70318460, chr2:70318474-70318474, chr2:70318484-70318484, chr2:70330351-70330351, chr2:70330392-70330392, chr2:70330721-70330721, chr2:70330730-70330730, chr2:70330753-70330753, chr2:70332635-70332635, chr2:70340289-70340289, chr2:70340314-70340314, chr2:70340441-70340441, chr2:70340471-70340471, chr2:70340634-70340634, chr2:70354353-7…	-172718, -172699, -156463, -156449, -156439, -144572, -144531, -144202, -144193, -144170, -142288, -134634, -134609, -134482, -134452, -134289, -120570, -115858, -115817, -79361, -72175, -67167, -62536, -62521, -62516, -3034, -3011, -3005, -2963, -2940, -2934, -2927, -2923, -2810, -2804, -2802, -2079, -2043, -846, -833, -831, -796, -367, -349, -344, -331, 211, 215, 223, 228, 230, 245, 253, 260, 3…	Sp5	chr2:170715331-170715333, chr2:170715340-170715342, chr2:170715342-170715344, chr2:170715344-170715346, chr2:170715430-170715432, chr2:170715837-170715839, chr2:170716203-170716205, chr2:170717380-170717382, chr2:170718037-170718039, chr2:170718081-170718083	-4, 5, 7, 9, 95, 502, 868, 2045, 2702, 2746	SP5
NM_001003892	NM_001013826	chr14:21709554-21709554	5023	Dupd1	NA	NA	NA
NM_001003897	NM_026968	chr2:157367722-157367722, chr2:157367730-157367730, chr2:157367760-157367760, chr2:157367765-157367765, chr2:157367834-157367834, chr2:157367849-157367849, chr2:157367878-157367878, chr2:157367959-157367959, chr2:157367965-157367965, chr2:157368041-157368041, chr2:157368050-157368050, chr2:157371821-157371821, chr2:157371871-157371871, chr2:157373045-157373045, chr2:157373063-157373063, chr2:1573…	130, 138, 168, 173, 242, 257, 286, 367, 373, 449, 458, 4229, 4279, 5453, 5471, 5485, 9083, 14420, 15608, 15615, 27667	Manbal	NA	NA	NA
NM_001003927	NA	NA	NA	NA	chr17:31318763-31318765, chr17:31320958-31320960	2858, 663	EVI2A
NM_001003937	NA	NA	NA	NA	chr2:54240076-54240078, chr2:54254784-54254786, chr2:54256293-54256295, chr2:54256295-54256297, chr2:54256360-54256362, chr2:54258574-54258576	16152, 1444, -65, -67, -132, -2346	TSPYL6
NM_001003938	NA	NA	NA	NA	chr16:164776-164778, chr16:164970-164972, chr16:165410-165412, chr16:165593-165595, chr16:165781-165783, chr16:165791-165793, chr16:165845-165847, chr16:165864-165866, chr16:165960-165962, chr16:166100-166102, chr16:166757-166759, chr16:169155-169157	-1200, -1006, -566, -383, -195, -185, -131, -112, -16, 124, 781, 3179	HBM
NM_001003940	NA	NA	NA	NA	chr15:40108656-40108658, chr15:40108836-40108838, chr15:40108861-40108863	222, 42, 17	BMF
NM_001003941	NA	NA	NA	NA	chr7:44606671-44606673, chr7:44606877-44606879, chr7:44607205-44607207, chr7:44607219-44607221, chr7:44607481-44607483	46, 252, 580, 594, 856	OGDH
NM_001003942	NA	NA	NA	NA	chr15:40097689-40097691, chr15:40105805-40105807, chr15:40106105-40106107, chr15:40106200-40106202	8396, 280, -20, -115	BMF
NM_001003943	NA	NA	NA	NA	chr15:40109003-40109005, chr15:40109087-40109089, chr15:40109095-40109097, chr15:40109349-40109351, chr15:40129896-40129898, chr15:40131096-40131098, chr15:40131243-40131245, chr15:40131354-40131356, chr15:40133720-40133722, chr15:40133804-40133806, chr15:40133861-40133863	-125, -209, -217, -471, -21018, -22218, -22365, -22476, -24842, -24926, -24983	BMF
NM_001003954	NM_027211	chr15:58375040-58375040, chr15:58377915-58377915, chr15:58395921-58395921, chr15:58395947-58395947	14235, 11360, -6648, -6674	Anxa13	NA	NA	NA
NM_001003962	NM_009795	chr7:30194745-30194745, chr7:30194751-30194751, chr7:30194768-30194768, chr7:30194784-30194784, chr7:30194822-30194822, chr7:30194831-30194831, chr7:30194869-30194869, chr7:30194877-30194877, chr7:30194892-30194892, chr7:30194931-30194931, chr7:30194949-30194949, chr7:30194956-30194956, chr7:30194995-30194995, chr7:30195006-30195006, chr7:30195012-30195012, chr7:30195015-30195015, chr7:30195020-3…	409, 403, 386, 370, 332, 323, 285, 277, 262, 223, 205, 198, 159, 148, 142, 139, 134, 132, 122, 104, 95	Capns1	NA	NA	NA
NM_001004	NA	NA	NA	NA	chr11:810108-810110, chr11:810146-810148, chr11:810148-810150, chr11:810320-810322	143, 181, 183, 355	RPLP2
NM_001004019	NM_001081437	chr6:91212680-91212680, chr6:91212724-91212724	-84, -40	Fbln2	chr3:13549467-13549469, chr3:13553409-13553411, chr3:13556249-13556251	344, 4286, 7126	FBLN2
NM_001004023	NM_145508	chr1:131138197-131138197	38	Dyrk3	chr1:206635590-206635592, chr1:206635600-206635602	56, 66	DYRK3
NM_001004052	NA	NA	NA	NA	chr11:6143900-6143902, chr11:6169878-6169880, chr11:6170162-6170164, chr11:6170404-6170406, chr11:6171281-6171283, chr11:6171712-6171714	26425, 447, 163, -79, -956, -1387	OR52B2
NM_001004056	NM_001080743	chr5:34660382-34660382, chr5:34660400-34660400, chr5:34660412-34660412, chr5:34660418-34660418, chr5:34660425-34660425, chr5:34660525-34660525, chr5:34660528-34660528, chr5:34660545-34660545, chr5:34660547-34660547, chr5:34660562-34660562, chr5:34660623-34660623, chr5:34660647-34660647, chr5:34660652-34660652, chr5:34660662-34660662	5, 23, 35, 41, 48, 148, 151, 168, 170, 185, 246, 270, 275, 285	Grk4	NA	NA	NA
NM_001004058	NA	NA	NA	NA	chr11:56160220-56160222	96	OR8K5
NM_001004059	NA	NA	NA	NA	chr11:55649541-55649543	1216	OR4S2
NM_001004060	NM_153057	chr7:46033641-46033641, chr7:46033645-46033645, chr7:46033650-46033650, chr7:46033652-46033652, chr7:46033657-46033657, chr7:46033659-46033659, chr7:46033662-46033662, chr7:46033678-46033678, chr7:46033684-46033684, chr7:46033718-46033718, chr7:46033723-46033723, chr7:46033747-46033747, chr7:46033765-46033765, chr7:46033844-46033844, chr7:46033852-46033852, chr7:46033854-46033854, chr7:46033857-4…	-55, -51, -46, -44, -39, -37, -34, -18, -12, 24, 29, 53, 71, 150, 158, 160, 163, 185, 188, 190, 195, 197, 199, 301, 333	Nomo1	NA	NA	NA
NM_001004063	NA	NA	NA	NA	chr14:19935079-19935081	4164	OR4K1
NM_001004064	NM_147017	chr2:86201420-86201420	-2671	Olfr1045	chr11:56137305-56137307, chr11:56137769-56137771	2895, 2431	OR8J3
NM_001004065	NM_001035532	chr4:57845282-57845282	36	Pakap	chr9:109935082-109935084, chr9:109950710-109950712	-113514, -97886	PALM2AKAP2
NM_001004065	NM_001035532	chr4:57845282-57845282	36	Pakap	chr9:109935082-109935084, chr9:109950710-109950712	-113514, -97886	PALM2AKAP2
NM_001004067	NM_153057	chr7:46033641-46033641, chr7:46033645-46033645, chr7:46033650-46033650, chr7:46033652-46033652, chr7:46033657-46033657, chr7:46033659-46033659, chr7:46033662-46033662, chr7:46033678-46033678, chr7:46033684-46033684, chr7:46033718-46033718, chr7:46033723-46033723, chr7:46033747-46033747, chr7:46033765-46033765, chr7:46033844-46033844, chr7:46033852-46033852, chr7:46033854-46033854, chr7:46033857-4…	-55, -51, -46, -44, -39, -37, -34, -18, -12, 24, 29, 53, 71, 150, 158, 160, 163, 185, 188, 190, 195, 197, 199, 301, 333	Nomo1	chr16:16232507-16232509, chr16:16232524-16232526	-19, 0	NOMO3
NM_001004105	NM_001038018	chr13:55445374-55445374, chr13:55445381-55445381, chr13:55445383-55445383, chr13:55445386-55445386, chr13:55445388-55445388, chr13:55445396-55445396, chr13:55445401-55445401, chr13:55445406-55445406, chr13:55445411-55445411, chr13:55445416-55445416, chr13:55445421-55445421, chr13:55445491-55445491, chr13:55445495-55445495, chr13:55445498-55445498, chr13:55445517-55445517, chr13:55445526-55445526,…	45, 52, 54, 57, 59, 67, 72, 77, 82, 87, 92, 162, 166, 169, 188, 197, 202, 208, 225, 247, 251, 265, 267, 274	Grk6	NA	NA	NA
NM_001004106	NA	NA	NA	NA	chr5:177426720-177426722	46	GRK6
NM_001004124	NA	NA	NA	NA	chr11:55638714-55638716	358	OR4P4
NM_001004125	NM_026954	chr4:93153598-93153598, chr4:93153639-93153639, chr4:93257991-93257991, chr4:93334792-93334792, chr4:93334800-93334800, chr4:93334930-93334930, chr4:93334934-93334934, chr4:93334937-93334937, chr4:93334964-93334964, chr4:93335159-93335159, chr4:93335163-93335163, chr4:93335172-93335172, chr4:93335174-93335174, chr4:93335180-93335180, chr4:93335182-93335182, chr4:93335184-93335184, chr4:93335192-9…	181914, 181873, 77521, 720, 712, 582, 578, 575, 548, 353, 349, 340, 338, 332, 330, 328, 320, 276, 268, 265, 260, 245, 242, 160, 157, 155, 148, 145, 136, 133, 124, 122, 119, -27, -36, -54, -140, -143, -156, -180, -186, -17734	Tusc1	chr9:25678486-25678488, chr9:25678684-25678686, chr9:25678754-25678756, chr9:25681827-25681829	-43, -241, -311, -3384	TUSC1
NM_001004127	NA	NA	NA	NA	chr13:52012314-52012316	-82	ALG11
[truncated: 65,373 more rows]
